# Supplementary material for: A meta-analysis of rice phosphoproteomics data to understand variation in cell signalling across the rice pan-genome
Source: bioRxiv. 2023 Nov 17:2023.11.17.567512. Preprint. [Version 1] doi: 10.1101/2023.11.17.567512 (PMC10680829; doi:10.1101/2023.11.17.567512)
Supplement: Supplement 2 — Supplementary Data File 1 – All_motifs: motifs found in each of the three categories (“Gold, Silver and Bronze”, “Gold and Silver” and “Gold only”) with enrichment scores and protein counts. Supplementary Data File 2 - Genomic_site_data_w_SNP_annotation: All phosphosites identified in the study, along with their mapped genomic position, data on SNPs, single amino acid variants and functional annotations. Supplementary Data File 3 - ClusterProfiler GO enrichment GSB motifs: Enriched GO terms for each motif identified around phosphosites scored in the “Gold, Silver and Bronze” category. Supplementary Data File 4 - Figure_4b_heatmap_clusters: Clusters of genes seen in the heatmap shown in figure 4b. [file media-2.zip]

Archive with 4 entries (4 files):
- Supplementary Data File 1 - All_motifs.xlsx
- Supplementary Data File 2 - ClusterProfiler GO enrichment GSB motifs.xlsx
- Supplementary Data File 3 -Genomic_site_data_w_SNP_annotation.xlsx
- Supplementary Data File 4 - Figure_4b_heatmap_clusters.xlsx
