# Supplementary material for: A meta-analysis of rice phosphoproteomics data to understand variation in cell signalling across the rice pan-genome
Source: bioRxiv. 2023 Nov 17:2023.11.17.567512. Preprint. [Version 1] doi: 10.1101/2023.11.17.567512 (PMC10680829; doi:10.1101/2023.11.17.567512)
Supplement: Supplement 2 — Supplementary Data File 1 – All_motifs: motifs found in each of the three categories (“Gold, Silver and Bronze”, “Gold and Silver” and “Gold only”) with enrichment scores and protein counts. Supplementary Data File 2 - Genomic_site_data_w_SNP_annotation: All phosphosites identified in the study, along with their mapped genomic position, data on SNPs, single amino acid variants and functional annotations. Supplementary Data File 3 - ClusterProfiler GO enrichment GSB motifs: Enriched GO terms for each motif identified around phosphosites scored in the “Gold, Silver and Bronze” category. Supplementary Data File 4 - Figure_4b_heatmap_clusters: Clusters of genes seen in the heatmap shown in figure 4b. [file media-2.zip › Supplementary Data File 2 - ClusterProfiler GO enrichment GSB motifs.xlsx]

## Sheet: Supplementary Data File 2 - Clu
ID	Description	GeneRatio	BgRatio	pvalue	p.adjust	qvalue	geneID	Count	motif
GO:0005516	calmodulin binding	3/17	54/4051	0.00133432	0.0613788	0.0323046	A0A0P0WPJ4/Q10KY3/A0A0P0XWQ9	3	.....P.[ST]P.K....
GO:0004683	calmodulin-dependent protein kinase activity	2/17	26/4051	0.00507807	0.0714889	0.0376257	Q10KY3/A0A0P0XWQ9	2	.....P.[ST]P.K....
GO:0009931	calcium-dependent protein serine/threonine kinase activity	2/17	26/4051	0.00507807	0.0714889	0.0376257	Q10KY3/A0A0P0XWQ9	2	.....P.[ST]P.K....
GO:0046777	protein autophosphorylation	2/17	35/4051	0.00909289	0.0714889	0.0376257	Q10KY3/A0A0P0XWQ9	2	.....P.[ST]P.K....
GO:0004029	aldehyde dehydrogenase (NAD+) activity	1/17	3/4051	0.0125398	0.0714889	0.0376257	A0A0P0Y7S8	1	.....P.[ST]P.K....
GO:0006741	NADP biosynthetic process	1/17	3/4051	0.0125398	0.0714889	0.0376257	Q60E60	1	.....P.[ST]P.K....
GO:0019674	NAD metabolic process	1/17	3/4051	0.0125398	0.0714889	0.0376257	Q60E60	1	.....P.[ST]P.K....
GO:0018105	peptidyl-serine phosphorylation	2/17	46/4051	0.0153947	0.0714889	0.0376257	Q10KY3/A0A0P0XWQ9	2	.....P.[ST]P.K....
GO:0010150	leaf senescence	1/17	5/4051	0.0208173	0.0714889	0.0376257	A0A0P0XWQ9	1	.....P.[ST]P.K....
GO:0016197	endosomal transport	1/17	5/4051	0.0208173	0.0714889	0.0376257	A0A0P0X1C3	1	.....P.[ST]P.K....
GO:0030261	chromosome condensation	1/17	5/4051	0.0208173	0.0714889	0.0376257	A0A0P0WRW9	1	.....P.[ST]P.K....
GO:0031492	nucleosomal DNA binding	1/17	5/4051	0.0208173	0.0714889	0.0376257	A0A0P0WRW9	1	.....P.[ST]P.K....
GO:0000165	MAPK cascade	1/17	6/4051	0.0249315	0.0714889	0.0376257	Q0JD14	1	.....P.[ST]P.K....
GO:0009903	chloroplast avoidance movement	1/17	6/4051	0.0249315	0.0714889	0.0376257	Q8LHQ6	1	.....P.[ST]P.K....
GO:0042752	regulation of circadian rhythm	1/17	6/4051	0.0249315	0.0714889	0.0376257	A0A0N7KNQ0	1	.....P.[ST]P.K....
GO:0045910	negative regulation of DNA recombination	1/17	6/4051	0.0249315	0.0714889	0.0376257	A0A0P0WRW9	1	.....P.[ST]P.K....
GO:0004709	MAP kinase kinase kinase activity	1/17	7/4051	0.0290295	0.0714889	0.0376257	Q0JD14	1	.....P.[ST]P.K....
GO:0009904	chloroplast accumulation movement	1/17	7/4051	0.0290295	0.0714889	0.0376257	Q8LHQ6	1	.....P.[ST]P.K....
GO:0035556	intracellular signal transduction	2/17	65/4051	0.029528	0.0714889	0.0376257	Q10KY3/A0A0P0XWQ9	2	.....P.[ST]P.K....
GO:0031490	chromatin DNA binding	1/17	8/4051	0.0331112	0.0761557	0.040082	A0A0P0XDZ9	1	.....P.[ST]P.K....
GO:0018230	peptidyl-L-cysteine S-palmitoylation	1/17	10/4051	0.0412262	0.0903051	0.047529	A0A0P0XAP5	1	.....P.[ST]P.K....
GO:0003951	NAD+ kinase activity	1/17	11/4051	0.0452597	0.0905193	0.0476418	Q60E60	1	.....P.[ST]P.K....
GO:0019706	protein-cysteine S-palmitoyltransferase activity	1/17	11/4051	0.0452597	0.0905193	0.0476418	A0A0P0XAP5	1	.....P.[ST]P.K....
GO:0000786	nucleosome	1/17	13/4051	0.0532787	0.0975616	0.0513482	A0A0P0WRW9	1	.....P.[ST]P.K....
GO:0006334	nucleosome assembly	1/17	14/4051	0.0572644	0.0975616	0.0513482	A0A0P0WRW9	1	.....P.[ST]P.K....
GO:0006612	protein targeting to membrane	1/17	14/4051	0.0572644	0.0975616	0.0513482	A0A0P0XAP5	1	.....P.[ST]P.K....
GO:0006897	endocytosis	1/17	14/4051	0.0572644	0.0975616	0.0513482	A0A0P0X1C3	1	.....P.[ST]P.K....
GO:0000226	microtubule cytoskeleton organization	1/17	16/4051	0.0651885	0.107095	0.056366	Q851Q0	1	.....P.[ST]P.K....
GO:0006355	regulation of transcription, DNA-templated	2/17	118/4051	0.0861004	0.136573	0.0718806	A0A0P0WRW9/A0A0P0XDZ9	2	.....P.[ST]P.K....
GO:0006508	proteolysis	1/17	24/4051	0.0962622	0.143861	0.0757164	Q0DEB5	1	.....P.[ST]P.K....
GO:0003690	double-stranded DNA binding	1/17	25/4051	0.100077	0.143861	0.0757164	A0A0P0WRW9	1	.....P.[ST]P.K....
GO:1990904	ribonucleoprotein complex	1/17	25/4051	0.100077	0.143861	0.0757164	Q5JJM4	1	.....P.[ST]P.K....
GO:0061630	ubiquitin protein ligase activity	1/17	31/4051	0.122652	0.170969	0.0899837	A0A0P0VVJ6	1	.....P.[ST]P.K....
GO:0042393	histone binding	1/17	36/4051	0.141055	0.19084	0.100442	A0A0P0XDZ9	1	.....P.[ST]P.K....
GO:0016310	phosphorylation	1/17	47/4051	0.180273	0.23693	0.1247	Q60E60	1	.....P.[ST]P.K....
GO:0005874	microtubule	1/17	57/4051	0.214456	0.274028	0.144225	Q851Q0	1	.....P.[ST]P.K....
GO:0005730	nucleolus	1/17	62/4051	0.231041	0.28724	0.151179	A0A0P0WRW9	1	.....P.[ST]P.K....
GO:0008017	microtubule binding	1/17	64/4051	0.237582	0.287599	0.151368	Q851Q0	1	.....P.[ST]P.K....
GO:0005794	Golgi apparatus	1/17	66/4051	0.244071	0.287878	0.151515	A0A0P0XAP5	1	.....P.[ST]P.K....
GO:0005509	calcium ion binding	1/17	71/4051	0.260065	0.299075	0.157408	A0A0P0X1C3	1	.....P.[ST]P.K....
GO:0005783	endoplasmic reticulum	1/17	88/4051	0.312098	0.350159	0.184294	A0A0P0XAP5	1	.....P.[ST]P.K....
GO:0106310	protein serine kinase activity	1/17	91/4051	0.320915	0.351478	0.184989	Q10KY3	1	.....P.[ST]P.K....
GO:0003729	mRNA binding	1/17	135/4051	0.438612	0.469212	0.246954	Q5JJM4	1	.....P.[ST]P.K....
GO:0005829	cytosol	1/17	201/4051	0.579747	0.606099	0.318999	Q8LHQ6	1	.....P.[ST]P.K....
GO:0006468	protein phosphorylation	1/17	287/4051	0.713997	0.729864	0.384139	Q0JD14	1	.....P.[ST]P.K....
GO:0046872	metal ion binding	1/17	367/4051	0.801656	0.801656	0.421924	A0A0P0VVJ6	1	.....P.[ST]P.K....
GO:0005516	calmodulin binding	3/17	54/4051	0.00133432	0.0613788	0.0323046	A0A0P0WPJ4/Q10KY3/A0A0P0XWQ9	3	.....P.[ST]P.K....
GO:0004683	calmodulin-dependent protein kinase activity	2/17	26/4051	0.00507807	0.0714889	0.0376257	Q10KY3/A0A0P0XWQ9	2	.....P.[ST]P.K....
GO:0009931	calcium-dependent protein serine/threonine kinase activity	2/17	26/4051	0.00507807	0.0714889	0.0376257	Q10KY3/A0A0P0XWQ9	2	.....P.[ST]P.K....
GO:0046777	protein autophosphorylation	2/17	35/4051	0.00909289	0.0714889	0.0376257	Q10KY3/A0A0P0XWQ9	2	.....P.[ST]P.K....
GO:0004029	aldehyde dehydrogenase (NAD+) activity	1/17	3/4051	0.0125398	0.0714889	0.0376257	A0A0P0Y7S8	1	.....P.[ST]P.K....
GO:0006741	NADP biosynthetic process	1/17	3/4051	0.0125398	0.0714889	0.0376257	Q60E60	1	.....P.[ST]P.K....
GO:0019674	NAD metabolic process	1/17	3/4051	0.0125398	0.0714889	0.0376257	Q60E60	1	.....P.[ST]P.K....
GO:0018105	peptidyl-serine phosphorylation	2/17	46/4051	0.0153947	0.0714889	0.0376257	Q10KY3/A0A0P0XWQ9	2	.....P.[ST]P.K....
GO:0010150	leaf senescence	1/17	5/4051	0.0208173	0.0714889	0.0376257	A0A0P0XWQ9	1	.....P.[ST]P.K....
GO:0016197	endosomal transport	1/17	5/4051	0.0208173	0.0714889	0.0376257	A0A0P0X1C3	1	.....P.[ST]P.K....
GO:0030261	chromosome condensation	1/17	5/4051	0.0208173	0.0714889	0.0376257	A0A0P0WRW9	1	.....P.[ST]P.K....
GO:0031492	nucleosomal DNA binding	1/17	5/4051	0.0208173	0.0714889	0.0376257	A0A0P0WRW9	1	.....P.[ST]P.K....
GO:0000165	MAPK cascade	1/17	6/4051	0.0249315	0.0714889	0.0376257	Q0JD14	1	.....P.[ST]P.K....
GO:0009903	chloroplast avoidance movement	1/17	6/4051	0.0249315	0.0714889	0.0376257	Q8LHQ6	1	.....P.[ST]P.K....
GO:0042752	regulation of circadian rhythm	1/17	6/4051	0.0249315	0.0714889	0.0376257	A0A0N7KNQ0	1	.....P.[ST]P.K....
GO:0045910	negative regulation of DNA recombination	1/17	6/4051	0.0249315	0.0714889	0.0376257	A0A0P0WRW9	1	.....P.[ST]P.K....
GO:0004709	MAP kinase kinase kinase activity	1/17	7/4051	0.0290295	0.0714889	0.0376257	Q0JD14	1	.....P.[ST]P.K....
GO:0009904	chloroplast accumulation movement	1/17	7/4051	0.0290295	0.0714889	0.0376257	Q8LHQ6	1	.....P.[ST]P.K....
GO:0035556	intracellular signal transduction	2/17	65/4051	0.029528	0.0714889	0.0376257	Q10KY3/A0A0P0XWQ9	2	.....P.[ST]P.K....
GO:0031490	chromatin DNA binding	1/17	8/4051	0.0331112	0.0761557	0.040082	A0A0P0XDZ9	1	.....P.[ST]P.K....
GO:0018230	peptidyl-L-cysteine S-palmitoylation	1/17	10/4051	0.0412262	0.0903051	0.047529	A0A0P0XAP5	1	.....P.[ST]P.K....
GO:0003951	NAD+ kinase activity	1/17	11/4051	0.0452597	0.0905193	0.0476418	Q60E60	1	.....P.[ST]P.K....
GO:0019706	protein-cysteine S-palmitoyltransferase activity	1/17	11/4051	0.0452597	0.0905193	0.0476418	A0A0P0XAP5	1	.....P.[ST]P.K....
GO:0000786	nucleosome	1/17	13/4051	0.0532787	0.0975616	0.0513482	A0A0P0WRW9	1	.....P.[ST]P.K....
GO:0006334	nucleosome assembly	1/17	14/4051	0.0572644	0.0975616	0.0513482	A0A0P0WRW9	1	.....P.[ST]P.K....
GO:0006612	protein targeting to membrane	1/17	14/4051	0.0572644	0.0975616	0.0513482	A0A0P0XAP5	1	.....P.[ST]P.K....
GO:0006897	endocytosis	1/17	14/4051	0.0572644	0.0975616	0.0513482	A0A0P0X1C3	1	.....P.[ST]P.K....
GO:0000226	microtubule cytoskeleton organization	1/17	16/4051	0.0651885	0.107095	0.056366	Q851Q0	1	.....P.[ST]P.K....
GO:0006355	regulation of transcription, DNA-templated	2/17	118/4051	0.0861004	0.136573	0.0718806	A0A0P0WRW9/A0A0P0XDZ9	2	.....P.[ST]P.K....
GO:0006508	proteolysis	1/17	24/4051	0.0962622	0.143861	0.0757164	Q0DEB5	1	.....P.[ST]P.K....
GO:0003690	double-stranded DNA binding	1/17	25/4051	0.100077	0.143861	0.0757164	A0A0P0WRW9	1	.....P.[ST]P.K....
GO:1990904	ribonucleoprotein complex	1/17	25/4051	0.100077	0.143861	0.0757164	Q5JJM4	1	.....P.[ST]P.K....
GO:0061630	ubiquitin protein ligase activity	1/17	31/4051	0.122652	0.170969	0.0899837	A0A0P0VVJ6	1	.....P.[ST]P.K....
GO:0042393	histone binding	1/17	36/4051	0.141055	0.19084	0.100442	A0A0P0XDZ9	1	.....P.[ST]P.K....
GO:0016310	phosphorylation	1/17	47/4051	0.180273	0.23693	0.1247	Q60E60	1	.....P.[ST]P.K....
GO:0005874	microtubule	1/17	57/4051	0.214456	0.274028	0.144225	Q851Q0	1	.....P.[ST]P.K....
GO:0005730	nucleolus	1/17	62/4051	0.231041	0.28724	0.151179	A0A0P0WRW9	1	.....P.[ST]P.K....
GO:0008017	microtubule binding	1/17	64/4051	0.237582	0.287599	0.151368	Q851Q0	1	.....P.[ST]P.K....
GO:0005794	Golgi apparatus	1/17	66/4051	0.244071	0.287878	0.151515	A0A0P0XAP5	1	.....P.[ST]P.K....
GO:0005509	calcium ion binding	1/17	71/4051	0.260065	0.299075	0.157408	A0A0P0X1C3	1	.....P.[ST]P.K....
GO:0005783	endoplasmic reticulum	1/17	88/4051	0.312098	0.350159	0.184294	A0A0P0XAP5	1	.....P.[ST]P.K....
GO:0106310	protein serine kinase activity	1/17	91/4051	0.320915	0.351478	0.184989	Q10KY3	1	.....P.[ST]P.K....
GO:0003729	mRNA binding	1/17	135/4051	0.438612	0.469212	0.246954	Q5JJM4	1	.....P.[ST]P.K....
GO:0005829	cytosol	1/17	201/4051	0.579747	0.606099	0.318999	Q8LHQ6	1	.....P.[ST]P.K....
GO:0006468	protein phosphorylation	1/17	287/4051	0.713997	0.729864	0.384139	Q0JD14	1	.....P.[ST]P.K....
GO:0046872	metal ion binding	1/17	367/4051	0.801656	0.801656	0.421924	A0A0P0VVJ6	1	.....P.[ST]P.K....
GO:0016607	nuclear speck	11/116	28/4051	9.40036e-11	1.80487e-08	1.76133e-08	Q7XTJ6/Q10N19/Q6AVF4/Q8LHL0/Q6ZDR7/Q5ZCD9/Q6K542/A0A0P0Y5P0/A0A0P0WLH4/Q6K9C3/Q7Y171	11	....R..[ST]P......
GO:0000398	mRNA splicing, via spliceosome	14/116	62/4051	1.03815e-09	9.96626e-08	9.72585e-08	Q65XI3/Q7XTJ6/Q10N19/Q6AVF4/Q7XIR8/A0A0P0VFD5/Q8LHL0/Q6ZDR7/Q5ZCD9/Q6K542/A0A0P0Y5P0/A0A0P0WLH4/Q6K9C3/Q7Y171	14	....R..[ST]P......
GO:0003723	RNA binding	24/116	227/4051	1.23938e-08	7.93203e-07	7.74069e-07	Q65XI3/Q7XTJ6/A0A0P0X0F2/A0A0P0VE15/B7EY91/Q5Z990/Q10N19/B9G2U1/Q5JKF2/A0A0P0VA82/Q6AVF4/Q7XIR8/A0A0P0VFD5/Q8LHL0/Q6ZDR7/Q5ZCD9/A0A0P0WWI0/Q6K542/A0A0P0Y5P0/A0A0P0WLH4/Q6K9C3/Q6ESU4/Q7Y171/Q5VQL1	24	....R..[ST]P......
GO:0003712	transcription coregulator activity	5/116	29/4051	0.00120941	0.0580517	0.0566513	B7EY91/A0A0P0X9Z1/Q0JF35/A0A0P0WWI0/A0A0P0VXN2	5	....R..[ST]P......
GO:0009360	DNA polymerase III complex	2/116	3/4051	0.00239348	0.0919098	0.0896927	A0A0P0WQ51/A0A0P0Y837	2	....R..[ST]P......
GO:0003887	DNA-directed DNA polymerase activity	2/116	4/4051	0.00469732	0.128841	0.125733	A0A0P0WQ51/A0A0P0Y837	2	....R..[ST]P......
GO:0005663	DNA replication factor C complex	2/116	4/4051	0.00469732	0.128841	0.125733	A0A0P0WQ51/A0A0P0Y837	2	....R..[ST]P......
GO:0006261	DNA-templated DNA replication	2/116	5/4051	0.00768256	0.17269	0.168524	A0A0P0WQ51/A0A0P0Y837	2	....R..[ST]P......
GO:0005681	spliceosomal complex	3/116	15/4051	0.00809484	0.17269	0.168524	Q7XTJ6/Q5Z990/Q7XIR8	3	....R..[ST]P......
GO:0003729	mRNA binding	9/116	135/4051	0.0144379	0.277207	0.27052	A0A0P0WQD6/Q5VP35/Q6K977/Q10N19/Q5JLB5/A0A0P0VRF7/Q5JJM4/Q5ZCD9/Q0JNT2	9	....R..[ST]P......
GO:0006281	DNA repair	3/116	20/4051	0.0182806	0.319079	0.311382	A0A0P0WQ51/Q0IWT4/A0A0P0Y837	3	....R..[ST]P......
GO:0000118	histone deacetylase complex	2/116	8/4051	0.0203328	0.325326	0.317478	Q0JF35/Q0JRB9	2	....R..[ST]P......
GO:1990904	ribonucleoprotein complex	3/116	25/4051	0.0332673	0.353565	0.345036	Q5JKF2/Q5JJM4/Q5VQL1	3	....R..[ST]P......
GO:0003677	DNA binding	12/116	238/4051	0.038094	0.353565	0.345036	Q5ZA07/Q6K977/A0A0P0YBA7/Q5JLB5/A0A0P0WQ51/Q6YTR7/Q7XQJ0/Q852P4/Q6H7U2/Q0IWT4/A0A0P0VG62/A0A0P0Y837	12	....R..[ST]P......
GO:0000184	nuclear-transcribed mRNA catabolic process, nonsense-mediated decay	2/116	13/4051	0.0516102	0.353565	0.345036	Q5JKF2/Q5VQL1	2	....R..[ST]P......
GO:0046872	metal ion binding	16/116	367/4051	0.0567959	0.353565	0.345036	Q5ZA07/B7EY91/Q6K977/Q6Z528/A0A0P0VJ82/A0A0P0VD31/A0A0P0WH96/A0A0P0VFD5/Q60EX6/Q5JLB5/A0A0P0WWI0/Q2QW44/Q6H7U2/Q0J1S6/Q0JMD4/A0A0P0WZ32	16	....R..[ST]P......
GO:0006897	endocytosis	2/116	14/4051	0.0591098	0.353565	0.345036	Q5QMY9/B7EKD2	2	....R..[ST]P......
GO:0000976	transcription cis-regulatory region binding	3/116	32/4051	0.0621733	0.353565	0.345036	Q6Z528/Q2QW44/Q336P5	3	....R..[ST]P......
GO:0007017	microtubule-based process	2/116	15/4051	0.0669583	0.353565	0.345036	B9FS74/Q94CU5	2	....R..[ST]P......
GO:0003724	RNA helicase activity	3/116	33/4051	0.0670146	0.353565	0.345036	Q5JKF2/Q7XIR8/Q5VQL1	3	....R..[ST]P......
GO:0000226	microtubule cytoskeleton organization	2/116	16/4051	0.0751298	0.353565	0.345036	Q0DVK1/Q0JBW0	2	....R..[ST]P......
GO:0003904	deoxyribodipyrimidine photo-lyase activity	1/116	3/4051	0.0834883	0.353565	0.345036	Q852P4	1	....R..[ST]P......
GO:0004362	glutathione-disulfide reductase (NADPH) activity	1/116	3/4051	0.0834883	0.353565	0.345036	P48642	1	....R..[ST]P......
GO:0006506	GPI anchor biosynthetic process	1/116	3/4051	0.0834883	0.353565	0.345036	A0A0P0X9J2	1	....R..[ST]P......
GO:0007346	regulation of mitotic cell cycle	1/116	3/4051	0.0834883	0.353565	0.345036	Q7XUF4	1	....R..[ST]P......
GO:0008195	phosphatidate phosphatase activity	1/116	3/4051	0.0834883	0.353565	0.345036	Q6L4Z4	1	....R..[ST]P......
GO:0009882	blue light photoreceptor activity	1/116	3/4051	0.0834883	0.353565	0.345036	Q852P4	1	....R..[ST]P......
GO:0010118	stomatal movement	1/116	3/4051	0.0834883	0.353565	0.345036	Q852P4	1	....R..[ST]P......
GO:0010218	response to far red light	1/116	3/4051	0.0834883	0.353565	0.345036	A0A0P0VG62	1	....R..[ST]P......
GO:0016151	nickel cation binding	1/116	3/4051	0.0834883	0.353565	0.345036	Q948T6	1	....R..[ST]P......
GO:0016462	pyrophosphatase activity	1/116	3/4051	0.0834883	0.353565	0.345036	A0A0P0W8V3	1	....R..[ST]P......
GO:0019243	methylglyoxal catabolic process to D-lactate via S-lactoyl-glutathione	1/116	3/4051	0.0834883	0.353565	0.345036	Q948T6	1	....R..[ST]P......
GO:0030134	COPII-coated ER to Golgi transport vesicle	1/116	3/4051	0.0834883	0.353565	0.345036	Q0DS61	1	....R..[ST]P......
GO:0031307	integral component of mitochondrial outer membrane	1/116	3/4051	0.0834883	0.353565	0.345036	A0A0P0W8V3	1	....R..[ST]P......
GO:0035196	production of miRNAs involved in gene silencing by miRNA	1/116	3/4051	0.0834883	0.353565	0.345036	A0A0P0WQD6	1	....R..[ST]P......
GO:0048574	long-day photoperiodism, flowering	1/116	3/4051	0.0834883	0.353565	0.345036	Q852P4	1	....R..[ST]P......
GO:1990269	RNA polymerase II C-terminal domain phosphoserine binding	1/116	3/4051	0.0834883	0.353565	0.345036	Q2QN51	1	....R..[ST]P......
GO:2000028	regulation of photoperiodism, flowering	1/116	3/4051	0.0834883	0.353565	0.345036	Q852P4	1	....R..[ST]P......
GO:0006417	regulation of translation	2/116	17/4051	0.0835998	0.353565	0.345036	A0A0P0VA82/A0A0P0VRF7	2	....R..[ST]P......
GO:0050832	defense response to fungus	2/116	19/4051	0.101343	0.353565	0.345036	A0A0N7KQR8/Q6Z0H6	2	....R..[ST]P......
GO:0004430	1-phosphatidylinositol 4-kinase activity	1/116	4/4051	0.109752	0.353565	0.345036	A0A0P0V1M0	1	....R..[ST]P......
GO:0005881	cytoplasmic microtubule	1/116	4/4051	0.109752	0.353565	0.345036	Q0JBW0	1	....R..[ST]P......
GO:0006002	fructose 6-phosphate metabolic process	1/116	4/4051	0.109752	0.353565	0.345036	Q0J1S6	1	....R..[ST]P......
GO:0009626	plant-type hypersensitive response	1/116	4/4051	0.109752	0.353565	0.345036	Q6K741	1	....R..[ST]P......
GO:0009646	response to absence of light	1/116	4/4051	0.109752	0.353565	0.345036	Q852P4	1	....R..[ST]P......
GO:0016308	1-phosphatidylinositol-4-phosphate 5-kinase activity	1/116	4/4051	0.109752	0.353565	0.345036	C7J0B6	1	....R..[ST]P......
GO:0016570	histone modification	1/116	4/4051	0.109752	0.353565	0.345036	Q2QN51	1	....R..[ST]P......
GO:0016604	nuclear body	1/116	4/4051	0.109752	0.353565	0.345036	Q852P4	1	....R..[ST]P......
GO:0031047	gene silencing by RNA	1/116	4/4051	0.109752	0.353565	0.345036	Q10RH2	1	....R..[ST]P......
GO:0036396	RNA N6-methyladenosine methyltransferase complex	1/116	4/4051	0.109752	0.353565	0.345036	Q0JNT2	1	....R..[ST]P......
GO:0048026	positive regulation of mRNA splicing, via spliceosome	1/116	4/4051	0.109752	0.353565	0.345036	Q5Z990	1	....R..[ST]P......
GO:0070646	protein modification by small protein removal	1/116	4/4051	0.109752	0.353565	0.345036	Q10T56	1	....R..[ST]P......
GO:0071763	nuclear membrane organization	1/116	4/4051	0.109752	0.353565	0.345036	Q7X776	1	....R..[ST]P......
GO:0101005	deubiquitinase activity	1/116	4/4051	0.109752	0.353565	0.345036	Q10T56	1	....R..[ST]P......
GO:0003700	DNA-binding transcription factor activity	6/116	115/4051	0.110301	0.353565	0.345036	Q6Z528/A0A0P0WQ06/Q69JI7/Q2QW44/Q336P5/Q0JHF1	6	....R..[ST]P......
GO:0004722	protein serine/threonine phosphatase activity	2/116	21/4051	0.120012	0.353565	0.345036	Q60EX6/Q0JMD4	2	....R..[ST]P......
GO:0003872	6-phosphofructokinase activity	1/116	5/4051	0.135269	0.353565	0.345036	Q0J1S6	1	....R..[ST]P......
GO:0004805	trehalose-phosphatase activity	1/116	5/4051	0.135269	0.353565	0.345036	Q0DTU6	1	....R..[ST]P......
GO:0005905	clathrin-coated pit	1/116	5/4051	0.135269	0.353565	0.345036	Q60EC1	1	....R..[ST]P......
GO:0006874	cellular calcium ion homeostasis	1/116	5/4051	0.135269	0.353565	0.345036	A0A0P0X0F2	1	....R..[ST]P......
GO:0006974	cellular response to DNA damage stimulus	1/116	5/4051	0.135269	0.353565	0.345036	Q7XQJ0	1	....R..[ST]P......
GO:0010099	regulation of photomorphogenesis	1/116	5/4051	0.135269	0.353565	0.345036	A0A0P0VG62	1	....R..[ST]P......
GO:0010114	response to red light	1/116	5/4051	0.135269	0.353565	0.345036	A0A0P0VG62	1	....R..[ST]P......
GO:0010608	post-transcriptional regulation of gene expression	1/116	5/4051	0.135269	0.353565	0.345036	A0A0P0VRF7	1	....R..[ST]P......
GO:0016973	poly(A)+ mRNA export from nucleus	1/116	5/4051	0.135269	0.353565	0.345036	Q6K977	1	....R..[ST]P......
GO:0080009	mRNA methylation	1/116	5/4051	0.135269	0.353565	0.345036	Q0JNT2	1	....R..[ST]P......
GO:2000031	regulation of salicylic acid mediated signaling pathway	1/116	5/4051	0.135269	0.353565	0.345036	Q6K741	1	....R..[ST]P......
GO:0005654	nucleoplasm	2/116	23/4051	0.139449	0.353565	0.345036	Q0IYH3/Q65XI3	2	....R..[ST]P......
GO:0018105	peptidyl-serine phosphorylation	3/116	46/4051	0.143573	0.353565	0.345036	Q5QMY9/Q10CU2/B7EKD2	3	....R..[ST]P......
GO:0000165	MAPK cascade	1/116	6/4051	0.160061	0.353565	0.345036	Q0ITY8	1	....R..[ST]P......
GO:0005227	calcium activated cation channel activity	1/116	6/4051	0.160061	0.353565	0.345036	Q5JLH8	1	....R..[ST]P......
GO:0005545	1-phosphatidylinositol binding	1/116	6/4051	0.160061	0.353565	0.345036	Q60EC1	1	....R..[ST]P......
GO:0005992	trehalose biosynthetic process	1/116	6/4051	0.160061	0.353565	0.345036	Q0DTU6	1	....R..[ST]P......
GO:0006302	double-strand break repair	1/116	6/4051	0.160061	0.353565	0.345036	A0A0P0VJ82	1	....R..[ST]P......
GO:0006310	DNA recombination	1/116	6/4051	0.160061	0.353565	0.345036	Q0IWT4	1	....R..[ST]P......
GO:0006368	transcription elongation from RNA polymerase II promoter	1/116	6/4051	0.160061	0.353565	0.345036	Q2QN51	1	....R..[ST]P......
GO:0006900	vesicle budding from membrane	1/116	6/4051	0.160061	0.353565	0.345036	Q60EC1	1	....R..[ST]P......
GO:0016593	Cdc73/Paf1 complex	1/116	6/4051	0.160061	0.353565	0.345036	Q2QN51	1	....R..[ST]P......
GO:0017119	Golgi transport complex	1/116	6/4051	0.160061	0.353565	0.345036	A0A0P0V8W3	1	....R..[ST]P......
GO:0032050	clathrin heavy chain binding	1/116	6/4051	0.160061	0.353565	0.345036	Q60EC1	1	....R..[ST]P......
GO:0042752	regulation of circadian rhythm	1/116	6/4051	0.160061	0.353565	0.345036	A0A0N7KNQ0	1	....R..[ST]P......
GO:0045087	innate immune response	1/116	6/4051	0.160061	0.353565	0.345036	Q6I5Q6	1	....R..[ST]P......
GO:0048268	clathrin coat assembly	1/116	6/4051	0.160061	0.353565	0.345036	Q60EC1	1	....R..[ST]P......
GO:0050734	hydroxycinnamoyltransferase activity	1/116	6/4051	0.160061	0.353565	0.345036	A0A0P0XCH6	1	....R..[ST]P......
GO:0051607	defense response to virus	1/116	6/4051	0.160061	0.353565	0.345036	Q852P4	1	....R..[ST]P......
GO:0070413	trehalose metabolism in response to stress	1/116	6/4051	0.160061	0.353565	0.345036	Q0DTU6	1	....R..[ST]P......
GO:0004709	MAP kinase kinase kinase activity	1/116	7/4051	0.184149	0.353565	0.345036	Q0ITY8	1	....R..[ST]P......
GO:0006749	glutathione metabolic process	1/116	7/4051	0.184149	0.353565	0.345036	P48642	1	....R..[ST]P......
GO:0006970	response to osmotic stress	1/116	7/4051	0.184149	0.353565	0.345036	Q948T6	1	....R..[ST]P......
GO:0008094	ATP-dependent activity, acting on DNA	1/116	7/4051	0.184149	0.353565	0.345036	Q7XQJ0	1	....R..[ST]P......
GO:0009904	chloroplast accumulation movement	1/116	7/4051	0.184149	0.353565	0.345036	B9FS74	1	....R..[ST]P......
GO:0016575	histone deacetylation	1/116	7/4051	0.184149	0.353565	0.345036	Q0JRB9	1	....R..[ST]P......
GO:0031267	small GTPase binding	1/116	7/4051	0.184149	0.353565	0.345036	Q60EM1	1	....R..[ST]P......
GO:0032968	positive regulation of transcription elongation from RNA polymerase II promoter	1/116	7/4051	0.184149	0.353565	0.345036	Q2QN51	1	....R..[ST]P......
GO:0048471	perinuclear region of cytoplasm	1/116	7/4051	0.184149	0.353565	0.345036	A0A0P0X0F2	1	....R..[ST]P......
GO:0055028	cortical microtubule	1/116	7/4051	0.184149	0.353565	0.345036	Q94CU5	1	....R..[ST]P......
GO:0061817	endoplasmic reticulum-plasma membrane tethering	1/116	7/4051	0.184149	0.353565	0.345036	Q0JBF7	1	....R..[ST]P......
GO:0071949	FAD binding	1/116	7/4051	0.184149	0.353565	0.345036	Q852P4	1	....R..[ST]P......
GO:0090158	endoplasmic reticulum membrane organization	1/116	7/4051	0.184149	0.353565	0.345036	Q0JBF7	1	....R..[ST]P......
GO:1902584	positive regulation of response to water deprivation	1/116	7/4051	0.184149	0.353565	0.345036	Q0JHF1	1	....R..[ST]P......
GO:0046983	protein dimerization activity	2/116	28/4051	0.190484	0.362108	0.353373	Q69JI7/Q336P5	2	....R..[ST]P......
GO:0000122	negative regulation of transcription by RNA polymerase II	1/116	8/4051	0.207551	0.379522	0.370367	Q0JRB9	1	....R..[ST]P......
GO:0005743	mitochondrial inner membrane	1/116	8/4051	0.207551	0.379522	0.370367	A0A0P0XH61	1	....R..[ST]P......
GO:0045454	cell redox homeostasis	1/116	8/4051	0.207551	0.379522	0.370367	P48642	1	....R..[ST]P......
GO:1901002	positive regulation of response to salt stress	1/116	8/4051	0.207551	0.379522	0.370367	Q0JHF1	1	....R..[ST]P......
GO:0006397	mRNA processing	2/116	30/4051	0.211557	0.381166	0.371971	A0A0P0X0F2/A0A0P0VXN2	2	....R..[ST]P......
GO:0061630	ubiquitin protein ligase activity	2/116	31/4051	0.222181	0.381166	0.371971	Q5ZA07/Q0E4T3	2	....R..[ST]P......
GO:0005635	nuclear envelope	1/116	9/4051	0.230288	0.381166	0.371971	Q7X776	1	....R..[ST]P......
GO:0006406	mRNA export from nucleus	1/116	9/4051	0.230288	0.381166	0.371971	A0A0P0VPM8	1	....R..[ST]P......
GO:0016592	mediator complex	1/116	9/4051	0.230288	0.381166	0.371971	A0A0P0X9Z1	1	....R..[ST]P......
GO:0016705	oxidoreductase activity, acting on paired donors, with incorporation or reduction of molecular oxygen	1/116	9/4051	0.230288	0.381166	0.371971	A0A0P0VLE3	1	....R..[ST]P......
GO:0030136	clathrin-coated vesicle	1/116	9/4051	0.230288	0.381166	0.371971	Q60EC1	1	....R..[ST]P......
GO:0030173	integral component of Golgi membrane	1/116	9/4051	0.230288	0.381166	0.371971	Q0DS61	1	....R..[ST]P......
GO:0046854	phosphatidylinositol phosphate biosynthetic process	1/116	9/4051	0.230288	0.381166	0.371971	C7J0B6	1	....R..[ST]P......
GO:0072583	clathrin-dependent endocytosis	1/116	9/4051	0.230288	0.381166	0.371971	Q60EC1	1	....R..[ST]P......
GO:0140658	ATP-dependent chromatin remodeler activity	1/116	9/4051	0.230288	0.381166	0.371971	Q7XQJ0	1	....R..[ST]P......
GO:0006355	regulation of transcription, DNA-templated	5/116	118/4051	0.248388	0.397184	0.387603	Q6Z528/Q0JF35/Q69JI7/Q2QW44/Q336P5	5	....R..[ST]P......
GO:0000209	protein polyubiquitination	1/116	10/4051	0.252377	0.397184	0.387603	Q0E4T3	1	....R..[ST]P......
GO:0000932	P-body	1/116	10/4051	0.252377	0.397184	0.387603	Q6Z5M6	1	....R..[ST]P......
GO:0005643	nuclear pore	1/116	10/4051	0.252377	0.397184	0.387603	A0A0P0VPM8	1	....R..[ST]P......
GO:0015630	microtubule cytoskeleton	1/116	10/4051	0.252377	0.397184	0.387603	B9FS74	1	....R..[ST]P......
GO:1900150	regulation of defense response to fungus	1/116	10/4051	0.252377	0.397184	0.387603	Q6K2T0	1	....R..[ST]P......
GO:0003714	transcription corepressor activity	1/116	11/4051	0.273838	0.415532	0.405509	Q0JRB9	1	....R..[ST]P......
GO:0004497	monooxygenase activity	1/116	11/4051	0.273838	0.415532	0.405509	A0A0P0VLE3	1	....R..[ST]P......
GO:0006891	intra-Golgi vesicle-mediated transport	1/116	11/4051	0.273838	0.415532	0.405509	A0A0P0V8W3	1	....R..[ST]P......
GO:0017056	structural constituent of nuclear pore	1/116	11/4051	0.273838	0.415532	0.405509	A0A0P0VPM8	1	....R..[ST]P......
GO:0008017	microtubule binding	3/116	64/4051	0.277022	0.415532	0.405509	B9FS74/A0A0P0WUJ7/Q0JBW0	3	....R..[ST]P......
GO:0015031	protein transport	3/116	64/4051	0.277022	0.415532	0.405509	A0A0P0V760/A0A0P0V8W3/Q0DS61	3	....R..[ST]P......
GO:0005794	Golgi apparatus	3/116	66/4051	0.292781	0.427978	0.417654	Q60EC1/Q60EM1/A0A0P0V8W3	3	....R..[ST]P......
GO:0004693	cyclin-dependent protein serine/threonine kinase activity	1/116	12/4051	0.294689	0.427978	0.417654	Q7XUF4	1	....R..[ST]P......
GO:0008353	RNA polymerase II CTD heptapeptide repeat kinase activity	1/116	12/4051	0.294689	0.427978	0.417654	Q7XUF4	1	....R..[ST]P......
GO:0051707	response to other organism	1/116	12/4051	0.294689	0.427978	0.417654	A0A0N7KSX4	1	....R..[ST]P......
GO:0004674	protein serine/threonine kinase activity	7/116	189/4051	0.296464	0.427978	0.417654	Q6I5Q6/Q0DP45/Q5QMY9/Q10CU2/Q94CU5/Q6H4I5/B7EKD2	7	....R..[ST]P......
GO:0003746	translation elongation factor activity	1/116	13/4051	0.314945	0.444628	0.433903	Q2QX87	1	....R..[ST]P......
GO:0003824	catalytic activity	1/116	13/4051	0.314945	0.444628	0.433903	A0A0P0X9J2	1	....R..[ST]P......
GO:0008168	methyltransferase activity	1/116	13/4051	0.314945	0.444628	0.433903	Q0JNT2	1	....R..[ST]P......
GO:0006364	rRNA processing	2/116	40/4051	0.318519	0.446392	0.435623	Q5JKF2/Q5VQL1	2	....R..[ST]P......
GO:0005546	phosphatidylinositol-4,5-bisphosphate binding	1/116	14/4051	0.334625	0.458914	0.447844	Q60EC1	1	....R..[ST]P......
GO:0007015	actin filament organization	1/116	14/4051	0.334625	0.458914	0.447844	Q0IXV8	1	....R..[ST]P......
GO:0030246	carbohydrate binding	1/116	14/4051	0.334625	0.458914	0.447844	Q6L4X6	1	....R..[ST]P......
GO:0007165	signal transduction	2/116	43/4051	0.350244	0.474957	0.463499	Q5QMY9/B7EKD2	2	....R..[ST]P......
GO:0006979	response to oxidative stress	1/116	15/4051	0.353744	0.474957	0.463499	Q948T6	1	....R..[ST]P......
GO:0050896	response to stimulus	1/116	15/4051	0.353744	0.474957	0.463499	A0A0P0WQ06	1	....R..[ST]P......
GO:0017018	myosin phosphatase activity	2/116	44/4051	0.360715	0.480953	0.469351	Q60EX6/Q0JMD4	2	....R..[ST]P......
GO:0006888	endoplasmic reticulum to Golgi vesicle-mediated transport	1/116	16/4051	0.372318	0.483007	0.471356	Q0DS61	1	....R..[ST]P......
GO:0008194	UDP-glycosyltransferase activity	1/116	16/4051	0.372318	0.483007	0.471356	A0A0P0VGY5	1	....R..[ST]P......
GO:0035970	peptidyl-threonine dephosphorylation	1/116	16/4051	0.372318	0.483007	0.471356	Q0JMD4	1	....R..[ST]P......
GO:0050660	flavin adenine dinucleotide binding	1/116	16/4051	0.372318	0.483007	0.471356	P48642	1	....R..[ST]P......
GO:0000785	chromatin	1/116	17/4051	0.390363	0.499665	0.487611	Q0JRB9	1	....R..[ST]P......
GO:0006338	chromatin remodeling	1/116	17/4051	0.390363	0.499665	0.487611	Q852P4	1	....R..[ST]P......
GO:0008270	zinc ion binding	4/116	112/4051	0.400278	0.508542	0.496275	Q10N19/A0A0P0XCG2/Q5ZCD9/Q6K9C3	4	....R..[ST]P......
GO:0009414	response to water deprivation	1/116	18/4051	0.407893	0.508542	0.496275	Q852P4	1	....R..[ST]P......
GO:0016301	kinase activity	1/116	18/4051	0.407893	0.508542	0.496275	A0A0P0W8V3	1	....R..[ST]P......
GO:0043531	ADP binding	1/116	18/4051	0.407893	0.508542	0.496275	A0A0N7KSX4	1	....R..[ST]P......
GO:0000149	SNARE binding	1/116	19/4051	0.424924	0.522983	0.510367	Q60EC1	1	....R..[ST]P......
GO:0050661	NADP binding	1/116	19/4051	0.424924	0.522983	0.510367	P48642	1	....R..[ST]P......
GO:0006468	protein phosphorylation	9/116	287/4051	0.439262	0.537186	0.524228	A0A0P0VQR0/Q6EUQ1/Q6I5Q6/Q0ITY8/Q10K10/Q0DP45/Q7XUF4/Q94CU5/Q6H4I5	9	....R..[ST]P......
GO:0043161	proteasome-mediated ubiquitin-dependent protein catabolic process	1/116	21/4051	0.457542	0.552503	0.539175	Q0E4T3	1	....R..[ST]P......
GO:0051287	NAD binding	1/116	21/4051	0.457542	0.552503	0.539175	Q0DVK1	1	....R..[ST]P......
GO:0005506	iron ion binding	1/116	22/4051	0.473156	0.567787	0.55409	A0A0P0VLE3	1	....R..[ST]P......
GO:0043565	sequence-specific DNA binding	2/116	56/4051	0.480357	0.572848	0.559029	A0A0P0WQ06/Q0JHF1	2	....R..[ST]P......
GO:0106310	protein serine kinase activity	3/116	91/4051	0.486894	0.573333	0.559502	Q6I5Q6/Q7XUF4/Q94CU5	3	....R..[ST]P......
GO:0016579	protein deubiquitination	1/116	23/4051	0.488324	0.573333	0.559502	Q10T56	1	....R..[ST]P......
GO:0005874	microtubule	2/116	57/4051	0.489722	0.573333	0.559502	B9FS74/A0A0P0WUJ7	2	....R..[ST]P......
GO:0006351	transcription, DNA-templated	1/116	24/4051	0.50306	0.581852	0.567816	Q69JI7	1	....R..[ST]P......
GO:0009651	response to salt stress	1/116	24/4051	0.50306	0.581852	0.567816	Q948T6	1	....R..[ST]P......
GO:0003690	double-stranded DNA binding	1/116	25/4051	0.517374	0.591285	0.577022	A0A0P0VXN2	1	....R..[ST]P......
GO:0045944	positive regulation of transcription by RNA polymerase II	1/116	25/4051	0.517374	0.591285	0.577022	A0A0P0VG62	1	....R..[ST]P......
GO:0009738	abscisic acid-activated signaling pathway	1/116	26/4051	0.53128	0.600034	0.58556	Q0JHF1	1	....R..[ST]P......
GO:0045893	positive regulation of transcription, DNA-templated	1/116	26/4051	0.53128	0.600034	0.58556	Q0JHF1	1	....R..[ST]P......
GO:0009742	brassinosteroid mediated signaling pathway	1/116	27/4051	0.544789	0.611692	0.596937	Q60EX6	1	....R..[ST]P......
GO:0003777	microtubule motor activity	1/116	28/4051	0.557911	0.618752	0.603826	B9FS74	1	....R..[ST]P......
GO:0016192	vesicle-mediated transport	1/116	28/4051	0.557911	0.618752	0.603826	Q60EM1	1	....R..[ST]P......
GO:0005789	endoplasmic reticulum membrane	2/116	65/4051	0.560744	0.618752	0.603826	Q0JBF7/Q0DS61	2	....R..[ST]P......
GO:0003682	chromatin binding	1/116	29/4051	0.570658	0.619019	0.604087	Q7XQJ0	1	....R..[ST]P......
GO:0020037	heme binding	1/116	29/4051	0.570658	0.619019	0.604087	A0A0P0VLE3	1	....R..[ST]P......
GO:0042803	protein homodimerization activity	1/116	29/4051	0.570658	0.619019	0.604087	Q852P4	1	....R..[ST]P......
GO:0007018	microtubule-based movement	1/116	30/4051	0.583041	0.628898	0.613727	B9FS74	1	....R..[ST]P......
GO:0016787	hydrolase activity	1/116	31/4051	0.59507	0.638287	0.62289	A0A0P0VJ82	1	....R..[ST]P......
GO:0004672	protein kinase activity	3/116	108/4051	0.60384	0.644096	0.628558	A0A0P0VQR0/Q6EUQ1/Q10K10	3	....R..[ST]P......
GO:0006357	regulation of transcription by RNA polymerase II	2/116	80/4051	0.67431	0.71529	0.698035	A0A0P0X9Z1/A0A0P0VXN2	2	....R..[ST]P......
GO:0005739	mitochondrion	2/116	82/4051	0.687526	0.725302	0.707806	Q0IYH3/Q0IWT4	2	....R..[ST]P......
GO:0000981	DNA-binding transcription factor activity, RNA polymerase II-specific	1/116	43/4051	0.715178	0.750351	0.73225	A0A0P0VG62	1	....R..[ST]P......
GO:0016310	phosphorylation	1/116	47/4051	0.746759	0.779227	0.76043	C7J0B6	1	....R..[ST]P......
GO:0016567	protein ubiquitination	1/116	53/4051	0.787735	0.817541	0.79782	Q5ZA07	1	....R..[ST]P......
GO:0006952	defense response	1/116	55/4051	0.799875	0.825678	0.80576	A0A0N7KSX4	1	....R..[ST]P......
GO:0044260	cellular macromolecule metabolic process	1/116	59/4051	0.822129	0.843959	0.823601	Q5ZA07	1	....R..[ST]P......
GO:0016887	ATP hydrolysis activity	2/116	109/4051	0.826377	0.843959	0.823601	Q5JKF2/Q5VQL1	2	....R..[ST]P......
GO:0035556	intracellular signal transduction	1/116	65/4051	0.850989	0.864497	0.843643	Q10CU2	1	....R..[ST]P......
GO:0005886	plasma membrane	5/116	280/4051	0.912519	0.922125	0.89988	Q0JBF7/Q6EUQ1/Q6I5Q6/C7J0B6/Q5JLH8	5	....R..[ST]P......
GO:0005783	endoplasmic reticulum	1/116	88/4051	0.924598	0.929439	0.907018	A0A0P0X9J2	1	....R..[ST]P......
GO:0016020	membrane	1/116	176/4051	0.99464	0.99464	0.970646	A0A0P0V8W3	1	....R..[ST]P......
GO:0016607	nuclear speck	6/101	28/4051	4.99653e-05	0.00949341	0.00857299	Q10N19/Q5ZCD9/Q69KL9/A0A0P0Y5P0/A0A0P0VST4/Q7Y171	6	.......[ST]PR.....
GO:0003729	mRNA binding	10/101	135/4051	0.00175136	0.102698	0.0927409	Q10N19/Q5ZCD9/Q2QT65/Q7XHQ8/Q5JJM4/Q69L83/Q5JLB5/A0A0N7KCM4/Q7EY69/Q1EHT7	10	.......[ST]PR.....
GO:0048510	regulation of timing of transition from vegetative to reproductive phase	2/101	4/4051	0.00357432	0.102698	0.0927409	Q6K271/B1B534	2	.......[ST]PR.....
GO:0046872	metal ion binding	18/101	367/4051	0.00363881	0.102698	0.0927409	A0A0P0W4A2/Q2QT65/Q6L4N4/Q7XHQ8/B7EY91/A0A0P0WWI0/Q0E4K1/Q10EL1/Q5JLB5/Q76EJ0/B1B534/Q6K332/Q337E9/A0A0P0VD31/Q60EX6/Q6ZK85/Q1EHT7/Q8H8N3	18	.......[ST]PR.....
GO:0003723	RNA binding	13/101	227/4051	0.00378467	0.102698	0.0927409	Q10N19/Q6K271/Q5ZCD9/Q69KL9/Q7XHQ8/B7EY91/A0A0P0WWI0/Q69L83/A0A0P0Y5P0/Q0J4D8/Q6ESU4/Q1EHT7/Q7Y171	13	.......[ST]PR.....
GO:0000398	mRNA splicing, via spliceosome	6/101	62/4051	0.00411174	0.102698	0.0927409	Q10N19/Q5ZCD9/Q69KL9/A0A0P0Y5P0/Q0D7W9/Q7Y171	6	.......[ST]PR.....
GO:0005986	sucrose biosynthetic process	2/101	5/4051	0.00586047	0.102698	0.0927409	Q67WN8/Q0JGK4	2	.......[ST]PR.....
GO:0030261	chromosome condensation	2/101	5/4051	0.00586047	0.102698	0.0927409	Q8H3M0/A0A0P0WRW9	2	.......[ST]PR.....
GO:0031492	nucleosomal DNA binding	2/101	5/4051	0.00586047	0.102698	0.0927409	Q8H3M0/A0A0P0WRW9	2	.......[ST]PR.....
GO:0046524	sucrose-phosphate synthase activity	2/101	5/4051	0.00586047	0.102698	0.0927409	Q67WN8/Q0JGK4	2	.......[ST]PR.....
GO:0006355	regulation of transcription, DNA-templated	8/101	118/4051	0.00861857	0.102698	0.0927409	A0A0P0WPR1/Q69JI7/Q8H3M0/B1B534/A0A0N7KEK0/Q10KE5/A0A0P0WRW9/Q0JIC2	8	.......[ST]PR.....
GO:0000146	microfilament motor activity	2/101	6/4051	0.00864823	0.102698	0.0927409	A0A0P0X7H4/A0A0P0V4I7	2	.......[ST]PR.....
GO:0000165	MAPK cascade	2/101	6/4051	0.00864823	0.102698	0.0927409	Q0ITY8/Q0JD14	2	.......[ST]PR.....
GO:0007623	circadian rhythm	2/101	6/4051	0.00864823	0.102698	0.0927409	Q0E4K1/Q10KE5	2	.......[ST]PR.....
GO:0030050	vesicle transport along actin filament	2/101	6/4051	0.00864823	0.102698	0.0927409	A0A0P0X7H4/A0A0P0V4I7	2	.......[ST]PR.....
GO:0045910	negative regulation of DNA recombination	2/101	6/4051	0.00864823	0.102698	0.0927409	Q8H3M0/A0A0P0WRW9	2	.......[ST]PR.....
GO:0004709	MAP kinase kinase kinase activity	2/101	7/4051	0.0119117	0.13313	0.120223	Q0ITY8/Q0JD14	2	.......[ST]PR.....
GO:0006869	lipid transport	2/101	8/4051	0.0156258	0.156258	0.141108	Q75LJ4/Q5NA77	2	.......[ST]PR.....
GO:0016157	sucrose synthase activity	2/101	8/4051	0.0156258	0.156258	0.141108	Q67WN8/Q0JGK4	2	.......[ST]PR.....
GO:0006396	RNA processing	2/101	9/4051	0.0197666	0.187783	0.169577	Q69L83/Q0IV63	2	.......[ST]PR.....
GO:0005794	Golgi apparatus	5/101	66/4051	0.0234509	0.212175	0.191604	Q7XKA0/Q0JGK4/C7JA51/A0A0P0V8W3/A0A0P0VNW9	5	.......[ST]PR.....
GO:0003712	transcription coregulator activity	3/101	29/4051	0.0343785	0.269707	0.243558	B7EY91/A0A0P0WWI0/A0A0P0WN18	3	.......[ST]PR.....
GO:0015629	actin cytoskeleton	2/101	12/4051	0.0345217	0.269707	0.243558	A0A0P0X7H4/A0A0P0V4I7	2	.......[ST]PR.....
GO:0000786	nucleosome	2/101	13/4051	0.0401461	0.269707	0.243558	Q8H3M0/A0A0P0WRW9	2	.......[ST]PR.....
GO:0005777	peroxisome	2/101	14/4051	0.0460899	0.269707	0.243558	Q75LJ4/Q0E4K1	2	.......[ST]PR.....
GO:0006334	nucleosome assembly	2/101	14/4051	0.0460899	0.269707	0.243558	Q8H3M0/A0A0P0WRW9	2	.......[ST]PR.....
GO:0007015	actin filament organization	2/101	14/4051	0.0460899	0.269707	0.243558	A0A0P0X7H4/A0A0P0V4I7	2	.......[ST]PR.....
GO:0009793	embryo development ending in seed dormancy	2/101	18/4051	0.0726875	0.269707	0.243558	Q0DP48/Q5QLQ5	2	.......[ST]PR.....
GO:0000062	fatty-acyl-CoA binding	1/101	3/4051	0.0729646	0.269707	0.243558	Q75LJ4	1	.......[ST]PR.....
GO:0004096	catalase activity	1/101	3/4051	0.0729646	0.269707	0.243558	Q0E4K1	1	.......[ST]PR.....
GO:0004471	malate dehydrogenase (decarboxylating) (NAD+) activity	1/101	3/4051	0.0729646	0.269707	0.243558	Q337E9	1	.......[ST]PR.....
GO:0005102	signaling receptor binding	1/101	3/4051	0.0729646	0.269707	0.243558	Q657X8	1	.......[ST]PR.....
GO:0006004	fucose metabolic process	1/101	3/4051	0.0729646	0.269707	0.243558	Q0JB77	1	.......[ST]PR.....
GO:0006999	nuclear pore organization	1/101	3/4051	0.0729646	0.269707	0.243558	A0A0P0WPR1	1	.......[ST]PR.....
GO:0008187	poly-pyrimidine tract binding	1/101	3/4051	0.0729646	0.269707	0.243558	A0A0P0VST4	1	.......[ST]PR.....
GO:0009825	multidimensional cell growth	1/101	3/4051	0.0729646	0.269707	0.243558	A0A0P0V4C5	1	.......[ST]PR.....
GO:0009960	endosperm development	1/101	3/4051	0.0729646	0.269707	0.243558	Q5QLQ5	1	.......[ST]PR.....
GO:0015937	coenzyme A biosynthetic process	1/101	3/4051	0.0729646	0.269707	0.243558	B9F2L1	1	.......[ST]PR.....
GO:0016363	nuclear matrix	1/101	3/4051	0.0729646	0.269707	0.243558	Q0DY81	1	.......[ST]PR.....
GO:0016560	protein import into peroxisome matrix, docking	1/101	3/4051	0.0729646	0.269707	0.243558	Q657X8	1	.......[ST]PR.....
GO:0016831	carboxy-lyase activity	1/101	3/4051	0.0729646	0.269707	0.243558	Q0DHF6	1	.......[ST]PR.....
GO:0017157	regulation of exocytosis	1/101	3/4051	0.0729646	0.269707	0.243558	A0A0N7KJI5	1	.......[ST]PR.....
GO:0030620	U2 snRNA binding	1/101	3/4051	0.0729646	0.269707	0.243558	Q0D7W9	1	.......[ST]PR.....
GO:0030976	thiamine pyrophosphate binding	1/101	3/4051	0.0729646	0.269707	0.243558	Q0DHF6	1	.......[ST]PR.....
GO:0031234	extrinsic component of cytoplasmic side of plasma membrane	1/101	3/4051	0.0729646	0.269707	0.243558	Q6YYY6	1	.......[ST]PR.....
GO:0047938	glucose-6-phosphate 1-epimerase activity	1/101	3/4051	0.0729646	0.269707	0.243558	A0A0P0WEC1	1	.......[ST]PR.....
GO:0048574	long-day photoperiodism, flowering	1/101	3/4051	0.0729646	0.269707	0.243558	B1B534	1	.......[ST]PR.....
GO:0080043	quercetin 3-O-glucosyltransferase activity	1/101	3/4051	0.0729646	0.269707	0.243558	A0A0P0VPM6	1	.......[ST]PR.....
GO:0080044	quercetin 7-O-glucosyltransferase activity	1/101	3/4051	0.0729646	0.269707	0.243558	A0A0P0VPM6	1	.......[ST]PR.....
GO:0080113	regulation of seed growth	1/101	3/4051	0.0729646	0.269707	0.243558	Q6K271	1	.......[ST]PR.....
GO:1990429	peroxisomal importomer complex	1/101	3/4051	0.0729646	0.269707	0.243558	Q657X8	1	.......[ST]PR.....
GO:0010468	regulation of gene expression	2/101	19/4051	0.079956	0.269707	0.243558	Q0IV63/A0A0N7KCM4	2	.......[ST]PR.....
GO:0000243	commitment complex	1/101	4/4051	0.0960947	0.269707	0.243558	A0A0P0VST4	1	.......[ST]PR.....
GO:0005776	autophagosome	1/101	4/4051	0.0960947	0.269707	0.243558	C7JA51	1	.......[ST]PR.....
GO:0006607	NLS-bearing protein import into nucleus	1/101	4/4051	0.0960947	0.269707	0.243558	A0A0P0WPR1	1	.......[ST]PR.....
GO:0008143	poly(A) binding	1/101	4/4051	0.0960947	0.269707	0.243558	Q6ZK85	1	.......[ST]PR.....
GO:0015086	cadmium ion transmembrane transporter activity	1/101	4/4051	0.0960947	0.269707	0.243558	Q0D8I9	1	.......[ST]PR.....
GO:0016788	hydrolase activity, acting on ester bonds	1/101	4/4051	0.0960947	0.269707	0.243558	Q5QLQ5	1	.......[ST]PR.....
GO:0031418	L-ascorbic acid binding	1/101	4/4051	0.0960947	0.269707	0.243558	Q6K332	1	.......[ST]PR.....
GO:0036396	RNA N6-methyladenosine methyltransferase complex	1/101	4/4051	0.0960947	0.269707	0.243558	A0A0P0VZC4	1	.......[ST]PR.....
GO:0048026	positive regulation of mRNA splicing, via spliceosome	1/101	4/4051	0.0960947	0.269707	0.243558	Q6K271	1	.......[ST]PR.....
GO:0048608	reproductive structure development	1/101	4/4051	0.0960947	0.269707	0.243558	Q338J4	1	.......[ST]PR.....
GO:0051171	regulation of nitrogen compound metabolic process	1/101	4/4051	0.0960947	0.269707	0.243558	Q10EL1	1	.......[ST]PR.....
GO:0080090	regulation of primary metabolic process	1/101	4/4051	0.0960947	0.269707	0.243558	Q10EL1	1	.......[ST]PR.....
GO:0008289	lipid binding	2/101	22/4051	0.102995	0.269707	0.243558	Q75LJ4/Q5NA77	2	.......[ST]PR.....
GO:0003725	double-stranded RNA binding	1/101	5/4051	0.118653	0.269707	0.243558	Q0IV63	1	.......[ST]PR.....
GO:0004525	ribonuclease III activity	1/101	5/4051	0.118653	0.269707	0.243558	Q0IV63	1	.......[ST]PR.....
GO:0005686	U2 snRNP	1/101	5/4051	0.118653	0.269707	0.243558	Q0D7W9	1	.......[ST]PR.....
GO:0005778	peroxisomal membrane	1/101	5/4051	0.118653	0.269707	0.243558	Q657X8	1	.......[ST]PR.....
GO:0006090	pyruvate metabolic process	1/101	5/4051	0.118653	0.269707	0.243558	Q337E9	1	.......[ST]PR.....
GO:0009873	ethylene-activated signaling pathway	1/101	5/4051	0.118653	0.269707	0.243558	Q0D8I9	1	.......[ST]PR.....
GO:0010150	leaf senescence	1/101	5/4051	0.118653	0.269707	0.243558	A0A0P0XWQ9	1	.......[ST]PR.....
GO:0016459	myosin complex	1/101	5/4051	0.118653	0.269707	0.243558	A0A0P0X7H4	1	.......[ST]PR.....
GO:0016651	oxidoreductase activity, acting on NAD(P)H	1/101	5/4051	0.118653	0.269707	0.243558	Q8H8N3	1	.......[ST]PR.....
GO:0019905	syntaxin binding	1/101	5/4051	0.118653	0.269707	0.243558	A0A0N7KJI5	1	.......[ST]PR.....
GO:0031410	cytoplasmic vesicle	1/101	5/4051	0.118653	0.269707	0.243558	A0A0P0V4C5	1	.......[ST]PR.....
GO:0031965	nuclear membrane	1/101	5/4051	0.118653	0.269707	0.243558	A0A0P0WPR1	1	.......[ST]PR.....
GO:0040029	regulation of gene expression, epigenetic	1/101	5/4051	0.118653	0.269707	0.243558	A0A0N7KEK0	1	.......[ST]PR.....
GO:0048653	anther development	1/101	5/4051	0.118653	0.269707	0.243558	Q0JIC2	1	.......[ST]PR.....
GO:0060255	regulation of macromolecule metabolic process	1/101	5/4051	0.118653	0.269707	0.243558	Q10EL1	1	.......[ST]PR.....
GO:0080009	mRNA methylation	1/101	5/4051	0.118653	0.269707	0.243558	A0A0P0VZC4	1	.......[ST]PR.....
GO:0099402	plant organ development	1/101	5/4051	0.118653	0.269707	0.243558	A2CIR7	1	.......[ST]PR.....
GO:0006351	transcription, DNA-templated	2/101	24/4051	0.119239	0.269707	0.243558	A0A0P0XHD5/Q69JI7	2	.......[ST]PR.....
GO:0051015	actin filament binding	2/101	24/4051	0.119239	0.269707	0.243558	A0A0P0X7H4/A0A0P0V4I7	2	.......[ST]PR.....
GO:0003690	double-stranded DNA binding	2/101	25/4051	0.127587	0.281308	0.254035	Q8H3M0/A0A0P0WRW9	2	.......[ST]PR.....
GO:0003677	DNA binding	9/101	238/4051	0.136904	0.281308	0.254035	A0A0P0YC74/Q2QT65/Q6L4N4/Q10EL1/Q5JLB5/Q76EJ0/A0A0N7KEK0/Q1EHT7/Q0JIC2	9	.......[ST]PR.....
GO:0003333	amino acid transmembrane transport	1/101	6/4051	0.140654	0.281308	0.254035	Q6K4N6	1	.......[ST]PR.....
GO:0005844	polysome	1/101	6/4051	0.140654	0.281308	0.254035	Q69L83	1	.......[ST]PR.....
GO:0009864	induced systemic resistance, jasmonic acid mediated signaling pathway	1/101	6/4051	0.140654	0.281308	0.254035	A2CIR7	1	.......[ST]PR.....
GO:0009909	regulation of flower development	1/101	6/4051	0.140654	0.281308	0.254035	Q6K271	1	.......[ST]PR.....
GO:0017119	Golgi transport complex	1/101	6/4051	0.140654	0.281308	0.254035	A0A0P0V8W3	1	.......[ST]PR.....
GO:0042542	response to hydrogen peroxide	1/101	6/4051	0.140654	0.281308	0.254035	Q0E4K1	1	.......[ST]PR.....
GO:0051213	dioxygenase activity	1/101	6/4051	0.140654	0.281308	0.254035	Q6K332	1	.......[ST]PR.....
GO:0070534	protein K63-linked ubiquitination	1/101	6/4051	0.140654	0.281308	0.254035	Q6YYC5	1	.......[ST]PR.....
GO:0089701	U2AF complex	1/101	6/4051	0.140654	0.281308	0.254035	A0A0P0VST4	1	.......[ST]PR.....
GO:0030154	cell differentiation	2/101	27/4051	0.144672	0.286331	0.25857	Q6K271/Q0JIC2	2	.......[ST]PR.....
GO:0046983	protein dimerization activity	2/101	28/4051	0.153387	0.288024	0.260099	A0A0P0XHD5/Q69JI7	2	.......[ST]PR.....
GO:0003700	DNA-binding transcription factor activity	5/101	115/4051	0.157924	0.288024	0.260099	Q0JBJ4/A0A0P0XHD5/Q69JI7/B1B534/A0A0N7KD71	5	.......[ST]PR.....
GO:0006749	glutathione metabolic process	1/101	7/4051	0.162111	0.288024	0.260099	Q5QLQ5	1	.......[ST]PR.....
GO:0008094	ATP-dependent activity, acting on DNA	1/101	7/4051	0.162111	0.288024	0.260099	A0A0N7KEK0	1	.......[ST]PR.....
GO:0009867	jasmonic acid mediated signaling pathway	1/101	7/4051	0.162111	0.288024	0.260099	Q6YYC5	1	.......[ST]PR.....
GO:0015171	amino acid transmembrane transporter activity	1/101	7/4051	0.162111	0.288024	0.260099	Q6K4N6	1	.......[ST]PR.....
GO:0030628	pre-mRNA 3'-splice site binding	1/101	7/4051	0.162111	0.288024	0.260099	A0A0P0VST4	1	.......[ST]PR.....
GO:0031267	small GTPase binding	1/101	7/4051	0.162111	0.288024	0.260099	A0A0P0V093	1	.......[ST]PR.....
GO:0061817	endoplasmic reticulum-plasma membrane tethering	1/101	7/4051	0.162111	0.288024	0.260099	Q0JBF7	1	.......[ST]PR.....
GO:0090158	endoplasmic reticulum membrane organization	1/101	7/4051	0.162111	0.288024	0.260099	Q0JBF7	1	.......[ST]PR.....
GO:0005096	GTPase activator activity	2/101	29/4051	0.162203	0.288024	0.260099	A0A0N7KJI5/A0A0P0VA26	2	.......[ST]PR.....
GO:0016787	hydrolase activity	2/101	31/4051	0.180094	0.310511	0.280406	A0A0P0W4A2/Q1EHT7	2	.......[ST]PR.....
GO:0005384	manganese ion transmembrane transporter activity	1/101	8/4051	0.183038	0.310511	0.280406	Q0D8I9	1	.......[ST]PR.....
GO:0005788	endoplasmic reticulum lumen	1/101	8/4051	0.183038	0.310511	0.280406	Q0DP48	1	.......[ST]PR.....
GO:0006108	malate metabolic process	1/101	8/4051	0.183038	0.310511	0.280406	Q337E9	1	.......[ST]PR.....
GO:0009791	post-embryonic development	1/101	8/4051	0.183038	0.310511	0.280406	Q338J4	1	.......[ST]PR.....
GO:0004386	helicase activity	1/101	9/4051	0.203447	0.327584	0.295823	Q1EHT7	1	.......[ST]PR.....
GO:0005543	phospholipid binding	1/101	9/4051	0.203447	0.327584	0.295823	A0A0P0WPR1	1	.......[ST]PR.....
GO:0006406	mRNA export from nucleus	1/101	9/4051	0.203447	0.327584	0.295823	Q7EY69	1	.......[ST]PR.....
GO:0016592	mediator complex	1/101	9/4051	0.203447	0.327584	0.295823	A0A0P0WN18	1	.......[ST]PR.....
GO:0016740	transferase activity	1/101	9/4051	0.203447	0.327584	0.295823	Q0JB77	1	.......[ST]PR.....
GO:0030136	clathrin-coated vesicle	1/101	9/4051	0.203447	0.327584	0.295823	A0A0P0V4C5	1	.......[ST]PR.....
GO:0035556	intracellular signal transduction	3/101	65/4051	0.21984	0.334147	0.30175	A0A0P0XWQ9/Q65X23/Q53N72	3	.......[ST]PR.....
GO:0004707	MAP kinase activity	1/101	10/4051	0.223351	0.334147	0.30175	Q53N72	1	.......[ST]PR.....
GO:0009617	response to bacterium	1/101	10/4051	0.223351	0.334147	0.30175	Q0E4K1	1	.......[ST]PR.....
GO:0010181	FMN binding	1/101	10/4051	0.223351	0.334147	0.30175	Q8H8N3	1	.......[ST]PR.....
GO:0030176	integral component of endoplasmic reticulum membrane	1/101	10/4051	0.223351	0.334147	0.30175	Q0DP48	1	.......[ST]PR.....
GO:0048366	leaf development	1/101	10/4051	0.223351	0.334147	0.30175	Q76EJ0	1	.......[ST]PR.....
GO:0071004	U2-type prespliceosome	1/101	10/4051	0.223351	0.334147	0.30175	A0A0P0VST4	1	.......[ST]PR.....
GO:0090630	activation of GTPase activity	1/101	10/4051	0.223351	0.334147	0.30175	A0A0P0VA26	1	.......[ST]PR.....
GO:1900150	regulation of defense response to fungus	1/101	10/4051	0.223351	0.334147	0.30175	Q7XHX2	1	.......[ST]PR.....
GO:0006891	intra-Golgi vesicle-mediated transport	1/101	11/4051	0.242762	0.357557	0.32289	A0A0P0V8W3	1	.......[ST]PR.....
GO:0017056	structural constituent of nuclear pore	1/101	11/4051	0.242762	0.357557	0.32289	A0A0P0WPR1	1	.......[ST]PR.....
GO:0009611	response to wounding	1/101	12/4051	0.261693	0.379555	0.342756	Q6YYC5	1	.......[ST]PR.....
GO:0042744	hydrogen peroxide catabolic process	1/101	12/4051	0.261693	0.379555	0.342756	Q0E4K1	1	.......[ST]PR.....
GO:0009707	chloroplast outer membrane	1/101	13/4051	0.280155	0.403254	0.364157	B9GBE2	1	.......[ST]PR.....
GO:0030246	carbohydrate binding	1/101	14/4051	0.29816	0.425943	0.384647	A0A0P0WEC1	1	.......[ST]PR.....
GO:0005681	spliceosomal complex	1/101	15/4051	0.315719	0.434686	0.392542	Q6K271	1	.......[ST]PR.....
GO:0009555	pollen development	1/101	15/4051	0.315719	0.434686	0.392542	Q0JIC2	1	.......[ST]PR.....
GO:0012505	endomembrane system	1/101	15/4051	0.315719	0.434686	0.392542	C7JA51	1	.......[ST]PR.....
GO:0042742	defense response to bacterium	1/101	15/4051	0.315719	0.434686	0.392542	Q6YYC5	1	.......[ST]PR.....
GO:0051028	mRNA transport	1/101	15/4051	0.315719	0.434686	0.392542	A0A0P0WPR1	1	.......[ST]PR.....
GO:0015297	antiporter activity	1/101	16/4051	0.332843	0.454966	0.410855	Q7XKA0	1	.......[ST]PR.....
GO:0005739	mitochondrion	3/101	82/4051	0.335533	0.455366	0.411217	Q53Q78/Q0IYH3/Q5QLQ5	3	.......[ST]PR.....
GO:0006338	chromatin remodeling	1/101	17/4051	0.349543	0.464428	0.4194	A0A0N7KEK0	1	.......[ST]PR.....
GO:0006417	regulation of translation	1/101	17/4051	0.349543	0.464428	0.4194	Q0J4D8	1	.......[ST]PR.....
GO:0051539	4 iron, 4 sulfur cluster binding	1/101	17/4051	0.349543	0.464428	0.4194	Q8H8N3	1	.......[ST]PR.....
GO:0003697	single-stranded DNA binding	1/101	18/4051	0.365829	0.476078	0.429921	A0A0P0WPR1	1	.......[ST]PR.....
GO:0009414	response to water deprivation	1/101	18/4051	0.365829	0.476078	0.429921	Q0E4K1	1	.......[ST]PR.....
GO:0009658	chloroplast organization	1/101	18/4051	0.365829	0.476078	0.429921	B9GBE2	1	.......[ST]PR.....
GO:0009408	response to heat	1/101	19/4051	0.38171	0.493367	0.445534	Q0E4K1	1	.......[ST]PR.....
GO:0005516	calmodulin binding	2/101	54/4051	0.391793	0.502977	0.454212	A0A0P0X7H4/A0A0P0XWQ9	2	.......[ST]PR.....
GO:0043565	sequence-specific DNA binding	2/101	56/4051	0.409483	0.515377	0.46541	Q0JBJ4/B1B534	2	.......[ST]PR.....
GO:0004722	protein serine/threonine phosphatase activity	1/101	21/4051	0.412302	0.515377	0.46541	Q60EX6	1	.......[ST]PR.....
GO:0009416	response to light stimulus	1/101	21/4051	0.412302	0.515377	0.46541	Q0E4K1	1	.......[ST]PR.....
GO:0051287	NAD binding	1/101	21/4051	0.412302	0.515377	0.46541	Q337E9	1	.......[ST]PR.....
GO:0006468	protein phosphorylation	8/101	287/4051	0.425405	0.526856	0.475776	Q0ITY8/Q0JD14/Q10K10/Q65X23/Q7EZ28/Q53N72/Q6K1X9/A0A0P0VQR0	8	.......[ST]PR.....
GO:0009737	response to abscisic acid	1/101	22/4051	0.427031	0.526856	0.475776	Q0E4K1	1	.......[ST]PR.....
GO:0044260	cellular macromolecule metabolic process	2/101	59/4051	0.435548	0.53079	0.479329	Q7XPZ9/Q6YYC5	2	.......[ST]PR.....
GO:0005654	nucleoplasm	1/101	23/4051	0.441394	0.53079	0.479329	Q0IYH3	1	.......[ST]PR.....
GO:0005768	endosome	1/101	23/4051	0.441394	0.53079	0.479329	C7JA51	1	.......[ST]PR.....
GO:0005975	carbohydrate metabolic process	1/101	23/4051	0.441394	0.53079	0.479329	A0A0P0WEC1	1	.......[ST]PR.....
GO:0006508	proteolysis	1/101	24/4051	0.455401	0.54419	0.491429	Q0J8V7	1	.......[ST]PR.....
GO:0005730	nucleolus	2/101	62/4051	0.460993	0.547429	0.494354	Q8H3M0/A0A0P0WRW9	2	.......[ST]PR.....
GO:0009908	flower development	1/101	25/4051	0.46906	0.548815	0.495606	Q6K271	1	.......[ST]PR.....
GO:1990904	ribonucleoprotein complex	1/101	25/4051	0.46906	0.548815	0.495606	Q5JJM4	1	.......[ST]PR.....
GO:0015031	protein transport	2/101	64/4051	0.477588	0.548815	0.495606	A0A0P0V8W3/A0A0P0V760	2	.......[ST]PR.....
GO:0003743	translation initiation factor activity	1/101	26/4051	0.48238	0.548815	0.495606	A0A0P0X7D6	1	.......[ST]PR.....
GO:0004683	calmodulin-dependent protein kinase activity	1/101	26/4051	0.48238	0.548815	0.495606	A0A0P0XWQ9	1	.......[ST]PR.....
GO:0009931	calcium-dependent protein serine/threonine kinase activity	1/101	26/4051	0.48238	0.548815	0.495606	A0A0P0XWQ9	1	.......[ST]PR.....
GO:0045893	positive regulation of transcription, DNA-templated	1/101	26/4051	0.48238	0.548815	0.495606	B1B534	1	.......[ST]PR.....
GO:0009742	brassinosteroid mediated signaling pathway	1/101	27/4051	0.495368	0.560238	0.505921	Q60EX6	1	.......[ST]PR.....
GO:0004672	protein kinase activity	3/101	108/4051	0.508969	0.572214	0.516736	Q10K10/Q7EZ28/A0A0P0VQR0	3	.......[ST]PR.....
GO:0020037	heme binding	1/101	29/4051	0.520385	0.578206	0.522147	Q0E4K1	1	.......[ST]PR.....
GO:0042803	protein homodimerization activity	1/101	29/4051	0.520385	0.578206	0.522147	Q337E9	1	.......[ST]PR.....
GO:0006397	mRNA processing	1/101	30/4051	0.532429	0.586177	0.529345	Q6ZK85	1	.......[ST]PR.....
GO:0008270	zinc ion binding	3/101	112/4051	0.533729	0.586177	0.529345	Q10N19/Q5ZCD9/Q69KL9	3	.......[ST]PR.....
GO:0061630	ubiquitin protein ligase activity	1/101	31/4051	0.544174	0.594213	0.536602	Q6YYC5	1	.......[ST]PR.....
GO:0005829	cytosol	5/101	201/4051	0.568197	0.6169	0.55709	Q53Q78/Q338J4/Q75LJ4/A0A0P0VNW9/Q0DHF6	5	.......[ST]PR.....
GO:0044238	primary metabolic process	1/101	35/4051	0.588301	0.63151	0.570283	Q7XPZ9	1	.......[ST]PR.....
GO:0046777	protein autophosphorylation	1/101	35/4051	0.588301	0.63151	0.570283	A0A0P0XWQ9	1	.......[ST]PR.....
GO:0000287	magnesium ion binding	1/101	38/4051	0.618596	0.660299	0.596281	Q0DHF6	1	.......[ST]PR.....
GO:0006364	rRNA processing	1/101	40/4051	0.637555	0.676735	0.611123	Q0IV63	1	.......[ST]PR.....
GO:0106310	protein serine kinase activity	2/101	91/4051	0.668998	0.706165	0.6377	Q65X23/Q53N72	2	.......[ST]PR.....
GO:0017018	myosin phosphatase activity	1/101	44/4051	0.672719	0.706169	0.637704	Q60EX6	1	.......[ST]PR.....
GO:0018105	peptidyl-serine phosphorylation	1/101	46/4051	0.689011	0.719298	0.64956	A0A0P0XWQ9	1	.......[ST]PR.....
GO:0016310	phosphorylation	1/101	47/4051	0.696854	0.72351	0.653363	Q8GVP6	1	.......[ST]PR.....
GO:0004674	protein serine/threonine kinase activity	4/101	189/4051	0.70199	0.724881	0.654602	Q65X23/Q53N72/Q8GVP6/Q6K1X9	4	.......[ST]PR.....
GO:0006886	intracellular protein transport	1/101	53/4051	0.739962	0.759961	0.686281	A0A0P0V093	1	.......[ST]PR.....
GO:0009507	chloroplast	2/101	106/4051	0.748718	0.764819	0.690668	Q53Q78/Q8GVP6	2	.......[ST]PR.....
GO:0005789	endoplasmic reticulum membrane	1/101	65/4051	0.808794	0.821769	0.742096	Q0JBF7	1	.......[ST]PR.....
GO:0016020	membrane	3/101	176/4051	0.823279	0.832037	0.751369	Q6K4N6/A0A0P0V8W3/Q84SS3	3	.......[ST]PR.....
GO:0005886	plasma membrane	5/101	280/4051	0.838371	0.842807	0.761095	A0A0N7KJI5/Q6K4N6/A0A0P0V4C5/Q0E4K1/Q0JBF7	5	.......[ST]PR.....
GO:0006357	regulation of transcription by RNA polymerase II	1/101	80/4051	0.86998	0.86998	0.785633	A0A0P0WN18	1	.......[ST]PR.....
GO:0016607	nuclear speck	9/114	28/4051	3.55938e-08	7.68827e-06	7.49344e-06	Q69KL9/Q5ZCD9/Q8LHL0/Q7Y171/A0A0P0Y5P0/Q10L03/Q7XTJ6/Q6K542/Q6ZDR7	9	.......[ST]P.R....
GO:0000398	mRNA splicing, via spliceosome	10/114	62/4051	6.58442e-06	0.000711117	0.000693096	Q65XI3/Q69KL9/Q5ZCD9/Q8LHL0/Q7Y171/A0A0P0Y5P0/Q10L03/Q7XTJ6/Q6K542/Q6ZDR7	10	.......[ST]P.R....
GO:0003723	RNA binding	16/114	227/4051	0.000518177	0.0373088	0.0363633	Q65XI3/Q5Z990/A0A0P0VE15/B7EY91/Q69KL9/A0A0P0WWI0/Q5ZCD9/Q8LHL0/Q7Y171/A0A0P0Y5P0/Q10L03/Q7XTJ6/Q6K542/Q5JK84/Q6EU14/Q6ZDR7	16	.......[ST]P.R....
GO:0003777	microtubule motor activity	5/114	28/4051	0.000946297	0.0511001	0.0498051	B9FS74/Q6H638/B9FMJ3/Q7XKR9/Q6Z9D2	5	.......[ST]P.R....
GO:0007018	microtubule-based movement	5/114	30/4051	0.0013119	0.0566743	0.0552381	B9FS74/Q6H638/B9FMJ3/Q7XKR9/Q6Z9D2	5	.......[ST]P.R....
GO:0000082	G1/S transition of mitotic cell cycle	2/114	4/4051	0.00453908	0.132448	0.129091	Q84QM3/Q2R374	2	.......[ST]P.R....
GO:0016570	histone modification	2/114	4/4051	0.00453908	0.132448	0.129091	Q2QN51/A0A0P0XWY0	2	.......[ST]P.R....
GO:0005874	microtubule	6/114	57/4051	0.00490547	0.132448	0.129091	B9FS74/A0A0P0WUJ7/Q6H638/B9FMJ3/Q7XKR9/Q6Z9D2	6	.......[ST]P.R....
GO:0003712	transcription coregulator activity	4/114	29/4051	0.00820572	0.181694	0.177089	B7EY91/Q0JF35/A0A0P0WWI0/A0A0P0VXN2	4	.......[ST]P.R....
GO:0008017	microtubule binding	6/114	64/4051	0.00864534	0.181694	0.177089	B9FS74/A0A0P0WUJ7/Q6H638/B9FMJ3/Q7XKR9/Q6Z9D2	6	.......[ST]P.R....
GO:0000977	RNA polymerase II transcription regulatory region sequence-specific DNA binding	2/114	6/4051	0.0109353	0.181694	0.177089	Q84QM3/Q2R374	2	.......[ST]P.R....
GO:0006368	transcription elongation from RNA polymerase II promoter	2/114	6/4051	0.0109353	0.181694	0.177089	Q2QN51/Q69T55	2	.......[ST]P.R....
GO:0031011	Ino80 complex	2/114	6/4051	0.0109353	0.181694	0.177089	A0A0P0YBA4/Q0D6N3	2	.......[ST]P.R....
GO:0009904	chloroplast accumulation movement	2/114	7/4051	0.0150295	0.228968	0.223166	B9FS74/Q8LHQ6	2	.......[ST]P.R....
GO:0044238	primary metabolic process	4/114	35/4051	0.0159006	0.228968	0.223166	Q5ZBT1/Q7XIK9/Q7XPZ9/A0A0P0VU92	4	.......[ST]P.R....
GO:0005667	transcription regulator complex	2/114	10/4051	0.0304797	0.399466	0.389343	Q84QM3/Q2R374	2	.......[ST]P.R....
GO:0005681	spliceosomal complex	2/114	15/4051	0.064934	0.399466	0.389343	Q5Z990/Q7XTJ6	2	.......[ST]P.R....
GO:0006357	regulation of transcription by RNA polymerase II	5/114	80/4051	0.07337	0.399466	0.389343	Q69T55/Q84QM3/A0A0N7KI22/Q2R374/A0A0P0VXN2	5	.......[ST]P.R....
GO:0000785	chromatin	2/114	17/4051	0.0811233	0.399466	0.389343	Q84QM3/Q2R374	2	.......[ST]P.R....
GO:0000423	mitophagy	1/114	3/4051	0.0820898	0.399466	0.389343	Q0JBE1	1	.......[ST]P.R....
GO:0005983	starch catabolic process	1/114	3/4051	0.0820898	0.399466	0.389343	Q0DC10	1	.......[ST]P.R....
GO:0010090	trichome morphogenesis	1/114	3/4051	0.0820898	0.399466	0.389343	B9FMJ3	1	.......[ST]P.R....
GO:0016161	beta-amylase activity	1/114	3/4051	0.0820898	0.399466	0.389343	A0A0P0X7C2	1	.......[ST]P.R....
GO:0016709	oxidoreductase activity, acting on paired donors, with incorporation or reduction of molecular oxygen, NAD(P)H as one donor, and incorporation of one atom of oxygen	1/114	3/4051	0.0820898	0.399466	0.389343	Q653Y4	1	.......[ST]P.R....
GO:0030036	actin cytoskeleton organization	1/114	3/4051	0.0820898	0.399466	0.389343	Q84TX2	1	.......[ST]P.R....
GO:0030134	COPII-coated ER to Golgi transport vesicle	1/114	3/4051	0.0820898	0.399466	0.389343	Q0DS61	1	.......[ST]P.R....
GO:0032784	regulation of DNA-templated transcription, elongation	1/114	3/4051	0.0820898	0.399466	0.389343	Q69T55	1	.......[ST]P.R....
GO:0034237	protein kinase A regulatory subunit binding	1/114	3/4051	0.0820898	0.399466	0.389343	Q84TX2	1	.......[ST]P.R....
GO:0035196	production of miRNAs involved in gene silencing by miRNA	1/114	3/4051	0.0820898	0.399466	0.389343	A0A0P0WQD6	1	.......[ST]P.R....
GO:0045927	positive regulation of growth	1/114	3/4051	0.0820898	0.399466	0.389343	A0A0P0VAZ1	1	.......[ST]P.R....
GO:0071933	Arp2/3 complex binding	1/114	3/4051	0.0820898	0.399466	0.389343	Q84TX2	1	.......[ST]P.R....
GO:0080043	quercetin 3-O-glucosyltransferase activity	1/114	3/4051	0.0820898	0.399466	0.389343	A0A0P0VPM6	1	.......[ST]P.R....
GO:0080044	quercetin 7-O-glucosyltransferase activity	1/114	3/4051	0.0820898	0.399466	0.389343	A0A0P0VPM6	1	.......[ST]P.R....
GO:0102229	amylopectin maltohydrolase activity	1/114	3/4051	0.0820898	0.399466	0.389343	A0A0P0X7C2	1	.......[ST]P.R....
GO:1990269	RNA polymerase II C-terminal domain phosphoserine binding	1/114	3/4051	0.0820898	0.399466	0.389343	Q2QN51	1	.......[ST]P.R....
GO:2000601	positive regulation of Arp2/3 complex-mediated actin nucleation	1/114	3/4051	0.0820898	0.399466	0.389343	Q84TX2	1	.......[ST]P.R....
GO:0003729	mRNA binding	7/114	135/4051	0.0843649	0.399466	0.389343	Q69T55/Q5JJM4/Q7XMI6/A0A0P0WQD6/Q0DC10/Q5ZCD9/Q0E094	7	.......[ST]P.R....
GO:0000407	phagophore assembly site	1/114	4/4051	0.10794	0.399466	0.389343	Q0JBE1	1	.......[ST]P.R....
GO:0009631	cold acclimation	1/114	4/4051	0.10794	0.399466	0.389343	Q0DC10	1	.......[ST]P.R....
GO:0017025	TBP-class protein binding	1/114	4/4051	0.10794	0.399466	0.389343	Q67W65	1	.......[ST]P.R....
GO:0034497	protein localization to phagophore assembly site	1/114	4/4051	0.10794	0.399466	0.389343	Q0JBE1	1	.......[ST]P.R....
GO:0048026	positive regulation of mRNA splicing, via spliceosome	1/114	4/4051	0.10794	0.399466	0.389343	Q5Z990	1	.......[ST]P.R....
GO:0051171	regulation of nitrogen compound metabolic process	1/114	4/4051	0.10794	0.399466	0.389343	Q10EL1	1	.......[ST]P.R....
GO:0070646	protein modification by small protein removal	1/114	4/4051	0.10794	0.399466	0.389343	Q10T56	1	.......[ST]P.R....
GO:0071763	nuclear membrane organization	1/114	4/4051	0.10794	0.399466	0.389343	Q6F3A8	1	.......[ST]P.R....
GO:0080090	regulation of primary metabolic process	1/114	4/4051	0.10794	0.399466	0.389343	Q10EL1	1	.......[ST]P.R....
GO:0101005	deubiquitinase activity	1/114	4/4051	0.10794	0.399466	0.389343	Q10T56	1	.......[ST]P.R....
GO:1990316	Atg1/ULK1 kinase complex	1/114	4/4051	0.10794	0.399466	0.389343	Q0JBE1	1	.......[ST]P.R....
GO:0000272	polysaccharide catabolic process	1/114	5/4051	0.133068	0.399466	0.389343	A0A0P0X7C2	1	.......[ST]P.R....
GO:0005986	sucrose biosynthetic process	1/114	5/4051	0.133068	0.399466	0.389343	Q67WN8	1	.......[ST]P.R....
GO:0006796	phosphate-containing compound metabolic process	1/114	5/4051	0.133068	0.399466	0.389343	Q7XTL6	1	.......[ST]P.R....
GO:0006974	cellular response to DNA damage stimulus	1/114	5/4051	0.133068	0.399466	0.389343	A0A0P0VUT1	1	.......[ST]P.R....
GO:0007019	microtubule depolymerization	1/114	5/4051	0.133068	0.399466	0.389343	B9FMJ3	1	.......[ST]P.R....
GO:0009744	response to sucrose	1/114	5/4051	0.133068	0.399466	0.389343	Q7XMI6	1	.......[ST]P.R....
GO:0010150	leaf senescence	1/114	5/4051	0.133068	0.399466	0.389343	A0A0P0XWQ9	1	.......[ST]P.R....
GO:0019829	ATPase-coupled cation transmembrane transporter activity	1/114	5/4051	0.133068	0.399466	0.389343	A0A0P0VFR4	1	.......[ST]P.R....
GO:0034727	piecemeal microautophagy of the nucleus	1/114	5/4051	0.133068	0.399466	0.389343	Q0JBE1	1	.......[ST]P.R....
GO:0046524	sucrose-phosphate synthase activity	1/114	5/4051	0.133068	0.399466	0.389343	Q67WN8	1	.......[ST]P.R....
GO:0048653	anther development	1/114	5/4051	0.133068	0.399466	0.389343	Q5JK84	1	.......[ST]P.R....
GO:0051123	RNA polymerase II preinitiation complex assembly	1/114	5/4051	0.133068	0.399466	0.389343	Q67W65	1	.......[ST]P.R....
GO:0051536	iron-sulfur cluster binding	1/114	5/4051	0.133068	0.399466	0.389343	Q0E1W5	1	.......[ST]P.R....
GO:0060255	regulation of macromolecule metabolic process	1/114	5/4051	0.133068	0.399466	0.389343	Q10EL1	1	.......[ST]P.R....
GO:0005654	nucleoplasm	2/114	23/4051	0.135567	0.399466	0.389343	Q65XI3/Q0IYH3	2	.......[ST]P.R....
GO:0006351	transcription, DNA-templated	2/114	24/4051	0.145294	0.399466	0.389343	Q84QM3/Q2R374	2	.......[ST]P.R....
GO:0000165	MAPK cascade	1/114	6/4051	0.157495	0.399466	0.389343	Q0ITY8	1	.......[ST]P.R....
GO:0003333	amino acid transmembrane transport	1/114	6/4051	0.157495	0.399466	0.389343	Q6K4N6	1	.......[ST]P.R....
GO:0003730	mRNA 3'-UTR binding	1/114	6/4051	0.157495	0.399466	0.389343	Q0DXG2	1	.......[ST]P.R....
GO:0004445	inositol-polyphosphate 5-phosphatase activity	1/114	6/4051	0.157495	0.399466	0.389343	A0A0P0V7D5	1	.......[ST]P.R....
GO:0005388	P-type calcium transporter activity	1/114	6/4051	0.157495	0.399466	0.389343	A0A0P0VFR4	1	.......[ST]P.R....
GO:0005852	eukaryotic translation initiation factor 3 complex	1/114	6/4051	0.157495	0.399466	0.389343	Q7XMI6	1	.......[ST]P.R....
GO:0008574	plus-end-directed microtubule motor activity	1/114	6/4051	0.157495	0.399466	0.389343	Q7XKR9	1	.......[ST]P.R....
GO:0009524	phragmoplast	1/114	6/4051	0.157495	0.399466	0.389343	Q7XKR9	1	.......[ST]P.R....
GO:0009749	response to glucose	1/114	6/4051	0.157495	0.399466	0.389343	Q7XMI6	1	.......[ST]P.R....
GO:0009755	hormone-mediated signaling pathway	1/114	6/4051	0.157495	0.399466	0.389343	Q0D699	1	.......[ST]P.R....
GO:0009826	unidimensional cell growth	1/114	6/4051	0.157495	0.399466	0.389343	B9G2A8	1	.......[ST]P.R....
GO:0009903	chloroplast avoidance movement	1/114	6/4051	0.157495	0.399466	0.389343	Q8LHQ6	1	.......[ST]P.R....
GO:0016593	Cdc73/Paf1 complex	1/114	6/4051	0.157495	0.399466	0.389343	Q2QN51	1	.......[ST]P.R....
GO:0017119	Golgi transport complex	1/114	6/4051	0.157495	0.399466	0.389343	A0A0P0V8W3	1	.......[ST]P.R....
GO:0042752	regulation of circadian rhythm	1/114	6/4051	0.157495	0.399466	0.389343	A0A0N7KNQ0	1	.......[ST]P.R....
GO:0110165	cellular anatomical entity	1/114	6/4051	0.157495	0.399466	0.389343	A0A0P0XWY0	1	.......[ST]P.R....
GO:0003743	translation initiation factor activity	2/114	26/4051	0.165154	0.399466	0.389343	Q7XMI6/A0A0P0X7D6	2	.......[ST]P.R....
GO:0006325	chromatin organization	2/114	27/4051	0.175257	0.399466	0.389343	Q67W65/A0A0P0XWY0	2	.......[ST]P.R....
GO:0030154	cell differentiation	2/114	27/4051	0.175257	0.399466	0.389343	Q84QM3/Q2R374	2	.......[ST]P.R....
GO:0004427	inorganic diphosphatase activity	1/114	7/4051	0.181239	0.399466	0.389343	Q7XTL6	1	.......[ST]P.R....
GO:0004709	MAP kinase kinase kinase activity	1/114	7/4051	0.181239	0.399466	0.389343	Q0ITY8	1	.......[ST]P.R....
GO:0006807	nitrogen compound metabolic process	1/114	7/4051	0.181239	0.399466	0.389343	A0A0P0VU92	1	.......[ST]P.R....
GO:0008237	metallopeptidase activity	1/114	7/4051	0.181239	0.399466	0.389343	Q7XMI6	1	.......[ST]P.R....
GO:0009698	phenylpropanoid metabolic process	1/114	7/4051	0.181239	0.399466	0.389343	A0A0P0WHI7	1	.......[ST]P.R....
GO:0009926	auxin polar transport	1/114	7/4051	0.181239	0.399466	0.389343	B9G2A8	1	.......[ST]P.R....
GO:0015171	amino acid transmembrane transporter activity	1/114	7/4051	0.181239	0.399466	0.389343	Q6K4N6	1	.......[ST]P.R....
GO:0016207	4-coumarate-CoA ligase activity	1/114	7/4051	0.181239	0.399466	0.389343	A0A0P0WHI7	1	.......[ST]P.R....
GO:0016282	eukaryotic 43S preinitiation complex	1/114	7/4051	0.181239	0.399466	0.389343	Q7XMI6	1	.......[ST]P.R....
GO:0032968	positive regulation of transcription elongation from RNA polymerase II promoter	1/114	7/4051	0.181239	0.399466	0.389343	Q2QN51	1	.......[ST]P.R....
GO:0042147	retrograde transport, endosome to Golgi	1/114	7/4051	0.181239	0.399466	0.389343	Q0DAX4	1	.......[ST]P.R....
GO:0055028	cortical microtubule	1/114	7/4051	0.181239	0.399466	0.389343	Q2QV86	1	.......[ST]P.R....
GO:0061817	endoplasmic reticulum-plasma membrane tethering	1/114	7/4051	0.181239	0.399466	0.389343	Q0JBF7	1	.......[ST]P.R....
GO:0090158	endoplasmic reticulum membrane organization	1/114	7/4051	0.181239	0.399466	0.389343	Q0JBF7	1	.......[ST]P.R....
GO:0106290	trans-cinnamate-CoA ligase activity	1/114	7/4051	0.181239	0.399466	0.389343	A0A0P0WHI7	1	.......[ST]P.R....
GO:0046983	protein dimerization activity	2/114	28/4051	0.185457	0.404634	0.39438	Q0JPH5/Q5N8F6	2	.......[ST]P.R....
GO:0000118	histone deacetylase complex	1/114	8/4051	0.20432	0.40864	0.398285	Q0JF35	1	.......[ST]P.R....
GO:0001732	formation of cytoplasmic translation initiation complex	1/114	8/4051	0.20432	0.40864	0.398285	Q7XMI6	1	.......[ST]P.R....
GO:0005669	transcription factor TFIID complex	1/114	8/4051	0.20432	0.40864	0.398285	Q67W65	1	.......[ST]P.R....
GO:0005788	endoplasmic reticulum lumen	1/114	8/4051	0.20432	0.40864	0.398285	Q0DP48	1	.......[ST]P.R....
GO:0006094	gluconeogenesis	1/114	8/4051	0.20432	0.40864	0.398285	A0A0P0WP33	1	.......[ST]P.R....
GO:0016157	sucrose synthase activity	1/114	8/4051	0.20432	0.40864	0.398285	Q67WN8	1	.......[ST]P.R....
GO:0033290	eukaryotic 48S preinitiation complex	1/114	8/4051	0.20432	0.40864	0.398285	Q7XMI6	1	.......[ST]P.R....
GO:0042802	identical protein binding	1/114	8/4051	0.20432	0.40864	0.398285	Q0E1W5	1	.......[ST]P.R....
GO:0046855	inositol phosphate dephosphorylation	1/114	8/4051	0.20432	0.40864	0.398285	A0A0P0V7D5	1	.......[ST]P.R....
GO:0008270	zinc ion binding	5/114	112/4051	0.206499	0.409209	0.398839	B9G2A8/Q0DRX6/Q69KL9/Q5ZCD9/A0A0N7KI22	5	.......[ST]P.R....
GO:0005635	nuclear envelope	1/114	9/4051	0.226756	0.422235	0.411535	Q6F3A8	1	.......[ST]P.R....
GO:0005856	cytoskeleton	1/114	9/4051	0.226756	0.422235	0.411535	Q84TX2	1	.......[ST]P.R....
GO:0006406	mRNA export from nucleus	1/114	9/4051	0.226756	0.422235	0.411535	A0A0P0VPM8	1	.......[ST]P.R....
GO:0007049	cell cycle	1/114	9/4051	0.226756	0.422235	0.411535	P29620	1	.......[ST]P.R....
GO:0030173	integral component of Golgi membrane	1/114	9/4051	0.226756	0.422235	0.411535	Q0DS61	1	.......[ST]P.R....
GO:0070122	isopeptidase activity	1/114	9/4051	0.226756	0.422235	0.411535	Q7XMI6	1	.......[ST]P.R....
GO:0140492	metal-dependent deubiquitinase activity	1/114	9/4051	0.226756	0.422235	0.411535	Q7XMI6	1	.......[ST]P.R....
GO:0044260	cellular macromolecule metabolic process	3/114	59/4051	0.230321	0.425207	0.414432	Q5ZBT1/Q7XIK9/Q7XPZ9	3	.......[ST]P.R....
GO:0043231	intracellular membrane-bounded organelle	2/114	34/4051	0.247985	0.42611	0.415312	A0A0P0VFR4/B9FMJ3	2	.......[ST]P.R....
GO:0000209	protein polyubiquitination	1/114	10/4051	0.248564	0.42611	0.415312	Q0INM5	1	.......[ST]P.R....
GO:0004222	metalloendopeptidase activity	1/114	10/4051	0.248564	0.42611	0.415312	A0A0P0VUT1	1	.......[ST]P.R....
GO:0005643	nuclear pore	1/114	10/4051	0.248564	0.42611	0.415312	A0A0P0VPM8	1	.......[ST]P.R....
GO:0015630	microtubule cytoskeleton	1/114	10/4051	0.248564	0.42611	0.415312	B9FS74	1	.......[ST]P.R....
GO:0018230	peptidyl-L-cysteine S-palmitoylation	1/114	10/4051	0.248564	0.42611	0.415312	A0A0P0XAP5	1	.......[ST]P.R....
GO:0030176	integral component of endoplasmic reticulum membrane	1/114	10/4051	0.248564	0.42611	0.415312	Q0DP48	1	.......[ST]P.R....
GO:0043622	cortical microtubule organization	1/114	10/4051	0.248564	0.42611	0.415312	Q2QV86	1	.......[ST]P.R....
GO:1900150	regulation of defense response to fungus	1/114	10/4051	0.248564	0.42611	0.415312	Q7XHX2	1	.......[ST]P.R....
GO:0015031	protein transport	3/114	64/4051	0.268372	0.431621	0.420683	A0A0P0X0E1/A0A0P0V8W3/Q0DS61	3	.......[ST]P.R....
GO:0005871	kinesin complex	1/114	11/4051	0.269763	0.431621	0.420683	Q7XKR9	1	.......[ST]P.R....
GO:0006891	intra-Golgi vesicle-mediated transport	1/114	11/4051	0.269763	0.431621	0.420683	A0A0P0V8W3	1	.......[ST]P.R....
GO:0009733	response to auxin	1/114	11/4051	0.269763	0.431621	0.420683	Q7XMI6	1	.......[ST]P.R....
GO:0009834	plant-type secondary cell wall biogenesis	1/114	11/4051	0.269763	0.431621	0.420683	B9FMJ3	1	.......[ST]P.R....
GO:0017056	structural constituent of nuclear pore	1/114	11/4051	0.269763	0.431621	0.420683	A0A0P0VPM8	1	.......[ST]P.R....
GO:0019706	protein-cysteine S-palmitoyltransferase activity	1/114	11/4051	0.269763	0.431621	0.420683	A0A0P0XAP5	1	.......[ST]P.R....
GO:0031593	polyubiquitin modification-dependent protein binding	1/114	11/4051	0.269763	0.431621	0.420683	A0A0P0VUT1	1	.......[ST]P.R....
GO:0035091	phosphatidylinositol binding	1/114	11/4051	0.269763	0.431621	0.420683	A0A0P0WNH2	1	.......[ST]P.R....
GO:0003713	transcription coactivator activity	1/114	12/4051	0.290369	0.44482	0.433548	A0A0N7KI22	1	.......[ST]P.R....
GO:0004521	endoribonuclease activity	1/114	12/4051	0.290369	0.44482	0.433548	Q6EU14	1	.......[ST]P.R....
GO:0004693	cyclin-dependent protein serine/threonine kinase activity	1/114	12/4051	0.290369	0.44482	0.433548	P29620	1	.......[ST]P.R....
GO:0008353	RNA polymerase II CTD heptapeptide repeat kinase activity	1/114	12/4051	0.290369	0.44482	0.433548	P29620	1	.......[ST]P.R....
GO:0019898	extrinsic component of membrane	1/114	12/4051	0.290369	0.44482	0.433548	Q0JBE1	1	.......[ST]P.R....
GO:0035194	post-transcriptional gene silencing by RNA	1/114	12/4051	0.290369	0.44482	0.433548	Q6EU14	1	.......[ST]P.R....
GO:0003746	translation elongation factor activity	1/114	13/4051	0.310398	0.465597	0.453798	Q2QX87	1	.......[ST]P.R....
GO:0003824	catalytic activity	1/114	13/4051	0.310398	0.465597	0.453798	A0A0P0Y7J9	1	.......[ST]P.R....
GO:0008168	methyltransferase activity	1/114	13/4051	0.310398	0.465597	0.453798	A0A0P0VU92	1	.......[ST]P.R....
GO:0003779	actin binding	1/114	14/4051	0.329867	0.484702	0.472419	Q84TX2	1	.......[ST]P.R....
GO:0005546	phosphatidylinositol-4,5-bisphosphate binding	1/114	14/4051	0.329867	0.484702	0.472419	A0A0P0X0E1	1	.......[ST]P.R....
GO:0006612	protein targeting to membrane	1/114	14/4051	0.329867	0.484702	0.472419	A0A0P0XAP5	1	.......[ST]P.R....
GO:0005829	cytosol	7/114	201/4051	0.336315	0.490838	0.4784	Q0DAX4/Q53Q78/Q0JBE1/Q8LHQ6/Q7XTL6/A0A0P0WP33/Q0E094	7	.......[ST]P.R....
GO:0006979	response to oxidative stress	1/114	15/4051	0.34879	0.495649	0.483089	Q0E1W5	1	.......[ST]P.R....
GO:0007017	microtubule-based process	1/114	15/4051	0.34879	0.495649	0.483089	B9FS74	1	.......[ST]P.R....
GO:0009555	pollen development	1/114	15/4051	0.34879	0.495649	0.483089	Q5JK84	1	.......[ST]P.R....
GO:0050896	response to stimulus	1/114	15/4051	0.34879	0.495649	0.483089	B9GDC1	1	.......[ST]P.R....
GO:0017018	myosin phosphatase activity	2/114	44/4051	0.352763	0.498019	0.485398	Q60EX6/Q8H2T0	2	.......[ST]P.R....
GO:0006888	endoplasmic reticulum to Golgi vesicle-mediated transport	1/114	16/4051	0.367184	0.508409	0.495525	Q0DS61	1	.......[ST]P.R....
GO:0008194	UDP-glycosyltransferase activity	1/114	16/4051	0.367184	0.508409	0.495525	Q8LM13	1	.......[ST]P.R....
GO:0050660	flavin adenine dinucleotide binding	1/114	16/4051	0.367184	0.508409	0.495525	A0A0P0XWY0	1	.......[ST]P.R....
GO:0000145	exocyst	1/114	17/4051	0.385063	0.526415	0.513075	A0A0P0X0E1	1	.......[ST]P.R....
GO:0006338	chromatin remodeling	1/114	17/4051	0.385063	0.526415	0.513075	A0A0P0YBA4	1	.......[ST]P.R....
GO:0003697	single-stranded DNA binding	1/114	18/4051	0.402441	0.536588	0.52299	A0A0P0VUT1	1	.......[ST]P.R....
GO:0006633	fatty acid biosynthetic process	1/114	18/4051	0.402441	0.536588	0.52299	Q653Y4	1	.......[ST]P.R....
GO:0009793	embryo development ending in seed dormancy	1/114	18/4051	0.402441	0.536588	0.52299	Q0DP48	1	.......[ST]P.R....
GO:0043531	ADP binding	1/114	18/4051	0.402441	0.536588	0.52299	A0A0P0WP33	1	.......[ST]P.R....
GO:0003700	DNA-binding transcription factor activity	4/114	115/4051	0.406944	0.539264	0.525598	A0A0P0XKY3/Q5N8F6/Q6L4W5/B9GDC1	4	.......[ST]P.R....
GO:0006887	exocytosis	1/114	19/4051	0.419332	0.552291	0.538295	A0A0P0X0E1	1	.......[ST]P.R....
GO:0016567	protein ubiquitination	2/114	53/4051	0.442712	0.578086	0.563437	Q0INM5/Q7XQ98	2	.......[ST]P.R....
GO:0004722	protein serine/threonine phosphatase activity	1/114	21/4051	0.451707	0.578086	0.563437	Q60EX6	1	.......[ST]P.R....
GO:0015079	potassium ion transmembrane transporter activity	1/114	21/4051	0.451707	0.578086	0.563437	Q6YWQ4	1	.......[ST]P.R....
GO:0043161	proteasome-mediated ubiquitin-dependent protein catabolic process	1/114	21/4051	0.451707	0.578086	0.563437	Q0INM5	1	.......[ST]P.R....
GO:0005516	calmodulin binding	2/114	54/4051	0.452299	0.578086	0.563437	A0A0P0VFR4/A0A0P0XWQ9	2	.......[ST]P.R....
GO:0005506	iron ion binding	1/114	22/4051	0.467217	0.579994	0.565296	Q653Y4	1	.......[ST]P.R....
GO:0006096	glycolytic process	1/114	22/4051	0.467217	0.579994	0.565296	A0A0P0WP33	1	.......[ST]P.R....
GO:0006813	potassium ion transport	1/114	22/4051	0.467217	0.579994	0.565296	Q6YWQ4	1	.......[ST]P.R....
GO:0009734	auxin-activated signaling pathway	1/114	22/4051	0.467217	0.579994	0.565296	B9G2A8	1	.......[ST]P.R....
GO:0009737	response to abscisic acid	1/114	22/4051	0.467217	0.579994	0.565296	Q7XMI6	1	.......[ST]P.R....
GO:0003676	nucleic acid binding	1/114	23/4051	0.482292	0.585254	0.570423	A0A0P0VU92	1	.......[ST]P.R....
GO:0005768	endosome	1/114	23/4051	0.482292	0.585254	0.570423	A0A0P0WNH2	1	.......[ST]P.R....
GO:0016579	protein deubiquitination	1/114	23/4051	0.482292	0.585254	0.570423	Q10T56	1	.......[ST]P.R....
GO:0051301	cell division	1/114	23/4051	0.482292	0.585254	0.570423	P29620	1	.......[ST]P.R....
GO:0003677	DNA binding	7/114	238/4051	0.509058	0.606682	0.591308	A0A0P0YC74/A0A0P0YBA7/Q0JPH5/A0A0P0XKY3/A0A0N7KI22/Q10EL1/Q6H7U2	7	.......[ST]P.R....
GO:0003690	double-stranded DNA binding	1/114	25/4051	0.511185	0.606682	0.591308	A0A0P0VXN2	1	.......[ST]P.R....
GO:0045944	positive regulation of transcription by RNA polymerase II	1/114	25/4051	0.511185	0.606682	0.591308	P29620	1	.......[ST]P.R....
GO:1990904	ribonucleoprotein complex	1/114	25/4051	0.511185	0.606682	0.591308	Q5JJM4	1	.......[ST]P.R....
GO:0004683	calmodulin-dependent protein kinase activity	1/114	26/4051	0.525027	0.613004	0.59747	A0A0P0XWQ9	1	.......[ST]P.R....
GO:0005887	integral component of plasma membrane	1/114	26/4051	0.525027	0.613004	0.59747	A0A0P0VFR4	1	.......[ST]P.R....
GO:0009931	calcium-dependent protein serine/threonine kinase activity	1/114	26/4051	0.525027	0.613004	0.59747	A0A0P0XWQ9	1	.......[ST]P.R....
GO:0009742	brassinosteroid mediated signaling pathway	1/114	27/4051	0.538479	0.625331	0.609484	Q60EX6	1	.......[ST]P.R....
GO:0005789	endoplasmic reticulum membrane	2/114	65/4051	0.551197	0.62825	0.61233	Q0JBF7/Q0DS61	2	.......[ST]P.R....
GO:0035556	intracellular signal transduction	2/114	65/4051	0.551197	0.62825	0.61233	A0A0P0XWQ9/Q65X23	2	.......[ST]P.R....
GO:0016020	membrane	5/114	176/4051	0.557305	0.62825	0.61233	Q6K4N6/Q6YWQ4/A0A0P0V8W3/A0A0P0WNH2/Q653Y4	5	.......[ST]P.R....
GO:0005794	Golgi apparatus	2/114	66/4051	0.559553	0.62825	0.61233	A0A0P0XAP5/A0A0P0V8W3	2	.......[ST]P.R....
GO:0003682	chromatin binding	1/114	29/4051	0.564262	0.62825	0.61233	Q7EYS4	1	.......[ST]P.R....
GO:0016491	oxidoreductase activity	1/114	29/4051	0.564262	0.62825	0.61233	A0A0P0XWY0	1	.......[ST]P.R....
GO:0020037	heme binding	1/114	29/4051	0.564262	0.62825	0.61233	Q653Y4	1	.......[ST]P.R....
GO:0055085	transmembrane transport	1/114	29/4051	0.564262	0.62825	0.61233	A0A0P0VT53	1	.......[ST]P.R....
GO:0006397	mRNA processing	1/114	30/4051	0.576612	0.638709	0.622524	A0A0P0VXN2	1	.......[ST]P.R....
GO:0006470	protein dephosphorylation	1/114	31/4051	0.588616	0.642845	0.626554	Q8H2T0	1	.......[ST]P.R....
GO:0061630	ubiquitin protein ligase activity	1/114	31/4051	0.588616	0.642845	0.626554	Q0INM5	1	.......[ST]P.R....
GO:0004672	protein kinase activity	3/114	108/4051	0.591893	0.642845	0.626554	A0A0N7KP26/Q6EUQ1/Q0D699	3	.......[ST]P.R....
GO:0046872	metal ion binding	10/114	367/4051	0.59225	0.642845	0.626554	Q5ZBT1/B7EY91/Q0E1W5/Q0JPH5/A0A0P0WWI0/Q60EX6/Q10EL1/Q7EYS4/Q6H7U2/Q8H2T0	10	.......[ST]P.R....
GO:0016887	ATP hydrolysis activity	3/114	109/4051	0.598225	0.645079	0.628732	A0A0P0VFR4/Q5JK84/Q7XKR9	3	.......[ST]P.R....
GO:0000976	transcription cis-regulatory region binding	1/114	32/4051	0.600282	0.645079	0.628732	Q5N8F6	1	.......[ST]P.R....
GO:0003724	RNA helicase activity	1/114	33/4051	0.61162	0.65401	0.637436	Q5JK84	1	.......[ST]P.R....
GO:0046777	protein autophosphorylation	1/114	35/4051	0.633349	0.673908	0.65683	A0A0P0XWQ9	1	.......[ST]P.R....
GO:0000287	magnesium ion binding	1/114	38/4051	0.663702	0.702743	0.684935	Q7XTL6	1	.......[ST]P.R....
GO:0005739	mitochondrion	2/114	82/4051	0.678207	0.714598	0.69649	Q53Q78/Q0IYH3	2	.......[ST]P.R....
GO:0006468	protein phosphorylation	7/114	287/4051	0.708569	0.739672	0.720928	A0A0N7KP26/Q6EUQ1/P29620/Q0ITY8/Q0D699/Q65X23/Q6K1X9	7	.......[ST]P.R....
GO:0000139	Golgi membrane	1/114	43/4051	0.708852	0.739672	0.720928	Q0DAX4	1	.......[ST]P.R....
GO:0005783	endoplasmic reticulum	2/114	88/4051	0.715547	0.743068	0.724238	A0A0P0XAP5/B9FMJ3	2	.......[ST]P.R....
GO:0106310	protein serine kinase activity	2/114	91/4051	0.732829	0.753945	0.734839	P29620/Q65X23	2	.......[ST]P.R....
GO:0018105	peptidyl-serine phosphorylation	1/114	46/4051	0.733002	0.753945	0.734839	A0A0P0XWQ9	1	.......[ST]P.R....
GO:0016310	phosphorylation	1/114	47/4051	0.740602	0.758152	0.738939	Q0DC10	1	.......[ST]P.R....
GO:0043565	sequence-specific DNA binding	1/114	56/4051	0.800036	0.815131	0.794474	B9GDC1	1	.......[ST]P.R....
GO:0009507	chloroplast	2/114	106/4051	0.806465	0.817824	0.797099	Q0E1W5/Q53Q78	2	.......[ST]P.R....
GO:0006355	regulation of transcription, DNA-templated	2/114	118/4051	0.851886	0.859848	0.838058	Q0JF35/Q5N8F6	2	.......[ST]P.R....
GO:0005886	plasma membrane	5/114	280/4051	0.90475	0.908958	0.885924	Q0DI98/Q0JBF7/Q6EUQ1/Q6K4N6/Q0D699	5	.......[ST]P.R....
GO:0004674	protein serine/threonine kinase activity	2/114	189/4051	0.973136	0.973136	0.948476	Q65X23/Q6K1X9	2	.......[ST]P.R....
GO:0016607	nuclear speck	12/115	28/4051	3.19349e-12	5.74828e-10	5.51297e-10	Q10N19/Q7XTJ6/Q5ZCD9/Q6K542/Q69KL9/Q6K9C3/Q6ZDR7/Q8LHL0/A0A0P0VST4/A0A0P0Y5P0/Q10L03/Q7Y171	12	......R[ST]P......
GO:0003723	RNA binding	26/115	227/4051	3.73668e-10	3.36301e-08	3.22534e-08	Q10N19/Q7XTJ6/Q5JKF2/Q65XI3/Q5ZCD9/A0A0P0VE15/Q6K542/B7EY91/Q5Z990/A0A0P0WWI0/B9G2U1/Q69KL9/Q6K9C3/Q6ZDR7/A0A0P0VA82/A0A0P0VFD5/Q7XIR8/Q8LHL0/A0A0P0Y5P0/Q10L03/A0A0P0WY39/Q0J4D8/Q6ESU4/Q7Y171/Q5VQL1/A0A0P0V8I6	26	......R[ST]P......
GO:0000398	mRNA splicing, via spliceosome	14/115	62/4051	9.23291e-10	5.53975e-08	5.31297e-08	Q10N19/Q7XTJ6/Q65XI3/Q5ZCD9/Q6K542/Q69KL9/Q6K9C3/Q6ZDR7/A0A0P0VFD5/Q7XIR8/Q8LHL0/A0A0P0Y5P0/Q10L03/Q7Y171	14	......R[ST]P......
GO:0031234	extrinsic component of cytoplasmic side of plasma membrane	2/115	3/4051	0.00235261	0.105868	0.101534	Q6YYY6/Q6AV45	2	......R[ST]P......
GO:0005777	peroxisome	3/115	14/4051	0.00645461	0.204008	0.195657	Q0JMH0/Q0E4K1/Q6ZFI6	3	......R[ST]P......
GO:0005681	spliceosomal complex	3/115	15/4051	0.00790315	0.204008	0.195657	Q7XTJ6/Q5Z990/Q7XIR8	3	......R[ST]P......
GO:0000977	RNA polymerase II transcription regulatory region sequence-specific DNA binding	2/115	6/4051	0.0111214	0.204008	0.195657	Q84QM3/A0A0P0VW53	2	......R[ST]P......
GO:0006368	transcription elongation from RNA polymerase II promoter	2/115	6/4051	0.0111214	0.204008	0.195657	Q69T55/Q2QN51	2	......R[ST]P......
GO:0007623	circadian rhythm	2/115	6/4051	0.0111214	0.204008	0.195657	Q0E4K1/Q0JMJ0	2	......R[ST]P......
GO:0006417	regulation of translation	3/115	17/4051	0.0113338	0.204008	0.195657	A0A0P0VRF7/A0A0P0VA82/Q0J4D8	3	......R[ST]P......
GO:0005654	nucleoplasm	3/115	23/4051	0.026098	0.384638	0.368892	Q65XI3/Q0IYH3/A0A0P0V256	3	......R[ST]P......
GO:0090630	activation of GTPase activity	2/115	10/4051	0.0309782	0.384638	0.368892	Q5SMT0/Q5N703	2	......R[ST]P......
GO:1900150	regulation of defense response to fungus	2/115	10/4051	0.0309782	0.384638	0.368892	Q7XHX2/A0A0P0VXZ2	2	......R[ST]P......
GO:1990904	ribonucleoprotein complex	3/115	25/4051	0.032538	0.384638	0.368892	Q5JKF2/Q5JJM4/Q5VQL1	3	......R[ST]P......
GO:0003712	transcription coregulator activity	3/115	29/4051	0.0476578	0.384638	0.368892	B7EY91/A0A0P0WWI0/A0A0P0VXN2	3	......R[ST]P......
GO:0005096	GTPase activator activity	3/115	29/4051	0.0476578	0.384638	0.368892	A0A0P0VGB7/Q5SMT0/Q5N703	3	......R[ST]P......
GO:0000184	nuclear-transcribed mRNA catabolic process, nonsense-mediated decay	2/115	13/4051	0.0508118	0.384638	0.368892	Q5JKF2/Q5VQL1	2	......R[ST]P......
GO:0003724	RNA helicase activity	3/115	33/4051	0.0656373	0.384638	0.368892	Q5JKF2/Q7XIR8/Q5VQL1	3	......R[ST]P......
GO:0006357	regulation of transcription by RNA polymerase II	5/115	80/4051	0.0755651	0.384638	0.368892	Q84QM3/A0A0P0VXN2/A0A0N7KI22/Q69T55/Q0D8A4	5	......R[ST]P......
GO:0004096	catalase activity	1/115	3/4051	0.0827892	0.384638	0.368892	Q0E4K1	1	......R[ST]P......
GO:0005102	signaling receptor binding	1/115	3/4051	0.0827892	0.384638	0.368892	Q9FW35	1	......R[ST]P......
GO:0008187	poly-pyrimidine tract binding	1/115	3/4051	0.0827892	0.384638	0.368892	A0A0P0VST4	1	......R[ST]P......
GO:0009055	electron transfer activity	1/115	3/4051	0.0827892	0.384638	0.368892	P0C355	1	......R[ST]P......
GO:0009360	DNA polymerase III complex	1/115	3/4051	0.0827892	0.384638	0.368892	A0A0P0WQ51	1	......R[ST]P......
GO:0010218	response to far red light	1/115	3/4051	0.0827892	0.384638	0.368892	A0A0P0VG62	1	......R[ST]P......
GO:0016363	nuclear matrix	1/115	3/4051	0.0827892	0.384638	0.368892	Q0DY81	1	......R[ST]P......
GO:0016560	protein import into peroxisome matrix, docking	1/115	3/4051	0.0827892	0.384638	0.368892	Q9FW35	1	......R[ST]P......
GO:0016831	carboxy-lyase activity	1/115	3/4051	0.0827892	0.384638	0.368892	Q0JMH0	1	......R[ST]P......
GO:0019509	L-methionine salvage from methylthioadenosine	1/115	3/4051	0.0827892	0.384638	0.368892	Q0ITU1	1	......R[ST]P......
GO:0030289	protein phosphatase 4 complex	1/115	3/4051	0.0827892	0.384638	0.368892	A0A0P0V256	1	......R[ST]P......
GO:0030976	thiamine pyrophosphate binding	1/115	3/4051	0.0827892	0.384638	0.368892	Q0JMH0	1	......R[ST]P......
GO:0032784	regulation of DNA-templated transcription, elongation	1/115	3/4051	0.0827892	0.384638	0.368892	Q69T55	1	......R[ST]P......
GO:0035196	production of miRNAs involved in gene silencing by miRNA	1/115	3/4051	0.0827892	0.384638	0.368892	A0A0P0WQD6	1	......R[ST]P......
GO:0045927	positive regulation of growth	1/115	3/4051	0.0827892	0.384638	0.368892	A0A0P0VAZ1	1	......R[ST]P......
GO:0047938	glucose-6-phosphate 1-epimerase activity	1/115	3/4051	0.0827892	0.384638	0.368892	A0A0P0WEC1	1	......R[ST]P......
GO:1990269	RNA polymerase II C-terminal domain phosphoserine binding	1/115	3/4051	0.0827892	0.384638	0.368892	Q2QN51	1	......R[ST]P......
GO:1990429	peroxisomal importomer complex	1/115	3/4051	0.0827892	0.384638	0.368892	Q9FW35	1	......R[ST]P......
GO:0000287	magnesium ion binding	3/115	38/4051	0.0918019	0.384638	0.368892	Q0JMH0/Q6YZ52/P0C355	3	......R[ST]P......
GO:0008270	zinc ion binding	6/115	112/4051	0.0972076	0.384638	0.368892	Q10N19/Q5ZCD9/Q69KL9/Q6K9C3/A0A0P0XCG2/A0A0N7KI22	6	......R[ST]P......
GO:0000082	G1/S transition of mitotic cell cycle	1/115	4/4051	0.108846	0.384638	0.368892	Q84QM3	1	......R[ST]P......
GO:0000243	commitment complex	1/115	4/4051	0.108846	0.384638	0.368892	A0A0P0VST4	1	......R[ST]P......
GO:0000812	Swr1 complex	1/115	4/4051	0.108846	0.384638	0.368892	A0A0N7KPE4	1	......R[ST]P......
GO:0003887	DNA-directed DNA polymerase activity	1/115	4/4051	0.108846	0.384638	0.368892	A0A0P0WQ51	1	......R[ST]P......
GO:0005663	DNA replication factor C complex	1/115	4/4051	0.108846	0.384638	0.368892	A0A0P0WQ51	1	......R[ST]P......
GO:0005776	autophagosome	1/115	4/4051	0.108846	0.384638	0.368892	C7JA51	1	......R[ST]P......
GO:0006002	fructose 6-phosphate metabolic process	1/115	4/4051	0.108846	0.384638	0.368892	Q0J1S6	1	......R[ST]P......
GO:0016570	histone modification	1/115	4/4051	0.108846	0.384638	0.368892	Q2QN51	1	......R[ST]P......
GO:0031047	gene silencing by RNA	1/115	4/4051	0.108846	0.384638	0.368892	Q10RH2	1	......R[ST]P......
GO:0048026	positive regulation of mRNA splicing, via spliceosome	1/115	4/4051	0.108846	0.384638	0.368892	Q5Z990	1	......R[ST]P......
GO:0071763	nuclear membrane organization	1/115	4/4051	0.108846	0.384638	0.368892	Q7X776	1	......R[ST]P......
GO:0006281	DNA repair	2/115	20/4051	0.108981	0.384638	0.368892	Q0IWT4/A0A0P0WQ51	2	......R[ST]P......
GO:0003872	6-phosphofructokinase activity	1/115	5/4051	0.134169	0.39151	0.375483	Q0J1S6	1	......R[ST]P......
GO:0005778	peroxisomal membrane	1/115	5/4051	0.134169	0.39151	0.375483	Q9FW35	1	......R[ST]P......
GO:0006261	DNA-templated DNA replication	1/115	5/4051	0.134169	0.39151	0.375483	A0A0P0WQ51	1	......R[ST]P......
GO:0010099	regulation of photomorphogenesis	1/115	5/4051	0.134169	0.39151	0.375483	A0A0P0VG62	1	......R[ST]P......
GO:0010114	response to red light	1/115	5/4051	0.134169	0.39151	0.375483	A0A0P0VG62	1	......R[ST]P......
GO:0010150	leaf senescence	1/115	5/4051	0.134169	0.39151	0.375483	A0A0P0XWQ9	1	......R[ST]P......
GO:0010608	post-transcriptional regulation of gene expression	1/115	5/4051	0.134169	0.39151	0.375483	A0A0P0VRF7	1	......R[ST]P......
GO:0043486	histone exchange	1/115	5/4051	0.134169	0.39151	0.375483	A0A0N7KPE4	1	......R[ST]P......
GO:0099402	plant organ development	1/115	5/4051	0.134169	0.39151	0.375483	A2CIR7	1	......R[ST]P......
GO:0006351	transcription, DNA-templated	2/115	24/4051	0.147348	0.39151	0.375483	Q84QM3/Q0J0P4	2	......R[ST]P......
GO:0045944	positive regulation of transcription by RNA polymerase II	2/115	25/4051	0.157332	0.39151	0.375483	A0A0P0VW53/A0A0P0VG62	2	......R[ST]P......
GO:0000165	MAPK cascade	1/115	6/4051	0.158779	0.39151	0.375483	Q0JD14	1	......R[ST]P......
GO:0006310	DNA recombination	1/115	6/4051	0.158779	0.39151	0.375483	Q0IWT4	1	......R[ST]P......
GO:0006378	mRNA polyadenylation	1/115	6/4051	0.158779	0.39151	0.375483	A0A0P0WY39	1	......R[ST]P......
GO:0006541	glutamine metabolic process	1/115	6/4051	0.158779	0.39151	0.375483	Q10R10	1	......R[ST]P......
GO:0009864	induced systemic resistance, jasmonic acid mediated signaling pathway	1/115	6/4051	0.158779	0.39151	0.375483	A2CIR7	1	......R[ST]P......
GO:0016593	Cdc73/Paf1 complex	1/115	6/4051	0.158779	0.39151	0.375483	Q2QN51	1	......R[ST]P......
GO:0017119	Golgi transport complex	1/115	6/4051	0.158779	0.39151	0.375483	A0A0P0V8W3	1	......R[ST]P......
GO:0031011	Ino80 complex	1/115	6/4051	0.158779	0.39151	0.375483	A0A0P0WH74	1	......R[ST]P......
GO:0042542	response to hydrogen peroxide	1/115	6/4051	0.158779	0.39151	0.375483	Q0E4K1	1	......R[ST]P......
GO:0089701	U2AF complex	1/115	6/4051	0.158779	0.39151	0.375483	A0A0P0VST4	1	......R[ST]P......
GO:0110165	cellular anatomical entity	1/115	6/4051	0.158779	0.39151	0.375483	A0A0P0V8I6	1	......R[ST]P......
GO:0004709	MAP kinase kinase kinase activity	1/115	7/4051	0.182695	0.413195	0.396281	Q0JD14	1	......R[ST]P......
GO:0006914	autophagy	1/115	7/4051	0.182695	0.413195	0.396281	A0A0P0VDQ1	1	......R[ST]P......
GO:0009904	chloroplast accumulation movement	1/115	7/4051	0.182695	0.413195	0.396281	B9FS74	1	......R[ST]P......
GO:0030628	pre-mRNA 3'-splice site binding	1/115	7/4051	0.182695	0.413195	0.396281	A0A0P0VST4	1	......R[ST]P......
GO:0032968	positive regulation of transcription elongation from RNA polymerase II promoter	1/115	7/4051	0.182695	0.413195	0.396281	Q2QN51	1	......R[ST]P......
GO:0070181	small ribosomal subunit rRNA binding	1/115	7/4051	0.182695	0.413195	0.396281	Q69UI2	1	......R[ST]P......
GO:0003729	mRNA binding	6/115	135/4051	0.183642	0.413195	0.396281	Q10N19/Q5ZCD9/A0A0P0VRF7/A0A0P0WQD6/Q5JJM4/Q69T55	6	......R[ST]P......
GO:0003777	microtubule motor activity	2/115	28/4051	0.187968	0.417707	0.400607	B9FS74/Q6YZ52	2	......R[ST]P......
GO:0020037	heme binding	2/115	29/4051	0.198361	0.435427	0.417603	Q0E4K1/A0A0P0VLE3	2	......R[ST]P......
GO:0005788	endoplasmic reticulum lumen	1/115	8/4051	0.205937	0.441294	0.423229	Q0DP48	1	......R[ST]P......
GO:0006108	malate metabolic process	1/115	8/4051	0.205937	0.441294	0.423229	Q10R10	1	......R[ST]P......
GO:0007018	microtubule-based movement	2/115	30/4051	0.208823	0.442214	0.424112	B9FS74/Q6YZ52	2	......R[ST]P......
GO:0000049	tRNA binding	1/115	9/4051	0.228524	0.447111	0.428808	Q0IPS3	1	......R[ST]P......
GO:0005635	nuclear envelope	1/115	9/4051	0.228524	0.447111	0.428808	Q7X776	1	......R[ST]P......
GO:0006631	fatty acid metabolic process	1/115	9/4051	0.228524	0.447111	0.428808	B9F058	1	......R[ST]P......
GO:0009522	photosystem I	1/115	9/4051	0.228524	0.447111	0.428808	P0C355	1	......R[ST]P......
GO:0016705	oxidoreductase activity, acting on paired donors, with incorporation or reduction of molecular oxygen	1/115	9/4051	0.228524	0.447111	0.428808	A0A0P0VLE3	1	......R[ST]P......
GO:0070122	isopeptidase activity	1/115	9/4051	0.228524	0.447111	0.428808	Q2QM03	1	......R[ST]P......
GO:0140492	metal-dependent deubiquitinase activity	1/115	9/4051	0.228524	0.447111	0.428808	Q2QM03	1	......R[ST]P......
GO:0003677	DNA binding	9/115	238/4051	0.232505	0.450009	0.431588	Q0IWT4/Q6H7U2/Q7Y0B7/A0A0N7KI22/A0A0P0WQ51/A0A0P0VKS5/A0A0P0VG62/Q6YTR7/Q6Z8M8	9	......R[ST]P......
GO:0005643	nuclear pore	1/115	10/4051	0.250473	0.455405	0.436763	A0A0P0Y8Q6	1	......R[ST]P......
GO:0005667	transcription regulator complex	1/115	10/4051	0.250473	0.455405	0.436763	Q84QM3	1	......R[ST]P......
GO:0009617	response to bacterium	1/115	10/4051	0.250473	0.455405	0.436763	Q0E4K1	1	......R[ST]P......
GO:0015630	microtubule cytoskeleton	1/115	10/4051	0.250473	0.455405	0.436763	B9FS74	1	......R[ST]P......
GO:0030176	integral component of endoplasmic reticulum membrane	1/115	10/4051	0.250473	0.455405	0.436763	Q0DP48	1	......R[ST]P......
GO:0071004	U2-type prespliceosome	1/115	10/4051	0.250473	0.455405	0.436763	A0A0P0VST4	1	......R[ST]P......
GO:0004497	monooxygenase activity	1/115	11/4051	0.271803	0.471465	0.452165	A0A0P0VLE3	1	......R[ST]P......
GO:0005871	kinesin complex	1/115	11/4051	0.271803	0.471465	0.452165	Q6YZ52	1	......R[ST]P......
GO:0006891	intra-Golgi vesicle-mediated transport	1/115	11/4051	0.271803	0.471465	0.452165	A0A0P0V8W3	1	......R[ST]P......
GO:0016168	chlorophyll binding	1/115	11/4051	0.271803	0.471465	0.452165	P0C355	1	......R[ST]P......
GO:0042393	histone binding	2/115	36/4051	0.272402	0.471465	0.452165	A0A0P0VW53/Q5NAI9	2	......R[ST]P......
GO:0035556	intracellular signal transduction	3/115	65/4051	0.280482	0.480826	0.461143	Q0D598/A0A0P0XWQ9/Q10CU2	3	......R[ST]P......
GO:0003713	transcription coactivator activity	1/115	12/4051	0.292532	0.492109	0.471964	A0A0N7KI22	1	......R[ST]P......
GO:0042744	hydrogen peroxide catabolic process	1/115	12/4051	0.292532	0.492109	0.471964	Q0E4K1	1	......R[ST]P......
GO:0003824	catalytic activity	1/115	13/4051	0.312675	0.519925	0.498642	Q7Y0C6	1	......R[ST]P......
GO:0006364	rRNA processing	2/115	40/4051	0.314844	0.519925	0.498642	Q5JKF2/Q5VQL1	2	......R[ST]P......
GO:0006629	lipid metabolic process	1/115	14/4051	0.33225	0.533973	0.512114	A0A0P0YC13	1	......R[ST]P......
GO:0007015	actin filament organization	1/115	14/4051	0.33225	0.533973	0.512114	Q0IXV8	1	......R[ST]P......
GO:0030246	carbohydrate binding	1/115	14/4051	0.33225	0.533973	0.512114	A0A0P0WEC1	1	......R[ST]P......
GO:0046872	metal ion binding	12/115	367/4051	0.347051	0.549816	0.527309	B7EY91/A0A0P0WWI0/A0A0P0VFD5/Q6H7U2/Q60EX6/Q5NAS8/Q0E4K1/A0A0P0VD31/A0A0P0VW53/Q0J1S6/B9F058/Q6Z8M8	12	......R[ST]P......
GO:0007017	microtubule-based process	1/115	15/4051	0.351271	0.549816	0.527309	B9FS74	1	......R[ST]P......
GO:0012505	endomembrane system	1/115	15/4051	0.351271	0.549816	0.527309	C7JA51	1	......R[ST]P......
GO:0009507	chloroplast	4/115	106/4051	0.354758	0.550486	0.527952	Q6YZ52/Q8GVP6/B9F058/Q0INY7	4	......R[ST]P......
GO:0004672	protein kinase activity	4/115	108/4051	0.367833	0.564035	0.540946	A0A0N7KP26/A0A0P0VGG2/A0A0P0W2S4/A0A0P0VQR0	4	......R[ST]P......
GO:0008194	UDP-glycosyltransferase activity	1/115	16/4051	0.369756	0.564035	0.540946	A0A0P0VGY5	1	......R[ST]P......
GO:0018105	peptidyl-serine phosphorylation	2/115	46/4051	0.377366	0.567393	0.544166	A0A0P0XWQ9/Q10CU2	2	......R[ST]P......
GO:0000785	chromatin	1/115	17/4051	0.387718	0.567393	0.544166	Q84QM3	1	......R[ST]P......
GO:0006338	chromatin remodeling	1/115	17/4051	0.387718	0.567393	0.544166	Q5NAI9	1	......R[ST]P......
GO:0042626	ATPase-coupled transmembrane transporter activity	1/115	17/4051	0.387718	0.567393	0.544166	Q0JCB0	1	......R[ST]P......
GO:0051539	4 iron, 4 sulfur cluster binding	1/115	17/4051	0.387718	0.567393	0.544166	P0C355	1	......R[ST]P......
GO:0006633	fatty acid biosynthetic process	1/115	18/4051	0.405173	0.574261	0.550753	B9F058	1	......R[ST]P......
GO:0009414	response to water deprivation	1/115	18/4051	0.405173	0.574261	0.550753	Q0E4K1	1	......R[ST]P......
GO:0009793	embryo development ending in seed dormancy	1/115	18/4051	0.405173	0.574261	0.550753	Q0DP48	1	......R[ST]P......
GO:0043531	ADP binding	1/115	18/4051	0.405173	0.574261	0.550753	Q6YZ52	1	......R[ST]P......
GO:0009408	response to heat	1/115	19/4051	0.422134	0.580032	0.556288	Q0E4K1	1	......R[ST]P......
GO:0009536	plastid	1/115	19/4051	0.422134	0.580032	0.556288	P0C355	1	......R[ST]P......
GO:0015979	photosynthesis	1/115	19/4051	0.422134	0.580032	0.556288	P0C355	1	......R[ST]P......
GO:0022627	cytosolic small ribosomal subunit	1/115	19/4051	0.422134	0.580032	0.556288	Q69UI2	1	......R[ST]P......
GO:0004722	protein serine/threonine phosphatase activity	1/115	21/4051	0.454632	0.6107	0.5857	Q60EX6	1	......R[ST]P......
GO:0009416	response to light stimulus	1/115	21/4051	0.454632	0.6107	0.5857	Q0E4K1	1	......R[ST]P......
GO:0015079	potassium ion transmembrane transporter activity	1/115	21/4051	0.454632	0.6107	0.5857	Q7XIV8	1	......R[ST]P......
GO:0006952	defense response	2/115	55/4051	0.466352	0.613297	0.588191	Q0J0P4/A0A0P0YC13	2	......R[ST]P......
GO:0005506	iron ion binding	1/115	22/4051	0.470195	0.613297	0.588191	A0A0P0VLE3	1	......R[ST]P......
GO:0006813	potassium ion transport	1/115	22/4051	0.470195	0.613297	0.588191	Q7XIV8	1	......R[ST]P......
GO:0009737	response to abscisic acid	1/115	22/4051	0.470195	0.613297	0.588191	Q0E4K1	1	......R[ST]P......
GO:0005874	microtubule	2/115	57/4051	0.48512	0.619553	0.594192	B9FS74/Q6YZ52	2	......R[ST]P......
GO:0005768	endosome	1/115	23/4051	0.485317	0.619553	0.594192	C7JA51	1	......R[ST]P......
GO:0005975	carbohydrate metabolic process	1/115	23/4051	0.485317	0.619553	0.594192	A0A0P0WEC1	1	......R[ST]P......
GO:0003690	double-stranded DNA binding	1/115	25/4051	0.514289	0.644868	0.61847	A0A0P0VXN2	1	......R[ST]P......
GO:0140359	ABC-type transporter activity	1/115	25/4051	0.514289	0.644868	0.61847	Q0JCB0	1	......R[ST]P......
GO:0004683	calmodulin-dependent protein kinase activity	1/115	26/4051	0.528163	0.644868	0.61847	A0A0P0XWQ9	1	......R[ST]P......
GO:0004842	ubiquitin-protein transferase activity	1/115	26/4051	0.528163	0.644868	0.61847	A0A0P0VGG2	1	......R[ST]P......
GO:0009931	calcium-dependent protein serine/threonine kinase activity	1/115	26/4051	0.528163	0.644868	0.61847	A0A0P0XWQ9	1	......R[ST]P......
GO:0043130	ubiquitin binding	1/115	26/4051	0.528163	0.644868	0.61847	A0A0P0V8I6	1	......R[ST]P......
GO:0005730	nucleolus	2/115	62/4051	0.530225	0.644868	0.61847	Q69UI2/Q0IPS3	2	......R[ST]P......
GO:0009742	brassinosteroid mediated signaling pathway	1/115	27/4051	0.541644	0.649973	0.623366	Q60EX6	1	......R[ST]P......
GO:0030154	cell differentiation	1/115	27/4051	0.541644	0.649973	0.623366	Q84QM3	1	......R[ST]P......
GO:0008017	microtubule binding	2/115	64/4051	0.547511	0.652662	0.625945	B9FS74/Q6YZ52	2	......R[ST]P......
GO:0005794	Golgi apparatus	2/115	66/4051	0.564354	0.658999	0.632023	C7JA51/A0A0P0V8W3	2	......R[ST]P......
GO:0003682	chromatin binding	1/115	29/4051	0.567471	0.658999	0.632023	A0A0P0VW53	1	......R[ST]P......
GO:0042803	protein homodimerization activity	1/115	29/4051	0.567471	0.658999	0.632023	Q6YZ52	1	......R[ST]P......
GO:0055085	transmembrane transport	1/115	29/4051	0.567471	0.658999	0.632023	Q0JCB0	1	......R[ST]P......
GO:0006468	protein phosphorylation	8/115	287/4051	0.575421	0.663947	0.636768	A0A0N7KP26/A0A0P0W318/A0A0P0VGG2/A0A0P0W2S4/Q0D598/Q0JD14/A0A0P0VQR0/Q6H4I5	8	......R[ST]P......
GO:0006397	mRNA processing	1/115	30/4051	0.579839	0.664783	0.63757	A0A0P0VXN2	1	......R[ST]P......
GO:0006470	protein dephosphorylation	1/115	31/4051	0.591855	0.674265	0.646664	A0A0P0V256	1	......R[ST]P......
GO:0016887	ATP hydrolysis activity	3/115	109/4051	0.604221	0.684024	0.656023	Q5JKF2/Q6YZ52/Q5VQL1	3	......R[ST]P......
GO:0009535	chloroplast thylakoid membrane	1/115	33/4051	0.614876	0.691735	0.663418	P0C355	1	......R[ST]P......
GO:0004674	protein serine/threonine kinase activity	5/115	189/4051	0.629535	0.703003	0.674225	A0A0P0W318/Q0D598/Q8GVP6/Q10CU2/Q6H4I5	5	......R[ST]P......
GO:0044238	primary metabolic process	1/115	35/4051	0.636608	0.703003	0.674225	Q5NAS8	1	......R[ST]P......
GO:0046777	protein autophosphorylation	1/115	35/4051	0.636608	0.703003	0.674225	A0A0P0XWQ9	1	......R[ST]P......
GO:0006355	regulation of transcription, DNA-templated	3/115	118/4051	0.658196	0.72241	0.692838	Q0JMJ0/Q5NAI9/A0A0N7KPE4	3	......R[ST]P......
GO:0005739	mitochondrion	2/115	82/4051	0.682894	0.744975	0.714479	Q0IWT4/Q0IYH3	2	......R[ST]P......
GO:0000981	DNA-binding transcription factor activity, RNA polymerase II-specific	1/115	43/4051	0.712032	0.772083	0.740478	A0A0P0VG62	1	......R[ST]P......
GO:0017018	myosin phosphatase activity	1/115	44/4051	0.720295	0.776366	0.744585	Q60EX6	1	......R[ST]P......
GO:0016310	phosphorylation	1/115	47/4051	0.743698	0.79682	0.764201	Q8GVP6	1	......R[ST]P......
GO:0006412	translation	1/115	53/4051	0.784838	0.831005	0.796987	Q69UI2	1	......R[ST]P......
GO:0006886	intracellular protein transport	1/115	53/4051	0.784838	0.831005	0.796987	Q5N703	1	......R[ST]P......
GO:0005516	calmodulin binding	1/115	54/4051	0.791027	0.83266	0.798574	A0A0P0XWQ9	1	......R[ST]P......
GO:0043565	sequence-specific DNA binding	1/115	56/4051	0.80288	0.840223	0.805828	Q0J0P4	1	......R[ST]P......
GO:0044260	cellular macromolecule metabolic process	1/115	59/4051	0.819422	0.852577	0.817677	Q5NAS8	1	......R[ST]P......
GO:0003735	structural constituent of ribosome	1/115	64/4051	0.843987	0.864289	0.828908	Q69UI2	1	......R[ST]P......
GO:0015031	protein transport	1/115	64/4051	0.843987	0.864289	0.828908	A0A0P0V8W3	1	......R[ST]P......
GO:0003700	DNA-binding transcription factor activity	2/115	115/4051	0.845082	0.864289	0.828908	Q7Y0B7/Q0J0P4	2	......R[ST]P......
GO:0005783	endoplasmic reticulum	1/115	88/4051	0.922874	0.938516	0.900097	A0A0P0WLJ5	1	......R[ST]P......
GO:0106310	protein serine kinase activity	1/115	91/4051	0.929397	0.939839	0.901366	Q0D598	1	......R[ST]P......
GO:0016020	membrane	2/115	176/4051	0.964193	0.96958	0.929889	Q7XIV8/A0A0P0V8W3	2	......R[ST]P......
GO:0005886	plasma membrane	2/115	280/4051	0.997703	0.997703	0.956862	A0A0N7KSX6/Q0E4K1	2	......R[ST]P......
GO:0005871	kinesin complex	3/66	11/4051	0.000620939	0.0472324	0.039613	Q5VQ09/Q7XMJ2/Q6YZ52	3	.......[ST]PK.....
GO:0000082	G1/S transition of mitotic cell cycle	2/66	4/4051	0.00153601	0.0472324	0.039613	Q84QM3/Q2R374	2	.......[ST]PK.....
GO:0032012	regulation of ARF protein signal transduction	2/66	4/4051	0.00153601	0.0472324	0.039613	Q0E1L7/A0A0P0VVE7	2	.......[ST]PK.....
GO:0071763	nuclear membrane organization	2/66	4/4051	0.00153601	0.0472324	0.039613	Q7X776/Q6F3A8	2	.......[ST]PK.....
GO:0000785	chromatin	3/66	17/4051	0.00238602	0.0586962	0.0492274	A0A0N7KLN2/Q84QM3/Q2R374	3	.......[ST]PK.....
GO:0000977	RNA polymerase II transcription regulatory region sequence-specific DNA binding	2/66	6/4051	0.00375976	0.0770751	0.0646415	Q84QM3/Q2R374	2	.......[ST]PK.....
GO:0006351	transcription, DNA-templated	3/66	24/4051	0.00654722	0.115044	0.0964853	Q84QM3/Q0E2W4/Q2R374	3	.......[ST]PK.....
GO:0005635	nuclear envelope	2/66	9/4051	0.00874278	0.133015	0.111558	Q7X776/Q6F3A8	2	.......[ST]PK.....
GO:0003777	microtubule motor activity	3/66	28/4051	0.0101177	0.133015	0.111558	Q5VQ09/Q7XMJ2/Q6YZ52	3	.......[ST]PK.....
GO:0005667	transcription regulator complex	2/66	10/4051	0.0108143	0.133015	0.111558	Q84QM3/Q2R374	2	.......[ST]PK.....
GO:0007018	microtubule-based movement	3/66	30/4051	0.0122526	0.137006	0.114905	Q5VQ09/Q7XMJ2/Q6YZ52	3	.......[ST]PK.....
GO:0042026	protein refolding	2/66	12/4051	0.0155317	0.1592	0.133518	A0A0P0W6L8/Q8H903	2	.......[ST]PK.....
GO:0032259	methylation	2/66	15/4051	0.0239463	0.221436	0.185715	Q94GX1/Q7F8T6	2	.......[ST]PK.....
GO:0005085	guanyl-nucleotide exchange factor activity	2/66	16/4051	0.0270833	0.221436	0.185715	Q0E1L7/A0A0P0VVE7	2	.......[ST]PK.....
GO:0004672	protein kinase activity	5/66	108/4051	0.0302653	0.221436	0.185715	Q10K10/Q6Z6L3/A0A0P0VC65/A0A0P0VGG2/A0A0P0VQR0	5	.......[ST]PK.....
GO:0006338	chromatin remodeling	2/66	17/4051	0.0303762	0.221436	0.185715	A0A0N7KLN2/A0A0N7KEK0	2	.......[ST]PK.....
GO:0016887	ATP hydrolysis activity	5/66	109/4051	0.0313309	0.221436	0.185715	A0A0N7KLN2/Q5VQ09/A0A0P0VNC6/Q7XMJ2/Q6YZ52	5	.......[ST]PK.....
GO:0043531	ADP binding	2/66	18/4051	0.0338195	0.221436	0.185715	A0A0P0WP33/Q6YZ52	2	.......[ST]PK.....
GO:0003677	DNA binding	8/66	238/4051	0.0378253	0.221436	0.185715	A0A0N7KLN2/A0A0P0XKY3/Q2R177/Q6ZA53/A0A0N7KEK0/Q10EL1/A0A0N7KI22/Q7X7E9	8	.......[ST]PK.....
GO:0005682	U5 snRNP	1/66	3/4051	0.0480965	0.221436	0.185715	A0A0P0XMG6	1	.......[ST]PK.....
GO:0005983	starch catabolic process	1/66	3/4051	0.0480965	0.221436	0.185715	Q0DC10	1	.......[ST]PK.....
GO:0009607	response to biotic stimulus	1/66	3/4051	0.0480965	0.221436	0.185715	A0A0N7KK94	1	.......[ST]PK.....
GO:0034098	VCP-NPL4-UFD1 AAA ATPase complex	1/66	3/4051	0.0480965	0.221436	0.185715	A0A0P0WDV8	1	.......[ST]PK.....
GO:0035196	production of miRNAs involved in gene silencing by miRNA	1/66	3/4051	0.0480965	0.221436	0.185715	A0A0P0WQD6	1	.......[ST]PK.....
GO:0042023	DNA endoreduplication	1/66	3/4051	0.0480965	0.221436	0.185715	Q6ZA53	1	.......[ST]PK.....
GO:0140662	ATP-dependent protein folding chaperone	2/66	23/4051	0.0530987	0.221436	0.185715	A0A0P0W6L8/Q8H903	2	.......[ST]PK.....
GO:0000812	Swr1 complex	1/66	4/4051	0.0636167	0.221436	0.185715	A0A0P0VNC6	1	.......[ST]PK.....
GO:0001727	lipid kinase activity	1/66	4/4051	0.0636167	0.221436	0.185715	C0LT23	1	.......[ST]PK.....
GO:0006665	sphingolipid metabolic process	1/66	4/4051	0.0636167	0.221436	0.185715	C0LT23	1	.......[ST]PK.....
GO:0009631	cold acclimation	1/66	4/4051	0.0636167	0.221436	0.185715	Q0DC10	1	.......[ST]PK.....
GO:0051171	regulation of nitrogen compound metabolic process	1/66	4/4051	0.0636167	0.221436	0.185715	Q10EL1	1	.......[ST]PK.....
GO:0080090	regulation of primary metabolic process	1/66	4/4051	0.0636167	0.221436	0.185715	Q10EL1	1	.......[ST]PK.....
GO:0005874	microtubule	3/66	57/4051	0.0648463	0.221436	0.185715	Q5VQ09/Q7XMJ2/Q6YZ52	3	.......[ST]PK.....
GO:0030154	cell differentiation	2/66	27/4051	0.0706907	0.221436	0.185715	Q84QM3/Q2R374	2	.......[ST]PK.....
GO:0006261	DNA-templated DNA replication	1/66	5/4051	0.0788876	0.221436	0.185715	Q0D724	1	.......[ST]PK.....
GO:0006405	RNA export from nucleus	1/66	5/4051	0.0788876	0.221436	0.185715	B9GC17	1	.......[ST]PK.....
GO:0008171	O-methyltransferase activity	1/66	5/4051	0.0788876	0.221436	0.185715	Q7F8T6	1	.......[ST]PK.....
GO:0040029	regulation of gene expression, epigenetic	1/66	5/4051	0.0788876	0.221436	0.185715	A0A0N7KEK0	1	.......[ST]PK.....
GO:0043486	histone exchange	1/66	5/4051	0.0788876	0.221436	0.185715	A0A0P0VNC6	1	.......[ST]PK.....
GO:0046686	response to cadmium ion	1/66	5/4051	0.0788876	0.221436	0.185715	A0A0P0VNC6	1	.......[ST]PK.....
GO:0060255	regulation of macromolecule metabolic process	1/66	5/4051	0.0788876	0.221436	0.185715	Q10EL1	1	.......[ST]PK.....
GO:0071014	post-mRNA release spliceosomal complex	1/66	5/4051	0.0788876	0.221436	0.185715	Q6Z6T3	1	.......[ST]PK.....
GO:0071712	ER-associated misfolded protein catabolic process	1/66	5/4051	0.0788876	0.221436	0.185715	A0A0P0WDV8	1	.......[ST]PK.....
GO:0000398	mRNA splicing, via spliceosome	3/66	62/4051	0.0792129	0.221436	0.185715	Q5ZCD9/Q65XI3/Q6Z6T3	3	.......[ST]PK.....
GO:0008017	microtubule binding	3/66	64/4051	0.0853195	0.226353	0.189838	Q5VQ09/Q7XMJ2/Q6YZ52	3	.......[ST]PK.....
GO:0005684	U2-type spliceosomal complex	1/66	6/4051	0.0939131	0.226353	0.189838	Q6Z6T3	1	.......[ST]PK.....
GO:0006303	double-strand break repair via nonhomologous end joining	1/66	6/4051	0.0939131	0.226353	0.189838	Q7X7E9	1	.......[ST]PK.....
GO:0006310	DNA recombination	1/66	6/4051	0.0939131	0.226353	0.189838	Q7X7E9	1	.......[ST]PK.....
GO:0008574	plus-end-directed microtubule motor activity	1/66	6/4051	0.0939131	0.226353	0.189838	Q5VQ09	1	.......[ST]PK.....
GO:0009903	chloroplast avoidance movement	1/66	6/4051	0.0939131	0.226353	0.189838	Q8LHQ6	1	.......[ST]PK.....
GO:2001070	starch binding	1/66	6/4051	0.0939131	0.226353	0.189838	Q2QTC2	1	.......[ST]PK.....
GO:0006606	protein import into nucleus	1/66	7/4051	0.108697	0.226353	0.189838	B9GC17	1	.......[ST]PK.....
GO:0008094	ATP-dependent activity, acting on DNA	1/66	7/4051	0.108697	0.226353	0.189838	A0A0N7KEK0	1	.......[ST]PK.....
GO:0008757	S-adenosylmethionine-dependent methyltransferase activity	1/66	7/4051	0.108697	0.226353	0.189838	Q7F8T6	1	.......[ST]PK.....
GO:0008964	phosphoenolpyruvate carboxylase activity	1/66	7/4051	0.108697	0.226353	0.189838	Q6EUD8	1	.......[ST]PK.....
GO:0009904	chloroplast accumulation movement	1/66	7/4051	0.108697	0.226353	0.189838	Q8LHQ6	1	.......[ST]PK.....
GO:0015977	carbon fixation	1/66	7/4051	0.108697	0.226353	0.189838	Q6EUD8	1	.......[ST]PK.....
GO:0035267	NuA4 histone acetyltransferase complex	1/66	7/4051	0.108697	0.226353	0.189838	A0A0P0WR29	1	.......[ST]PK.....
GO:0042147	retrograde transport, endosome to Golgi	1/66	7/4051	0.108697	0.226353	0.189838	Q0DAX4	1	.......[ST]PK.....
GO:0046777	protein autophosphorylation	2/66	35/4051	0.110416	0.226353	0.189838	Q9FXQ3/Q2QTC2	2	.......[ST]PK.....
GO:0042393	histone binding	2/66	36/4051	0.115728	0.233215	0.195593	A0A0N7KLN2/A0A0P0VNC6	2	.......[ST]PK.....
GO:0006094	gluconeogenesis	1/66	8/4051	0.123244	0.233215	0.195593	A0A0P0WP33	1	.......[ST]PK.....
GO:0006869	lipid transport	1/66	8/4051	0.123244	0.233215	0.195593	Q6Z6R6	1	.......[ST]PK.....
GO:0048364	root development	1/66	8/4051	0.123244	0.233215	0.195593	Q5VQ09	1	.......[ST]PK.....
GO:1901002	positive regulation of response to salt stress	1/66	8/4051	0.123244	0.233215	0.195593	Q9FXQ3	1	.......[ST]PK.....
GO:0006260	DNA replication	1/66	9/4051	0.137556	0.247187	0.207312	Q7X7E9	1	.......[ST]PK.....
GO:0016740	transferase activity	1/66	9/4051	0.137556	0.247187	0.207312	Q5Z880	1	.......[ST]PK.....
GO:0140658	ATP-dependent chromatin remodeler activity	1/66	9/4051	0.137556	0.247187	0.207312	A0A0N7KLN2	1	.......[ST]PK.....
GO:0046872	metal ion binding	9/66	367/4051	0.138817	0.247187	0.207312	C0LT23/Q7F8T6/A0A0P0WDK4/Q53WM9/Q2QTC2/Q6EU15/Q10EL1/Q5Z880/Q7X7E9	9	.......[ST]PK.....
GO:0006357	regulation of transcription by RNA polymerase II	3/66	80/4051	0.140676	0.247187	0.207312	Q84QM3/Q2R374/A0A0N7KI22	3	.......[ST]PK.....
GO:0006457	protein folding	2/66	41/4051	0.143192	0.248065	0.208048	A0A0P0W6L8/Q8H903	2	.......[ST]PK.....
GO:0003714	transcription corepressor activity	1/66	11/4051	0.165495	0.271411	0.227628	Q0JBT9	1	.......[ST]PK.....
GO:0003951	NAD+ kinase activity	1/66	11/4051	0.165495	0.271411	0.227628	C0LT23	1	.......[ST]PK.....
GO:0017056	structural constituent of nuclear pore	1/66	11/4051	0.165495	0.271411	0.227628	B9GC17	1	.......[ST]PK.....
GO:0031593	polyubiquitin modification-dependent protein binding	1/66	11/4051	0.165495	0.271411	0.227628	A0A0P0WDV8	1	.......[ST]PK.....
GO:0003729	mRNA binding	4/66	135/4051	0.176465	0.278895	0.233904	A0A0P0WQD6/Q5ZCD9/A0A0P0XJ24/Q0DC10	4	.......[ST]PK.....
GO:0016310	phosphorylation	2/66	47/4051	0.17772	0.278895	0.233904	C0LT23/Q0DC10	2	.......[ST]PK.....
GO:0003713	transcription coactivator activity	1/66	12/4051	0.179128	0.278895	0.233904	A0A0N7KI22	1	.......[ST]PK.....
GO:0030433	ubiquitin-dependent ERAD pathway	1/66	12/4051	0.179128	0.278895	0.233904	A0A0P0WDV8	1	.......[ST]PK.....
GO:0006468	protein phosphorylation	7/66	287/4051	0.183803	0.282597	0.237009	Q10K10/Q6Z6L3/A0A0P0W318/Q6YY75/A0A0P0VC65/A0A0P0VGG2/A0A0P0VQR0	7	.......[ST]PK.....
GO:0003824	catalytic activity	1/66	13/4051	0.192541	0.288812	0.242221	A0A0P0Y7J9	1	.......[ST]PK.....
GO:0008168	methyltransferase activity	1/66	13/4051	0.192541	0.288812	0.242221	Q94GX1	1	.......[ST]PK.....
GO:0016567	protein ubiquitination	2/66	53/4051	0.213394	0.316234	0.26522	Q53WM9/Q5Z880	2	.......[ST]PK.....
GO:0008380	RNA splicing	1/66	15/4051	0.218724	0.316507	0.265449	Q6Z6T3	1	.......[ST]PK.....
GO:0051028	mRNA transport	1/66	15/4051	0.218724	0.316507	0.265449	B9GC17	1	.......[ST]PK.....
GO:0005829	cytosol	5/66	201/4051	0.228208	0.32639	0.273737	Q8LHQ6/A0A0P0WP33/Q0E1L7/Q0DAX4/A0A0P0VVE7	5	.......[ST]PK.....
GO:0009414	response to water deprivation	1/66	18/4051	0.256438	0.358431	0.300609	Q9FXQ3	1	.......[ST]PK.....
GO:0046982	protein heterodimerization activity	1/66	18/4051	0.256438	0.358431	0.300609	A0A0P0XFH6	1	.......[ST]PK.....
GO:0006099	tricarboxylic acid cycle	1/66	19/4051	0.268607	0.367096	0.307877	Q6EUD8	1	.......[ST]PK.....
GO:0009409	response to cold	1/66	19/4051	0.268607	0.367096	0.307877	Q9FXQ3	1	.......[ST]PK.....
GO:0008270	zinc ion binding	3/66	112/4051	0.274866	0.371088	0.311225	A0A0P0V7Y6/Q5ZCD9/A0A0N7KI22	3	.......[ST]PK.....
GO:0015031	protein transport	2/66	64/4051	0.280139	0.371088	0.311225	A0A0P0V760/A0A0P0VVE7	2	.......[ST]PK.....
GO:0006281	DNA repair	1/66	20/4051	0.280579	0.371088	0.311225	A0A0P0V7Y6	1	.......[ST]PK.....
GO:0003700	DNA-binding transcription factor activity	3/66	115/4051	0.288292	0.377233	0.316379	A0A0P0XKY3/A0A0P0WDK4/Q6EU15	3	.......[ST]PK.....
GO:0006096	glycolytic process	1/66	22/4051	0.303947	0.389432	0.32661	A0A0P0WP33	1	.......[ST]PK.....
GO:0008289	lipid binding	1/66	22/4051	0.303947	0.389432	0.32661	Q6Z6R6	1	.......[ST]PK.....
GO:0005654	nucleoplasm	1/66	23/4051	0.315349	0.395796	0.331947	Q65XI3	1	.......[ST]PK.....
GO:0005975	carbohydrate metabolic process	1/66	23/4051	0.315349	0.395796	0.331947	A0A0P0WWZ8	1	.......[ST]PK.....
GO:0003690	double-stranded DNA binding	1/66	25/4051	0.337605	0.416127	0.348998	A0A0P0V7Y6	1	.......[ST]PK.....
GO:0003743	translation initiation factor activity	1/66	26/4051	0.348464	0.416127	0.348998	A0A0P0X7D6	1	.......[ST]PK.....
GO:0004683	calmodulin-dependent protein kinase activity	1/66	26/4051	0.348464	0.416127	0.348998	Q9FXQ3	1	.......[ST]PK.....
GO:0004842	ubiquitin-protein transferase activity	1/66	26/4051	0.348464	0.416127	0.348998	A0A0P0VGG2	1	.......[ST]PK.....
GO:0009931	calcium-dependent protein serine/threonine kinase activity	1/66	26/4051	0.348464	0.416127	0.348998	Q9FXQ3	1	.......[ST]PK.....
GO:0016607	nuclear speck	1/66	28/4051	0.369658	0.437192	0.366665	Q5ZCD9	1	.......[ST]PK.....
GO:0003682	chromatin binding	1/66	29/4051	0.379999	0.440943	0.369811	A0A0N7KLN2	1	.......[ST]PK.....
GO:0042803	protein homodimerization activity	1/66	29/4051	0.379999	0.440943	0.369811	Q6YZ52	1	.......[ST]PK.....
GO:0106310	protein serine kinase activity	2/66	91/4051	0.439465	0.505179	0.423684	Q9FXQ3/Q6YY75	2	.......[ST]PK.....
GO:0000287	magnesium ion binding	1/66	38/4051	0.46586	0.530563	0.444974	Q6YZ52	1	.......[ST]PK.....
GO:0006364	rRNA processing	1/66	40/4051	0.483287	0.545361	0.457384	Q0D724	1	.......[ST]PK.....
GO:0000139	Golgi membrane	1/66	43/4051	0.508383	0.568465	0.476761	Q0DAX4	1	.......[ST]PK.....
GO:0009507	chloroplast	2/66	106/4051	0.519841	0.57604	0.483115	Q2QTC2/Q6YZ52	2	.......[ST]PK.....
GO:0018105	peptidyl-serine phosphorylation	1/66	46/4051	0.532278	0.584555	0.490256	Q9FXQ3	1	.......[ST]PK.....
GO:0016020	membrane	3/66	176/4051	0.552592	0.601494	0.504462	Q9FXQ3/Q0E1L7/A0A0P0VVE7	3	.......[ST]PK.....
GO:0006355	regulation of transcription, DNA-templated	2/66	118/4051	0.578537	0.624211	0.523514	Q6Z438/A0A0N7KEK0	2	.......[ST]PK.....
GO:0005516	calmodulin binding	1/66	54/4051	0.590546	0.631628	0.529735	Q9FXQ3	1	.......[ST]PK.....
GO:0006952	defense response	1/66	55/4051	0.597307	0.633352	0.531181	A0A0N7KK94	1	.......[ST]PK.....
GO:0044260	cellular macromolecule metabolic process	1/66	59/4051	0.623269	0.655232	0.549531	Q5Z880	1	.......[ST]PK.....
GO:0005789	endoplasmic reticulum membrane	1/66	65/4051	0.659151	0.681307	0.5714	Q5Z880	1	.......[ST]PK.....
GO:0035556	intracellular signal transduction	1/66	65/4051	0.659151	0.681307	0.5714	Q9FXQ3	1	.......[ST]PK.....
GO:0005509	calcium ion binding	1/66	71/4051	0.691662	0.708953	0.594587	Q9FXQ3	1	.......[ST]PK.....
GO:0005739	mitochondrion	1/66	82/4051	0.743527	0.755817	0.63389	Q8H903	1	.......[ST]PK.....
GO:0004674	protein serine/threonine kinase activity	2/66	189/4051	0.821723	0.828458	0.694813	A0A0P0W318/Q6YY75	2	.......[ST]PK.....
GO:0003723	RNA binding	2/66	227/4051	0.892604	0.892604	0.748611	Q5ZCD9/Q65XI3	2	.......[ST]PK.....
GO:0005667	transcription regulator complex	4/157	10/4051	0.000379917	0.0972588	0.0927797	Q84QM3/Q6YXY2/Q2R374/Q6Z2J8	4	.....P.[ST]P......
GO:0005654	nucleoplasm	5/157	23/4051	0.00156591	0.163578	0.156045	Q65XI3/Q5Z6P9/Q0IYH3/A0A0P0WXA2/A0A0P0V256	5	.....P.[ST]P......
GO:0006351	transcription, DNA-templated	5/157	24/4051	0.00191693	0.163578	0.156045	Q84QM3/B7EHP2/A0A0P0XHD5/Q2R374/Q69JI7	5	.....P.[ST]P......
GO:0000082	G1/S transition of mitotic cell cycle	2/157	4/4051	0.00850626	0.344786	0.328907	Q84QM3/Q2R374	2	.....P.[ST]P......
GO:0015086	cadmium ion transmembrane transporter activity	2/157	4/4051	0.00850626	0.344786	0.328907	Q0D8I9/Q653V6	2	.....P.[ST]P......
GO:0048026	positive regulation of mRNA splicing, via spliceosome	2/157	4/4051	0.00850626	0.344786	0.328907	Q5Z990/Q6K271	2	.....P.[ST]P......
GO:0008168	methyltransferase activity	3/157	13/4051	0.0122651	0.344786	0.328907	Q94GX1/Q0JNT2/Q0DZX1	3	.....P.[ST]P......
GO:0030261	chromosome condensation	2/157	5/4051	0.0138175	0.344786	0.328907	A0A0P0WRW9/Q8H3M0	2	.....P.[ST]P......
GO:0031492	nucleosomal DNA binding	2/157	5/4051	0.0138175	0.344786	0.328907	A0A0P0WRW9/Q8H3M0	2	.....P.[ST]P......
GO:0099402	plant organ development	2/157	5/4051	0.0138175	0.344786	0.328907	A2CIR7/Q5JL08	2	.....P.[ST]P......
GO:0051028	mRNA transport	3/157	15/4051	0.0184359	0.344786	0.328907	Q10FH5/A0A0P0WPR1/B9GC17	3	.....P.[ST]P......
GO:0000165	MAPK cascade	2/157	6/4051	0.0202023	0.344786	0.328907	Q0ITY8/Q0JD14	2	.....P.[ST]P......
GO:0000977	RNA polymerase II transcription regulatory region sequence-specific DNA binding	2/157	6/4051	0.0202023	0.344786	0.328907	Q84QM3/Q2R374	2	.....P.[ST]P......
GO:0006368	transcription elongation from RNA polymerase II promoter	2/157	6/4051	0.0202023	0.344786	0.328907	Q69T55/Q2QN51	2	.....P.[ST]P......
GO:0045910	negative regulation of DNA recombination	2/157	6/4051	0.0202023	0.344786	0.328907	A0A0P0WRW9/Q8H3M0	2	.....P.[ST]P......
GO:0005096	GTPase activator activity	4/157	29/4051	0.0242255	0.387608	0.369758	Q5SMT0/Q5N703/Q657N5/Q84T71	4	.....P.[ST]P......
GO:0004709	MAP kinase kinase kinase activity	2/157	7/4051	0.0275704	0.403208	0.384639	Q0ITY8/Q0JD14	2	.....P.[ST]P......
GO:0018105	peptidyl-serine phosphorylation	5/157	46/4051	0.0312405	0.403208	0.384639	Q10KY3/A0A0P0XWQ9/Q5VQQ5/Q10CU2/Q6K3D4	5	.....P.[ST]P......
GO:0003729	mRNA binding	10/157	135/4051	0.0352401	0.403208	0.384639	A0A0P0VIZ4/Q69T55/Q5JJM4/Q10N19/Q69L83/Q0JFE3/A0A0P0XJ24/Q0JNT2/Q7EY69/Q1EHT7	10	.....P.[ST]P......
GO:0005384	manganese ion transmembrane transporter activity	2/157	8/4051	0.0358371	0.403208	0.384639	Q0D8I9/Q653V6	2	.....P.[ST]P......
GO:0006869	lipid transport	2/157	8/4051	0.0358371	0.403208	0.384639	A0A0P0VRH8/Q5NA77	2	.....P.[ST]P......
GO:0031490	chromatin DNA binding	2/157	8/4051	0.0358371	0.403208	0.384639	A0A0P0XDZ9/Q6YXY2	2	.....P.[ST]P......
GO:0015031	protein transport	6/157	64/4051	0.0362257	0.403208	0.384639	A0A0N7KPC8/Q10FH5/A0A0P0V8W3/Q6K2Z1/A0A0P0VVE7/A0A0P0V760	6	.....P.[ST]P......
GO:0006355	regulation of transcription, DNA-templated	9/157	118/4051	0.0380903	0.406297	0.387586	A0A0P0WRW9/Q6Z528/A0A0P0XDZ9/Q2QW44/Q6Z438/A0A0P0WPR1/Q69JI7/Q8H3M0/A0A0N7KEK0	9	.....P.[ST]P......
GO:0090630	activation of GTPase activity	2/157	10/4051	0.0547516	0.424399	0.404854	Q5SMT0/Q5N703	2	.....P.[ST]P......
GO:0003723	RNA binding	14/157	227/4051	0.0549445	0.424399	0.404854	Q65XI3/Q5Z990/Q6K271/Q7XWP1/A0A0P0XDH3/Q10N19/Q69L83/Q5JKF2/A0A0P0WXA2/Q0JFE3/Q5VQL1/Q6ESU4/Q1EHT7/Q6EU14	14	.....P.[ST]P......
GO:0005871	kinesin complex	2/157	11/4051	0.0652539	0.424399	0.404854	Q7XMJ2/Q6YZ52	2	.....P.[ST]P......
GO:0017056	structural constituent of nuclear pore	2/157	11/4051	0.0652539	0.424399	0.404854	A0A0P0WPR1/B9GC17	2	.....P.[ST]P......
GO:0031593	polyubiquitin modification-dependent protein binding	2/157	11/4051	0.0652539	0.424399	0.404854	Q5Z6P9/Q0JCC9	2	.....P.[ST]P......
GO:0071013	catalytic step 2 spliceosome	2/157	11/4051	0.0652539	0.424399	0.404854	A0A0P0VIZ4/A0A0P0WXA2	2	.....P.[ST]P......
GO:0003690	double-stranded DNA binding	3/157	25/4051	0.0704069	0.424399	0.404854	A0A0P0WRW9/Q8H3M0/A0A0P0VXN2	3	.....P.[ST]P......
GO:1990904	ribonucleoprotein complex	3/157	25/4051	0.0704069	0.424399	0.404854	Q5JJM4/Q5JKF2/Q5VQL1	3	.....P.[ST]P......
GO:0003713	transcription coactivator activity	2/157	12/4051	0.0763633	0.424399	0.404854	Q6YXY2/A0A0N7KI22	2	.....P.[ST]P......
GO:0004683	calmodulin-dependent protein kinase activity	3/157	26/4051	0.0774152	0.424399	0.404854	Q10KY3/A0A0P0XWQ9/Q5VQQ5	3	.....P.[ST]P......
GO:0009931	calcium-dependent protein serine/threonine kinase activity	3/157	26/4051	0.0774152	0.424399	0.404854	Q10KY3/A0A0P0XWQ9/Q5VQQ5	3	.....P.[ST]P......
GO:0000139	Golgi membrane	4/157	43/4051	0.083312	0.424399	0.404854	Q6L5F5/Q8LIY0/Q0DAX4/Q84T71	4	.....P.[ST]P......
GO:0030154	cell differentiation	3/157	27/4051	0.084717	0.424399	0.404854	Q6K271/Q84QM3/Q2R374	3	.....P.[ST]P......
GO:0000184	nuclear-transcribed mRNA catabolic process, nonsense-mediated decay	2/157	13/4051	0.0880175	0.424399	0.404854	Q5JKF2/Q5VQL1	2	.....P.[ST]P......
GO:0000786	nucleosome	2/157	13/4051	0.0880175	0.424399	0.404854	A0A0P0WRW9/Q8H3M0	2	.....P.[ST]P......
GO:0006357	regulation of transcription by RNA polymerase II	6/157	80/4051	0.0882764	0.424399	0.404854	Q69T55/Q84QM3/A0A0N7KI22/Q2R374/Q6Z2J8/A0A0P0VXN2	6	.....P.[ST]P......
GO:0046983	protein dimerization activity	3/157	28/4051	0.0923011	0.424399	0.404854	Q0JPH5/A0A0P0XHD5/Q69JI7	3	.....P.[ST]P......
GO:0006334	nucleosome assembly	2/157	14/4051	0.100158	0.424399	0.404854	A0A0P0WRW9/Q8H3M0	2	.....P.[ST]P......
GO:0005789	endoplasmic reticulum membrane	5/157	65/4051	0.105748	0.424399	0.404854	Q0JBF7/Q6L5F5/A0A0N7KHG4/Q657N5/Q6K2Z1	5	.....P.[ST]P......
GO:0016310	phosphorylation	4/157	47/4051	0.107194	0.424399	0.404854	Q6ASW3/Q8GVP6/A0A0P0XGU8/Q60E60	4	.....P.[ST]P......
GO:0000123	histone acetyltransferase complex	1/157	3/4051	0.111846	0.424399	0.404854	Q6YXY2	1	.....P.[ST]P......
GO:0004029	aldehyde dehydrogenase (NAD+) activity	1/157	3/4051	0.111846	0.424399	0.404854	A0A0P0Y7S8	1	.....P.[ST]P......
GO:0004096	catalase activity	1/157	3/4051	0.111846	0.424399	0.404854	Q0E4K1	1	.....P.[ST]P......
GO:0006741	NADP biosynthetic process	1/157	3/4051	0.111846	0.424399	0.404854	Q60E60	1	.....P.[ST]P......
GO:0006999	nuclear pore organization	1/157	3/4051	0.111846	0.424399	0.404854	A0A0P0WPR1	1	.....P.[ST]P......
GO:0008195	phosphatidate phosphatase activity	1/157	3/4051	0.111846	0.424399	0.404854	Q6L4Z4	1	.....P.[ST]P......
GO:0008422	beta-glucosidase activity	1/157	3/4051	0.111846	0.424399	0.404854	Q6H5B5	1	.....P.[ST]P......
GO:0008540	proteasome regulatory particle, base subcomplex	1/157	3/4051	0.111846	0.424399	0.404854	B9FQQ6	1	.....P.[ST]P......
GO:0009098	leucine biosynthetic process	1/157	3/4051	0.111846	0.424399	0.404854	Q6Z702	1	.....P.[ST]P......
GO:0009825	multidimensional cell growth	1/157	3/4051	0.111846	0.424399	0.404854	A0A0P0V4C5	1	.....P.[ST]P......
GO:0009882	blue light photoreceptor activity	1/157	3/4051	0.111846	0.424399	0.404854	Q9ST27	1	.....P.[ST]P......
GO:0019563	glycerol catabolic process	1/157	3/4051	0.111846	0.424399	0.404854	Q6ASW3	1	.....P.[ST]P......
GO:0019674	NAD metabolic process	1/157	3/4051	0.111846	0.424399	0.404854	Q60E60	1	.....P.[ST]P......
GO:0030289	protein phosphatase 4 complex	1/157	3/4051	0.111846	0.424399	0.404854	A0A0P0V256	1	.....P.[ST]P......
GO:0031234	extrinsic component of cytoplasmic side of plasma membrane	1/157	3/4051	0.111846	0.424399	0.404854	Q6AV45	1	.....P.[ST]P......
GO:0032784	regulation of DNA-templated transcription, elongation	1/157	3/4051	0.111846	0.424399	0.404854	Q69T55	1	.....P.[ST]P......
GO:0047196	long-chain-alcohol O-fatty-acyltransferase activity	1/157	3/4051	0.111846	0.424399	0.404854	A0A0P0V8R9	1	.....P.[ST]P......
GO:0047938	glucose-6-phosphate 1-epimerase activity	1/157	3/4051	0.111846	0.424399	0.404854	A0A0P0WEC1	1	.....P.[ST]P......
GO:0080043	quercetin 3-O-glucosyltransferase activity	1/157	3/4051	0.111846	0.424399	0.404854	A0A0P0VPM6	1	.....P.[ST]P......
GO:0080044	quercetin 7-O-glucosyltransferase activity	1/157	3/4051	0.111846	0.424399	0.404854	A0A0P0VPM6	1	.....P.[ST]P......
GO:0080113	regulation of seed growth	1/157	3/4051	0.111846	0.424399	0.404854	Q6K271	1	.....P.[ST]P......
GO:1990269	RNA polymerase II C-terminal domain phosphoserine binding	1/157	3/4051	0.111846	0.424399	0.404854	Q2QN51	1	.....P.[ST]P......
GO:0005681	spliceosomal complex	2/157	15/4051	0.112731	0.424399	0.404854	Q5Z990/Q6K271	2	.....P.[ST]P......
GO:0032259	methylation	2/157	15/4051	0.112731	0.424399	0.404854	Q94GX1/Q0DZX1	2	.....P.[ST]P......
GO:0000976	transcription cis-regulatory region binding	3/157	32/4051	0.125224	0.425834	0.406223	Q6Z528/Q2QW44/A0A0P0W5V0	3	.....P.[ST]P......
GO:0005085	guanyl-nucleotide exchange factor activity	2/157	16/4051	0.125684	0.425834	0.406223	Q5JL08/A0A0P0VVE7	2	.....P.[ST]P......
GO:0000785	chromatin	2/157	17/4051	0.138971	0.425834	0.406223	Q84QM3/Q2R374	2	.....P.[ST]P......
GO:0051539	4 iron, 4 sulfur cluster binding	2/157	17/4051	0.138971	0.425834	0.406223	Q6Z702/Q2QNE3	2	.....P.[ST]P......
GO:0000245	spliceosomal complex assembly	1/157	4/4051	0.146293	0.425834	0.406223	A0A0P0VIZ4	1	.....P.[ST]P......
GO:0000285	1-phosphatidylinositol-3-phosphate 5-kinase activity	1/157	4/4051	0.146293	0.425834	0.406223	A0A0P0XGU8	1	.....P.[ST]P......
GO:0004144	diacylglycerol O-acyltransferase activity	1/157	4/4051	0.146293	0.425834	0.406223	A0A0P0V8R9	1	.....P.[ST]P......
GO:0006607	NLS-bearing protein import into nucleus	1/157	4/4051	0.146293	0.425834	0.406223	A0A0P0WPR1	1	.....P.[ST]P......
GO:0010584	pollen exine formation	1/157	4/4051	0.146293	0.425834	0.406223	Q657N5	1	.....P.[ST]P......
GO:0016570	histone modification	1/157	4/4051	0.146293	0.425834	0.406223	Q2QN51	1	.....P.[ST]P......
GO:0016573	histone acetylation	1/157	4/4051	0.146293	0.425834	0.406223	Q6YXY2	1	.....P.[ST]P......
GO:0030234	enzyme regulator activity	1/157	4/4051	0.146293	0.425834	0.406223	B9FQQ6	1	.....P.[ST]P......
GO:0032012	regulation of ARF protein signal transduction	1/157	4/4051	0.146293	0.425834	0.406223	A0A0P0VVE7	1	.....P.[ST]P......
GO:0036396	RNA N6-methyladenosine methyltransferase complex	1/157	4/4051	0.146293	0.425834	0.406223	Q0JNT2	1	.....P.[ST]P......
GO:0048510	regulation of timing of transition from vegetative to reproductive phase	1/157	4/4051	0.146293	0.425834	0.406223	Q6K271	1	.....P.[ST]P......
GO:0090110	COPII-coated vesicle cargo loading	1/157	4/4051	0.146293	0.425834	0.406223	Q657N5	1	.....P.[ST]P......
GO:0044238	primary metabolic process	3/157	35/4051	0.152288	0.425834	0.406223	Q7XIK9/A0A0P0XV48/Q7XPZ9	3	.....P.[ST]P......
GO:0046777	protein autophosphorylation	3/157	35/4051	0.152288	0.425834	0.406223	Q10KY3/A0A0P0XWQ9/Q5VQQ5	3	.....P.[ST]P......
GO:0005516	calmodulin binding	4/157	54/4051	0.155357	0.425834	0.406223	A0A0P0WPJ4/Q10KY3/A0A0P0XWQ9/Q5VQQ5	4	.....P.[ST]P......
GO:0003700	DNA-binding transcription factor activity	7/157	115/4051	0.156673	0.425834	0.406223	Q6Z528/Q2QW44/A0A0P0XKY3/A0A0P0XHD5/Q69JI7/A0A0P0Y7C3/Q0JHF1	7	.....P.[ST]P......
GO:0005686	U2 snRNP	1/157	5/4051	0.179412	0.425834	0.406223	A0A0P0VIZ4	1	.....P.[ST]P......
GO:0006405	RNA export from nucleus	1/157	5/4051	0.179412	0.425834	0.406223	B9GC17	1	.....P.[ST]P......
GO:0009873	ethylene-activated signaling pathway	1/157	5/4051	0.179412	0.425834	0.406223	Q0D8I9	1	.....P.[ST]P......
GO:0010150	leaf senescence	1/157	5/4051	0.179412	0.425834	0.406223	A0A0P0XWQ9	1	.....P.[ST]P......
GO:0010628	positive regulation of gene expression	1/157	5/4051	0.179412	0.425834	0.406223	Q6Z2J8	1	.....P.[ST]P......
GO:0015693	magnesium ion transport	1/157	5/4051	0.179412	0.425834	0.406223	Q10D38	1	.....P.[ST]P......
GO:0016197	endosomal transport	1/157	5/4051	0.179412	0.425834	0.406223	A0A0P0X1C3	1	.....P.[ST]P......
GO:0030127	COPII vesicle coat	1/157	5/4051	0.179412	0.425834	0.406223	Q657N5	1	.....P.[ST]P......
GO:0031410	cytoplasmic vesicle	1/157	5/4051	0.179412	0.425834	0.406223	A0A0P0V4C5	1	.....P.[ST]P......
GO:0031965	nuclear membrane	1/157	5/4051	0.179412	0.425834	0.406223	A0A0P0WPR1	1	.....P.[ST]P......
GO:0040029	regulation of gene expression, epigenetic	1/157	5/4051	0.179412	0.425834	0.406223	A0A0N7KEK0	1	.....P.[ST]P......
GO:0048658	anther wall tapetum development	1/157	5/4051	0.179412	0.425834	0.406223	Q657N5	1	.....P.[ST]P......
GO:0055072	iron ion homeostasis	1/157	5/4051	0.179412	0.425834	0.406223	Q653V6	1	.....P.[ST]P......
GO:0080009	mRNA methylation	1/157	5/4051	0.179412	0.425834	0.406223	Q0JNT2	1	.....P.[ST]P......
GO:0044260	cellular macromolecule metabolic process	4/157	59/4051	0.193884	0.425834	0.406223	Q7XIK9/A0A0P0XV48/Q7XPZ9/Q6YYC5	4	.....P.[ST]P......
GO:0043161	proteasome-mediated ubiquitin-dependent protein catabolic process	2/157	21/4051	0.19459	0.425834	0.406223	Q5Z6P9/B9FQQ6	2	.....P.[ST]P......
GO:0006364	rRNA processing	3/157	40/4051	0.200904	0.425834	0.406223	Q5JKF2/Q0DZX1/Q5VQL1	3	.....P.[ST]P......
GO:0008289	lipid binding	2/157	22/4051	0.208924	0.425834	0.406223	A0A0P0VRH8/Q5NA77	2	.....P.[ST]P......
GO:0004445	inositol-polyphosphate 5-phosphatase activity	1/157	6/4051	0.211254	0.425834	0.406223	A0A0P0V7D5	1	.....P.[ST]P......
GO:0005844	polysome	1/157	6/4051	0.211254	0.425834	0.406223	Q69L83	1	.....P.[ST]P......
GO:0006303	double-strand break repair via nonhomologous end joining	1/157	6/4051	0.211254	0.425834	0.406223	Q7X7E9	1	.....P.[ST]P......
GO:0006310	DNA recombination	1/157	6/4051	0.211254	0.425834	0.406223	Q7X7E9	1	.....P.[ST]P......
GO:0006378	mRNA polyadenylation	1/157	6/4051	0.211254	0.425834	0.406223	Q7XWP1	1	.....P.[ST]P......
GO:0007033	vacuole organization	1/157	6/4051	0.211254	0.425834	0.406223	Q5JL08	1	.....P.[ST]P......
GO:0007623	circadian rhythm	1/157	6/4051	0.211254	0.425834	0.406223	Q0E4K1	1	.....P.[ST]P......
GO:0009826	unidimensional cell growth	1/157	6/4051	0.211254	0.425834	0.406223	B9G2A8	1	.....P.[ST]P......
GO:0009864	induced systemic resistance, jasmonic acid mediated signaling pathway	1/157	6/4051	0.211254	0.425834	0.406223	A2CIR7	1	.....P.[ST]P......
GO:0009903	chloroplast avoidance movement	1/157	6/4051	0.211254	0.425834	0.406223	Q8LHQ6	1	.....P.[ST]P......
GO:0009909	regulation of flower development	1/157	6/4051	0.211254	0.425834	0.406223	Q6K271	1	.....P.[ST]P......
GO:0015095	magnesium ion transmembrane transporter activity	1/157	6/4051	0.211254	0.425834	0.406223	Q10D38	1	.....P.[ST]P......
GO:0016593	Cdc73/Paf1 complex	1/157	6/4051	0.211254	0.425834	0.406223	Q2QN51	1	.....P.[ST]P......
GO:0017119	Golgi transport complex	1/157	6/4051	0.211254	0.425834	0.406223	A0A0P0V8W3	1	.....P.[ST]P......
GO:0019432	triglyceride biosynthetic process	1/157	6/4051	0.211254	0.425834	0.406223	A0A0P0V8R9	1	.....P.[ST]P......
GO:0042542	response to hydrogen peroxide	1/157	6/4051	0.211254	0.425834	0.406223	Q0E4K1	1	.....P.[ST]P......
GO:0042752	regulation of circadian rhythm	1/157	6/4051	0.211254	0.425834	0.406223	A0A0N7KNQ0	1	.....P.[ST]P......
GO:0070534	protein K63-linked ubiquitination	1/157	6/4051	0.211254	0.425834	0.406223	Q6YYC5	1	.....P.[ST]P......
GO:0070628	proteasome binding	1/157	6/4051	0.211254	0.425834	0.406223	Q5Z6P9	1	.....P.[ST]P......
GO:0070971	endoplasmic reticulum exit site	1/157	6/4051	0.211254	0.425834	0.406223	Q657N5	1	.....P.[ST]P......
GO:0110165	cellular anatomical entity	1/157	6/4051	0.211254	0.425834	0.406223	Q6Z0V1	1	.....P.[ST]P......
GO:0005689	U12-type spliceosomal complex	1/157	7/4051	0.241868	0.432899	0.412963	A0A0P0VIZ4	1	.....P.[ST]P......
GO:0006289	nucleotide-excision repair	1/157	7/4051	0.241868	0.432899	0.412963	Q5Z6P9	1	.....P.[ST]P......
GO:0006606	protein import into nucleus	1/157	7/4051	0.241868	0.432899	0.412963	B9GC17	1	.....P.[ST]P......
GO:0008094	ATP-dependent activity, acting on DNA	1/157	7/4051	0.241868	0.432899	0.412963	A0A0N7KEK0	1	.....P.[ST]P......
GO:0008964	phosphoenolpyruvate carboxylase activity	1/157	7/4051	0.241868	0.432899	0.412963	Q6EUD8	1	.....P.[ST]P......
GO:0009867	jasmonic acid mediated signaling pathway	1/157	7/4051	0.241868	0.432899	0.412963	Q6YYC5	1	.....P.[ST]P......
GO:0009904	chloroplast accumulation movement	1/157	7/4051	0.241868	0.432899	0.412963	Q8LHQ6	1	.....P.[ST]P......
GO:0009926	auxin polar transport	1/157	7/4051	0.241868	0.432899	0.412963	B9G2A8	1	.....P.[ST]P......
GO:0015977	carbon fixation	1/157	7/4051	0.241868	0.432899	0.412963	Q6EUD8	1	.....P.[ST]P......
GO:0032968	positive regulation of transcription elongation from RNA polymerase II promoter	1/157	7/4051	0.241868	0.432899	0.412963	Q2QN51	1	.....P.[ST]P......
GO:0035267	NuA4 histone acetyltransferase complex	1/157	7/4051	0.241868	0.432899	0.412963	A0A0P0WR29	1	.....P.[ST]P......
GO:0042147	retrograde transport, endosome to Golgi	1/157	7/4051	0.241868	0.432899	0.412963	Q0DAX4	1	.....P.[ST]P......
GO:0061817	endoplasmic reticulum-plasma membrane tethering	1/157	7/4051	0.241868	0.432899	0.412963	Q0JBF7	1	.....P.[ST]P......
GO:0090158	endoplasmic reticulum membrane organization	1/157	7/4051	0.241868	0.432899	0.412963	Q0JBF7	1	.....P.[ST]P......
GO:1902584	positive regulation of response to water deprivation	1/157	7/4051	0.241868	0.432899	0.412963	Q0JHF1	1	.....P.[ST]P......
GO:0017018	myosin phosphatase activity	3/157	44/4051	0.242078	0.432899	0.412963	Q60EX6/Q8H2T0/Q6K3D4	3	.....P.[ST]P......
GO:0035556	intracellular signal transduction	4/157	65/4051	0.243506	0.432899	0.412963	Q10KY3/A0A0P0XWQ9/Q5VQQ5/Q10CU2	4	.....P.[ST]P......
GO:0046872	metal ion binding	17/157	367/4051	0.252544	0.445871	0.425337	Q6Z528/Q0DEU8/Q2QW44/A0A0P0VVJ6/Q0E4K1/Q0JPH5/Q6Z702/Q0JFE3/Q0JJY1/Q60EX6/A0A0P0WZ32/B9F058/Q1EHT7/A0A0P0W5V0/Q8H2T0/Q7X7E9/Q6K3D4	17	.....P.[ST]P......
GO:0008270	zinc ion binding	6/157	112/4051	0.266208	0.456927	0.435885	B9G2A8/Q10N19/A0A0P0WXA2/Q6YXY2/A0A0N7KI22/Q657N5	6	.....P.[ST]P......
GO:0043130	ubiquitin binding	2/157	26/4051	0.267026	0.456927	0.435885	Q5Z6P9/Q5WMP2	2	.....P.[ST]P......
GO:0005743	mitochondrial inner membrane	1/157	8/4051	0.271301	0.456927	0.435885	A0A0P0XH61	1	.....P.[ST]P......
GO:0007166	cell surface receptor signaling pathway	1/157	8/4051	0.271301	0.456927	0.435885	A0A0P0V6W9	1	.....P.[ST]P......
GO:0031625	ubiquitin protein ligase binding	1/157	8/4051	0.271301	0.456927	0.435885	A0A0N7KHG4	1	.....P.[ST]P......
GO:0046855	inositol phosphate dephosphorylation	1/157	8/4051	0.271301	0.456927	0.435885	A0A0P0V7D5	1	.....P.[ST]P......
GO:1901002	positive regulation of response to salt stress	1/157	8/4051	0.271301	0.456927	0.435885	Q0JHF1	1	.....P.[ST]P......
GO:0003777	microtubule motor activity	2/157	28/4051	0.296173	0.464831	0.443424	Q7XMJ2/Q6YZ52	2	.....P.[ST]P......
GO:0004386	helicase activity	1/157	9/4051	0.299598	0.464831	0.443424	Q1EHT7	1	.....P.[ST]P......
GO:0005543	phospholipid binding	1/157	9/4051	0.299598	0.464831	0.443424	A0A0P0WPR1	1	.....P.[ST]P......
GO:0005802	trans-Golgi network	1/157	9/4051	0.299598	0.464831	0.443424	Q10MY7	1	.....P.[ST]P......
GO:0006260	DNA replication	1/157	9/4051	0.299598	0.464831	0.443424	Q7X7E9	1	.....P.[ST]P......
GO:0006396	RNA processing	1/157	9/4051	0.299598	0.464831	0.443424	Q69L83	1	.....P.[ST]P......
GO:0006406	mRNA export from nucleus	1/157	9/4051	0.299598	0.464831	0.443424	Q7EY69	1	.....P.[ST]P......
GO:0006631	fatty acid metabolic process	1/157	9/4051	0.299598	0.464831	0.443424	B9F058	1	.....P.[ST]P......
GO:0016592	mediator complex	1/157	9/4051	0.299598	0.464831	0.443424	Q6Z2J8	1	.....P.[ST]P......
GO:0016705	oxidoreductase activity, acting on paired donors, with incorporation or reduction of molecular oxygen	1/157	9/4051	0.299598	0.464831	0.443424	A0A0P0VLE3	1	.....P.[ST]P......
GO:0019901	protein kinase binding	1/157	9/4051	0.299598	0.464831	0.443424	A0A0P0VUV4	1	.....P.[ST]P......
GO:0030136	clathrin-coated vesicle	1/157	9/4051	0.299598	0.464831	0.443424	A0A0P0V4C5	1	.....P.[ST]P......
GO:0043328	protein transport to vacuole involved in ubiquitin-dependent protein catabolic process via the multivesicular body sorting pathway	1/157	9/4051	0.299598	0.464831	0.443424	Q5WMP2	1	.....P.[ST]P......
GO:0020037	heme binding	2/157	29/4051	0.310693	0.479141	0.457075	Q0E4K1/A0A0P0VLE3	2	.....P.[ST]P......
GO:0007018	microtubule-based movement	2/157	30/4051	0.325152	0.486404	0.464004	Q7XMJ2/Q6YZ52	2	.....P.[ST]P......
GO:0005643	nuclear pore	1/157	10/4051	0.326803	0.486404	0.464004	Q10FH5	1	.....P.[ST]P......
GO:0006890	retrograde vesicle-mediated transport, Golgi to endoplasmic reticulum	1/157	10/4051	0.326803	0.486404	0.464004	Q6K2Z1	1	.....P.[ST]P......
GO:0009617	response to bacterium	1/157	10/4051	0.326803	0.486404	0.464004	Q0E4K1	1	.....P.[ST]P......
GO:0018230	peptidyl-L-cysteine S-palmitoylation	1/157	10/4051	0.326803	0.486404	0.464004	A0A0P0XAP5	1	.....P.[ST]P......
GO:0071004	U2-type prespliceosome	1/157	10/4051	0.326803	0.486404	0.464004	A0A0P0VIZ4	1	.....P.[ST]P......
GO:0006470	protein dephosphorylation	2/157	31/4051	0.339533	0.496688	0.473814	A0A0P0V256/Q8H2T0	2	.....P.[ST]P......
GO:0016787	hydrolase activity	2/157	31/4051	0.339533	0.496688	0.473814	A0A0P0X1Z8/Q1EHT7	2	.....P.[ST]P......
GO:0061630	ubiquitin protein ligase activity	2/157	31/4051	0.339533	0.496688	0.473814	A0A0P0VVJ6/Q6YYC5	2	.....P.[ST]P......
GO:0003684	damaged DNA binding	1/157	11/4051	0.352958	0.499211	0.476221	Q5Z6P9	1	.....P.[ST]P......
GO:0003951	NAD+ kinase activity	1/157	11/4051	0.352958	0.499211	0.476221	Q60E60	1	.....P.[ST]P......
GO:0004497	monooxygenase activity	1/157	11/4051	0.352958	0.499211	0.476221	A0A0P0VLE3	1	.....P.[ST]P......
GO:0006891	intra-Golgi vesicle-mediated transport	1/157	11/4051	0.352958	0.499211	0.476221	A0A0P0V8W3	1	.....P.[ST]P......
GO:0019706	protein-cysteine S-palmitoyltransferase activity	1/157	11/4051	0.352958	0.499211	0.476221	A0A0P0XAP5	1	.....P.[ST]P......
GO:0035091	phosphatidylinositol binding	1/157	11/4051	0.352958	0.499211	0.476221	Q5WMP2	1	.....P.[ST]P......
GO:0003724	RNA helicase activity	2/157	33/4051	0.367999	0.517617	0.493779	Q5JKF2/Q5VQL1	2	.....P.[ST]P......
GO:0004521	endoribonuclease activity	1/157	12/4051	0.378103	0.517617	0.493779	Q6EU14	1	.....P.[ST]P......
GO:0009611	response to wounding	1/157	12/4051	0.378103	0.517617	0.493779	Q6YYC5	1	.....P.[ST]P......
GO:0016042	lipid catabolic process	1/157	12/4051	0.378103	0.517617	0.493779	Q652G4	1	.....P.[ST]P......
GO:0035194	post-transcriptional gene silencing by RNA	1/157	12/4051	0.378103	0.517617	0.493779	Q6EU14	1	.....P.[ST]P......
GO:0042744	hydrogen peroxide catabolic process	1/157	12/4051	0.378103	0.517617	0.493779	Q0E4K1	1	.....P.[ST]P......
GO:0005874	microtubule	3/157	57/4051	0.381135	0.518992	0.495091	Q851Q0/Q7XMJ2/Q6YZ52	3	.....P.[ST]P......
GO:0003824	catalytic activity	1/157	13/4051	0.402277	0.539177	0.514346	A0A0P0Y7J9	1	.....P.[ST]P......
GO:0009707	chloroplast outer membrane	1/157	13/4051	0.402277	0.539177	0.514346	B9GBE2	1	.....P.[ST]P......
GO:0016757	glycosyltransferase activity	1/157	13/4051	0.402277	0.539177	0.514346	Q8LIY0	1	.....P.[ST]P......
GO:0005777	peroxisome	1/157	14/4051	0.425516	0.552955	0.52749	Q0E4K1	1	.....P.[ST]P......
GO:0006612	protein targeting to membrane	1/157	14/4051	0.425516	0.552955	0.52749	A0A0P0XAP5	1	.....P.[ST]P......
GO:0006623	protein targeting to vacuole	1/157	14/4051	0.425516	0.552955	0.52749	Q5JL08	1	.....P.[ST]P......
GO:0006629	lipid metabolic process	1/157	14/4051	0.425516	0.552955	0.52749	Q0JC68	1	.....P.[ST]P......
GO:0006897	endocytosis	1/157	14/4051	0.425516	0.552955	0.52749	A0A0P0X1C3	1	.....P.[ST]P......
GO:0030246	carbohydrate binding	1/157	14/4051	0.425516	0.552955	0.52749	A0A0P0WEC1	1	.....P.[ST]P......
GO:0005730	nucleolus	3/157	62/4051	0.433856	0.560945	0.535112	A0A0P0WRW9/Q8H3M0/Q0DZX1	3	.....P.[ST]P......
GO:0042742	defense response to bacterium	1/157	15/4051	0.447858	0.576139	0.549607	Q6YYC5	1	.....P.[ST]P......
GO:0008017	microtubule binding	3/157	64/4051	0.454506	0.581767	0.554975	Q851Q0/Q7XMJ2/Q6YZ52	3	.....P.[ST]P......
GO:0000226	microtubule cytoskeleton organization	1/157	16/4051	0.469336	0.594803	0.56741	Q851Q0	1	.....P.[ST]P......
GO:0006888	endoplasmic reticulum to Golgi vesicle-mediated transport	1/157	16/4051	0.469336	0.594803	0.56741	Q10MY7	1	.....P.[ST]P......
GO:0005794	Golgi apparatus	3/157	66/4051	0.474842	0.598816	0.571239	A0A0P0XAP5/Q8LIY0/A0A0P0V8W3	3	.....P.[ST]P......
GO:0006338	chromatin remodeling	1/157	17/4051	0.489984	0.614882	0.586565	A0A0N7KEK0	1	.....P.[ST]P......
GO:0007165	signal transduction	2/157	43/4051	0.501505	0.621512	0.592889	Q0DE32/Q6K3D4	2	.....P.[ST]P......
GO:0003697	single-stranded DNA binding	1/157	18/4051	0.509834	0.621512	0.592889	A0A0P0WPR1	1	.....P.[ST]P......
GO:0006633	fatty acid biosynthetic process	1/157	18/4051	0.509834	0.621512	0.592889	B9F058	1	.....P.[ST]P......
GO:0009414	response to water deprivation	1/157	18/4051	0.509834	0.621512	0.592889	Q0E4K1	1	.....P.[ST]P......
GO:0009658	chloroplast organization	1/157	18/4051	0.509834	0.621512	0.592889	B9GBE2	1	.....P.[ST]P......
GO:0043531	ADP binding	1/157	18/4051	0.509834	0.621512	0.592889	Q6YZ52	1	.....P.[ST]P......
GO:0006099	tricarboxylic acid cycle	1/157	19/4051	0.528915	0.635692	0.606416	Q6EUD8	1	.....P.[ST]P......
GO:0009408	response to heat	1/157	19/4051	0.528915	0.635692	0.606416	Q0E4K1	1	.....P.[ST]P......
GO:0050832	defense response to fungus	1/157	19/4051	0.528915	0.635692	0.606416	A0A0N7KQR8	1	.....P.[ST]P......
GO:0005484	SNAP receptor activity	1/157	20/4051	0.547259	0.654665	0.624516	Q6K2Z1	1	.....P.[ST]P......
GO:0004722	protein serine/threonine phosphatase activity	1/157	21/4051	0.564892	0.666417	0.635726	Q60EX6	1	.....P.[ST]P......
GO:0009416	response to light stimulus	1/157	21/4051	0.564892	0.666417	0.635726	Q0E4K1	1	.....P.[ST]P......
GO:0031201	SNARE complex	1/157	21/4051	0.564892	0.666417	0.635726	Q6K2Z1	1	.....P.[ST]P......
GO:0005506	iron ion binding	1/157	22/4051	0.581843	0.677054	0.645874	A0A0P0VLE3	1	.....P.[ST]P......
GO:0009734	auxin-activated signaling pathway	1/157	22/4051	0.581843	0.677054	0.645874	B9G2A8	1	.....P.[ST]P......
GO:0009737	response to abscisic acid	1/157	22/4051	0.581843	0.677054	0.645874	Q0E4K1	1	.....P.[ST]P......
GO:0005768	endosome	1/157	23/4051	0.598138	0.686651	0.655029	Q5JL08	1	.....P.[ST]P......
GO:0005975	carbohydrate metabolic process	1/157	23/4051	0.598138	0.686651	0.655029	A0A0P0WEC1	1	.....P.[ST]P......
GO:0071555	cell wall organization	1/157	23/4051	0.598138	0.686651	0.655029	Q8LIY0	1	.....P.[ST]P......
GO:0004674	protein serine/threonine kinase activity	7/157	189/4051	0.605642	0.692163	0.660287	Q0DE32/Q9ST27/A0A0P0W318/Q8GVP6/A0A0P0V6W9/Q10CU2/B9G3W1	7	.....P.[ST]P......
GO:0004672	protein kinase activity	4/157	108/4051	0.609234	0.692306	0.660424	Q0DE32/Q10K10/Q7EZ28/A0A0P0VQR0	4	.....P.[ST]P......
GO:0006508	proteolysis	1/157	24/4051	0.613801	0.692306	0.660424	Q0DEB5	1	.....P.[ST]P......
GO:0006886	intracellular protein transport	2/157	53/4051	0.615709	0.692306	0.660424	Q5N703/Q657N5	2	.....P.[ST]P......
GO:0016887	ATP hydrolysis activity	4/157	109/4051	0.616585	0.692306	0.660424	Q5JKF2/Q7XMJ2/Q6YZ52/Q5VQL1	4	.....P.[ST]P......
GO:0009908	flower development	1/157	25/4051	0.628858	0.699946	0.667712	Q6K271	1	.....P.[ST]P......
GO:0045944	positive regulation of transcription by RNA polymerase II	1/157	25/4051	0.628858	0.699946	0.667712	Q6YXY2	1	.....P.[ST]P......
GO:0004842	ubiquitin-protein transferase activity	1/157	26/4051	0.643331	0.70657	0.674031	A0A0P0XK70	1	.....P.[ST]P......
GO:0009738	abscisic acid-activated signaling pathway	1/157	26/4051	0.643331	0.70657	0.674031	Q0JHF1	1	.....P.[ST]P......
GO:0045893	positive regulation of transcription, DNA-templated	1/157	26/4051	0.643331	0.70657	0.674031	Q0JHF1	1	.....P.[ST]P......
GO:0043565	sequence-specific DNA binding	2/157	56/4051	0.64585	0.70657	0.674031	B7EHP2/Q0JHF1	2	.....P.[ST]P......
GO:0006325	chromatin organization	1/157	27/4051	0.657243	0.712942	0.680109	Q6YXY2	1	.....P.[ST]P......
GO:0009742	brassinosteroid mediated signaling pathway	1/157	27/4051	0.657243	0.712942	0.680109	Q60EX6	1	.....P.[ST]P......
GO:0005783	endoplasmic reticulum	3/157	88/4051	0.670579	0.719836	0.686686	A0A0P0VRH8/A0A0P0XAP5/Q6K2Z1	3	.....P.[ST]P......
GO:0016607	nuclear speck	1/157	28/4051	0.670616	0.719836	0.686686	Q10N19	1	.....P.[ST]P......
GO:0003712	transcription coregulator activity	1/157	29/4051	0.683471	0.719836	0.686686	A0A0P0VXN2	1	.....P.[ST]P......
GO:0016491	oxidoreductase activity	1/157	29/4051	0.683471	0.719836	0.686686	A0A0P0UZ39	1	.....P.[ST]P......
GO:0042803	protein homodimerization activity	1/157	29/4051	0.683471	0.719836	0.686686	Q6YZ52	1	.....P.[ST]P......
GO:0055085	transmembrane transport	1/157	29/4051	0.683471	0.719836	0.686686	A0A0P0VT53	1	.....P.[ST]P......
GO:0006468	protein phosphorylation	10/157	287/4051	0.685434	0.719836	0.686686	Q0ITY8/Q0DE32/Q9ST27/Q10K10/A0A0P0W318/Q0JD14/Q7EZ28/A0A0P0V6W9/B9G3W1/A0A0P0VQR0	10	.....P.[ST]P......
GO:0016020	membrane	6/157	176/4051	0.686094	0.719836	0.686686	Q5WMP2/A0A0P0V8W3/A0A0N7KJI0/Q5VQQ5/A0A0P0VVE7/Q84SS3	6	.....P.[ST]P......
GO:0106310	protein serine kinase activity	3/157	91/4051	0.692729	0.723831	0.690497	Q9ST27/Q10KY3/Q5VQQ5	3	.....P.[ST]P......
GO:0006397	mRNA processing	1/157	30/4051	0.695826	0.724112	0.690765	A0A0P0VXN2	1	.....P.[ST]P......
GO:0000398	mRNA splicing, via spliceosome	2/157	62/4051	0.700515	0.726039	0.692603	Q65XI3/Q10N19	2	.....P.[ST]P......
GO:0042393	histone binding	1/157	36/4051	0.760517	0.78505	0.748897	A0A0P0XDZ9	1	.....P.[ST]P......
GO:0005509	calcium ion binding	2/157	71/4051	0.769296	0.790922	0.754498	A0A0P0X1C3/Q5VQQ5	2	.....P.[ST]P......
GO:0000287	magnesium ion binding	1/157	38/4051	0.778883	0.797576	0.760845	Q6YZ52	1	.....P.[ST]P......
GO:0009507	chloroplast	3/157	106/4051	0.786898	0.802573	0.765612	Q6YZ52/Q8GVP6/B9F058	3	.....P.[ST]P......
GO:0005829	cytosol	6/157	201/4051	0.801143	0.813859	0.776379	Q0DEU8/Q8LHQ6/Q6ASW3/Q5Z6P9/Q0DAX4/A0A0P0VVE7	6	.....P.[ST]P......
GO:0003677	DNA binding	7/157	238/4051	0.826337	0.836135	0.797629	Q0JPH5/A0A0P0XKY3/A0A0N7KI22/Q6ZDS2/Q1EHT7/Q7X7E9/A0A0N7KEK0	7	.....P.[ST]P......
GO:0016567	protein ubiquitination	1/157	53/4051	0.878612	0.88553	0.844749	Q7X711	1	.....P.[ST]P......
GO:0005886	plasma membrane	7/157	280/4051	0.926502	0.930136	0.8873	Q0JBF7/Q9ST27/Q0DI98/A0A0P0V8R9/A0A0P0V4C5/Q0E4K1/Q2QNE3	7	.....P.[ST]P......
GO:0005739	mitochondrion	1/157	82/4051	0.962172	0.962172	0.917862	Q0IYH3	1	.....P.[ST]P......
GO:0016607	nuclear speck	11/121	28/4051	1.49698e-10	2.96403e-08	2.77336e-08	A0A0P0Y5P0/Q7XTJ6/Q10N19/Q6AVF4/Q8LHL0/A0A0P0WLH4/Q6ZDR7/Q5ZCD9/Q6K542/Q6K9C3/Q7Y171	11	....RS.[ST].......
GO:0000398	mRNA splicing, via spliceosome	12/121	62/4051	1.78143e-07	1.76361e-05	1.65016e-05	A0A0P0Y5P0/Q65XI3/Q7XTJ6/Q10N19/Q6AVF4/Q8LHL0/A0A0P0WLH4/Q6ZDR7/Q5ZCD9/Q6K542/Q6K9C3/Q7Y171	12	....RS.[ST].......
GO:0003723	RNA binding	20/121	227/4051	8.96581e-06	0.000591743	0.000553678	A0A0P0Y5P0/Q65XI3/Q7XTJ6/Q0D8N0/B7EY91/Q5Z990/Q10N19/Q5JKF2/Q6AVF4/Q6K2L9/Q8LHL0/A0A0P0WLH4/Q6ZDR7/Q5ZCD9/Q6K542/Q6K9C3/Q7Y171/Q5VQL1/A0A0P0X1R2/A0A0P0WWI0	20	....RS.[ST].......
GO:0005985	sucrose metabolic process	3/121	8/4051	0.00130455	0.0645754	0.0604215	Q948L0/P31924/Q10LP5	3	....RS.[ST].......
GO:0009360	DNA polymerase III complex	2/121	3/4051	0.00260302	0.103079	0.0964486	A0A0P0XBA8/A0A0P0Y837	2	....RS.[ST].......
GO:0000285	1-phosphatidylinositol-3-phosphate 5-kinase activity	2/121	4/4051	0.00510427	0.126331	0.118204	A0A0P0XGU8/A0A0P0WUT7	2	....RS.[ST].......
GO:0003887	DNA-directed DNA polymerase activity	2/121	4/4051	0.00510427	0.126331	0.118204	A0A0P0XBA8/A0A0P0Y837	2	....RS.[ST].......
GO:0005663	DNA replication factor C complex	2/121	4/4051	0.00510427	0.126331	0.118204	A0A0P0XBA8/A0A0P0Y837	2	....RS.[ST].......
GO:0007015	actin filament organization	3/121	14/4051	0.00743623	0.150142	0.140483	A0A0P0W1J8/A0A0P0VRB1/Q0IXV8	3	....RS.[ST].......
GO:0006261	DNA-templated DNA replication	2/121	5/4051	0.0083412	0.150142	0.140483	A0A0P0XBA8/A0A0P0Y837	2	....RS.[ST].......
GO:0016459	myosin complex	2/121	5/4051	0.0083412	0.150142	0.140483	A0A0P0W1J8/A0A0P0VRB1	2	....RS.[ST].......
GO:0000146	microfilament motor activity	2/121	6/4051	0.0122684	0.186857	0.174837	A0A0P0W1J8/A0A0P0VRB1	2	....RS.[ST].......
GO:0030050	vesicle transport along actin filament	2/121	6/4051	0.0122684	0.186857	0.174837	A0A0P0W1J8/A0A0P0VRB1	2	....RS.[ST].......
GO:0006914	autophagy	2/121	7/4051	0.0168423	0.238199	0.222876	A0A0P0VDQ1/A0A0P0WRX8	2	....RS.[ST].......
GO:0006281	DNA repair	3/121	20/4051	0.0204464	0.256487	0.239987	A0A0P0XBA8/Q0IWT4/A0A0P0Y837	3	....RS.[ST].......
GO:0007030	Golgi organization	2/121	8/4051	0.0220216	0.256487	0.239987	A0A0P0WRX8/A0A0P0WFQ5	2	....RS.[ST].......
GO:0016157	sucrose synthase activity	2/121	8/4051	0.0220216	0.256487	0.239987	P31924/Q10LP5	2	....RS.[ST].......
GO:0046854	phosphatidylinositol phosphate biosynthetic process	2/121	9/4051	0.0277665	0.30024	0.280927	A0A0P0XZW3/A0A0P0WUT7	2	....RS.[ST].......
GO:0006364	rRNA processing	4/121	40/4051	0.0302241	0.30024	0.280927	Q0D8N0/Q5JKF2/A0A0P0WNQ0/Q5VQL1	4	....RS.[ST].......
GO:0044260	cellular macromolecule metabolic process	5/121	59/4051	0.0303273	0.30024	0.280927	A0A0P0X0S9/Q7XM95/Q69V56/A0A0P0Y472/A0A0P0VKU0	5	....RS.[ST].......
GO:0003714	transcription corepressor activity	2/121	11/4051	0.0408038	0.357294	0.33431	A0A0P0VXE6/A0A0P0W3M9	2	....RS.[ST].......
GO:0015629	actin cytoskeleton	2/121	12/4051	0.0480255	0.357294	0.33431	A0A0P0W1J8/A0A0P0VRB1	2	....RS.[ST].......
GO:0003712	transcription coregulator activity	3/121	29/4051	0.0540276	0.357294	0.33431	A0A0P0VXN2/B7EY91/A0A0P0WWI0	3	....RS.[ST].......
GO:0000184	nuclear-transcribed mRNA catabolic process, nonsense-mediated decay	2/121	13/4051	0.0556717	0.357294	0.33431	Q5JKF2/Q5VQL1	2	....RS.[ST].......
GO:0005681	spliceosomal complex	2/121	15/4051	0.0721134	0.357294	0.33431	Q7XTJ6/Q5Z990	2	....RS.[ST].......
GO:0003724	RNA helicase activity	3/121	33/4051	0.0741013	0.357294	0.33431	Q0D8N0/Q5JKF2/Q5VQL1	3	....RS.[ST].......
GO:0000226	microtubule cytoskeleton organization	2/121	16/4051	0.0808506	0.357294	0.33431	Q0JBW0/Q851Q0	2	....RS.[ST].......
GO:0000079	regulation of cyclin-dependent protein serine/threonine kinase activity	1/121	3/4051	0.0869785	0.357294	0.33431	Q69S43	1	....RS.[ST].......
GO:0004575	sucrose alpha-glucosidase activity	1/121	3/4051	0.0869785	0.357294	0.33431	Q69T31	1	....RS.[ST].......
GO:0004725	protein tyrosine phosphatase activity	1/121	3/4051	0.0869785	0.357294	0.33431	Q336V5	1	....RS.[ST].......
GO:0005987	sucrose catabolic process	1/121	3/4051	0.0869785	0.357294	0.33431	Q69T31	1	....RS.[ST].......
GO:0006646	phosphatidylethanolamine biosynthetic process	1/121	3/4051	0.0869785	0.357294	0.33431	Q0JQ41	1	....RS.[ST].......
GO:0007346	regulation of mitotic cell cycle	1/121	3/4051	0.0869785	0.357294	0.33431	Q7XUF4	1	....RS.[ST].......
GO:0008195	phosphatidate phosphatase activity	1/121	3/4051	0.0869785	0.357294	0.33431	Q6L4Z4	1	....RS.[ST].......
GO:0008422	beta-glucosidase activity	1/121	3/4051	0.0869785	0.357294	0.33431	Q7XKV2	1	....RS.[ST].......
GO:0009772	photosynthetic electron transport in photosystem II	1/121	3/4051	0.0869785	0.357294	0.33431	P0C367	1	....RS.[ST].......
GO:0015937	coenzyme A biosynthetic process	1/121	3/4051	0.0869785	0.357294	0.33431	Q0J035	1	....RS.[ST].......
GO:0030014	CCR4-NOT complex	1/121	3/4051	0.0869785	0.357294	0.33431	A0A0P0VKU0	1	....RS.[ST].......
GO:0031234	extrinsic component of cytoplasmic side of plasma membrane	1/121	3/4051	0.0869785	0.357294	0.33431	Q6YYY6	1	....RS.[ST].......
GO:0033926	glycopeptide alpha-N-acetylgalactosaminidase activity	1/121	3/4051	0.0869785	0.357294	0.33431	Q69T31	1	....RS.[ST].......
GO:0035196	production of miRNAs involved in gene silencing by miRNA	1/121	3/4051	0.0869785	0.357294	0.33431	A0A0P0WQD6	1	....RS.[ST].......
GO:0043295	glutathione binding	1/121	3/4051	0.0869785	0.357294	0.33431	A0A0P0XQK1	1	....RS.[ST].......
GO:0048015	phosphatidylinositol-mediated signaling	1/121	3/4051	0.0869785	0.357294	0.33431	A0A0P0XZW3	1	....RS.[ST].......
GO:0050291	sphingosine N-acyltransferase activity	1/121	3/4051	0.0869785	0.357294	0.33431	A0A0P0VP27	1	....RS.[ST].......
GO:0080022	primary root development	1/121	3/4051	0.0869785	0.357294	0.33431	Q69T31	1	....RS.[ST].......
GO:0006417	regulation of translation	2/121	17/4051	0.0898954	0.357294	0.33431	Q0DP22/A0A0P0VRF7	2	....RS.[ST].......
GO:0004407	histone deacetylase activity	1/121	4/4051	0.11427	0.357294	0.33431	Q0D4V4	1	....RS.[ST].......
GO:0004430	1-phosphatidylinositol 4-kinase activity	1/121	4/4051	0.11427	0.357294	0.33431	A0A0P0XZW3	1	....RS.[ST].......
GO:0005881	cytoplasmic microtubule	1/121	4/4051	0.11427	0.357294	0.33431	Q0JBW0	1	....RS.[ST].......
GO:0006893	Golgi to plasma membrane transport	1/121	4/4051	0.11427	0.357294	0.33431	Q69PQ1	1	....RS.[ST].......
GO:0007010	cytoskeleton organization	1/121	4/4051	0.11427	0.357294	0.33431	Q653N3	1	....RS.[ST].......
GO:0008506	sucrose:proton symporter activity	1/121	4/4051	0.11427	0.357294	0.33431	Q948L0	1	....RS.[ST].......
GO:0010494	cytoplasmic stress granule	1/121	4/4051	0.11427	0.357294	0.33431	Q6K2L9	1	....RS.[ST].......
GO:0016570	histone modification	1/121	4/4051	0.11427	0.357294	0.33431	A0A0P0XWY0	1	....RS.[ST].......
GO:0017025	TBP-class protein binding	1/121	4/4051	0.11427	0.357294	0.33431	Q0DUA7	1	....RS.[ST].......
GO:0031683	G-protein beta/gamma-subunit complex binding	1/121	4/4051	0.11427	0.357294	0.33431	Q0DJ33	1	....RS.[ST].......
GO:0034063	stress granule assembly	1/121	4/4051	0.11427	0.357294	0.33431	Q6K2L9	1	....RS.[ST].......
GO:0043666	regulation of phosphoprotein phosphatase activity	1/121	4/4051	0.11427	0.357294	0.33431	Q0DJC4	1	....RS.[ST].......
GO:0046513	ceramide biosynthetic process	1/121	4/4051	0.11427	0.357294	0.33431	A0A0P0VP27	1	....RS.[ST].......
GO:0048026	positive regulation of mRNA splicing, via spliceosome	1/121	4/4051	0.11427	0.357294	0.33431	Q5Z990	1	....RS.[ST].......
GO:0048510	regulation of timing of transition from vegetative to reproductive phase	1/121	4/4051	0.11427	0.357294	0.33431	Q69T31	1	....RS.[ST].......
GO:0051171	regulation of nitrogen compound metabolic process	1/121	4/4051	0.11427	0.357294	0.33431	Q10EL1	1	....RS.[ST].......
GO:0080090	regulation of primary metabolic process	1/121	4/4051	0.11427	0.357294	0.33431	Q10EL1	1	....RS.[ST].......
GO:0008017	microtubule binding	4/121	64/4051	0.122883	0.357294	0.33431	Q0JBW0/B9G8P1/Q653N3/Q851Q0	4	....RS.[ST].......
GO:0046872	metal ion binding	15/121	367/4051	0.129304	0.357294	0.33431	Q2QT65/Q10EL1/B7EY91/A0A0P0VD31/Q0D4V4/P0C367/Q6H7U2/Q69VD9/B9FK36/A0A0N7KL66/A0A0P0W3M9/Q0J035/Q0IVG4/Q0DJ33/A0A0P0WWI0	15	....RS.[ST].......
GO:0000373	Group II intron splicing	1/121	5/4051	0.140752	0.357294	0.33431	Q0D8N0	1	....RS.[ST].......
GO:0004364	glutathione transferase activity	1/121	5/4051	0.140752	0.357294	0.33431	A0A0P0XQK1	1	....RS.[ST].......
GO:0004805	trehalose-phosphatase activity	1/121	5/4051	0.140752	0.357294	0.33431	Q5JNJ1	1	....RS.[ST].......
GO:0005778	peroxisomal membrane	1/121	5/4051	0.140752	0.357294	0.33431	A0A0P0X8Z2	1	....RS.[ST].......
GO:0006352	DNA-templated transcription, initiation	1/121	5/4051	0.140752	0.357294	0.33431	Q0DUA7	1	....RS.[ST].......
GO:0010311	lateral root formation	1/121	5/4051	0.140752	0.357294	0.33431	Q69T31	1	....RS.[ST].......
GO:0010608	post-transcriptional regulation of gene expression	1/121	5/4051	0.140752	0.357294	0.33431	A0A0P0VRF7	1	....RS.[ST].......
GO:0012507	ER to Golgi transport vesicle membrane	1/121	5/4051	0.140752	0.357294	0.33431	A0A0P0WRX8	1	....RS.[ST].......
GO:0016538	cyclin-dependent protein serine/threonine kinase regulator activity	1/121	5/4051	0.140752	0.357294	0.33431	Q69S43	1	....RS.[ST].......
GO:0019887	protein kinase regulator activity	1/121	5/4051	0.140752	0.357294	0.33431	Q0DP22	1	....RS.[ST].......
GO:0040029	regulation of gene expression, epigenetic	1/121	5/4051	0.140752	0.357294	0.33431	A0A0N7KEK0	1	....RS.[ST].......
GO:0042273	ribosomal large subunit biogenesis	1/121	5/4051	0.140752	0.357294	0.33431	A0A0P0X1R2	1	....RS.[ST].......
GO:0060255	regulation of macromolecule metabolic process	1/121	5/4051	0.140752	0.357294	0.33431	Q10EL1	1	....RS.[ST].......
GO:0005654	nucleoplasm	2/121	23/4051	0.149263	0.366187	0.342631	Q0IYH3/Q65XI3	2	....RS.[ST].......
GO:0051015	actin filament binding	2/121	24/4051	0.159805	0.366187	0.342631	A0A0P0W1J8/A0A0P0VRB1	2	....RS.[ST].......
GO:0016310	phosphorylation	3/121	47/4051	0.16431	0.366187	0.342631	A0A0P0XGU8/A0A0P0WUT7/Q0J035	3	....RS.[ST].......
GO:0000165	MAPK cascade	1/121	6/4051	0.166449	0.366187	0.342631	Q0ITY8	1	....RS.[ST].......
GO:0000977	RNA polymerase II transcription regulatory region sequence-specific DNA binding	1/121	6/4051	0.166449	0.366187	0.342631	A0A0P0W3M9	1	....RS.[ST].......
GO:0005992	trehalose biosynthetic process	1/121	6/4051	0.166449	0.366187	0.342631	Q5JNJ1	1	....RS.[ST].......
GO:0006310	DNA recombination	1/121	6/4051	0.166449	0.366187	0.342631	Q0IWT4	1	....RS.[ST].......
GO:0006904	vesicle docking involved in exocytosis	1/121	6/4051	0.166449	0.366187	0.342631	Q69PQ1	1	....RS.[ST].......
GO:0070413	trehalose metabolism in response to stress	1/121	6/4051	0.166449	0.366187	0.342631	Q5JNJ1	1	....RS.[ST].......
GO:0070534	protein K63-linked ubiquitination	1/121	6/4051	0.166449	0.366187	0.342631	Q69V56	1	....RS.[ST].......
GO:0070971	endoplasmic reticulum exit site	1/121	6/4051	0.166449	0.366187	0.342631	A0A0P0WRX8	1	....RS.[ST].......
GO:0110165	cellular anatomical entity	1/121	6/4051	0.166449	0.366187	0.342631	A0A0P0XWY0	1	....RS.[ST].......
GO:1990904	ribonucleoprotein complex	2/121	25/4051	0.17048	0.370934	0.347073	Q5JKF2/Q5VQL1	2	....RS.[ST].......
GO:0004842	ubiquitin-protein transferase activity	2/121	26/4051	0.181271	0.390126	0.36503	Q5VRH9/A0A0P0VKU0	2	....RS.[ST].......
GO:0004709	MAP kinase kinase kinase activity	1/121	7/4051	0.191383	0.390658	0.365528	Q0ITY8	1	....RS.[ST].......
GO:0008094	ATP-dependent activity, acting on DNA	1/121	7/4051	0.191383	0.390658	0.365528	A0A0N7KEK0	1	....RS.[ST].......
GO:0016575	histone deacetylation	1/121	7/4051	0.191383	0.390658	0.365528	Q0D4V4	1	....RS.[ST].......
GO:0061817	endoplasmic reticulum-plasma membrane tethering	1/121	7/4051	0.191383	0.390658	0.365528	Q337D8	1	....RS.[ST].......
GO:0090158	endoplasmic reticulum membrane organization	1/121	7/4051	0.191383	0.390658	0.365528	Q337D8	1	....RS.[ST].......
GO:0016567	protein ubiquitination	3/121	53/4051	0.20984	0.414412	0.387753	Q5VRH9/A0A0P0Y472/A0A0P0VKU0	3	....RS.[ST].......
GO:0055085	transmembrane transport	2/121	29/4051	0.214182	0.414412	0.387753	A0A0P0VT53/A0A0P0V6W6	2	....RS.[ST].......
GO:0003729	mRNA binding	6/121	135/4051	0.214882	0.414412	0.387753	A0A0P0WQD6/Q2QT65/Q10N19/A0A0P0VRF7/Q5ZCD9/B9EYK3	6	....RS.[ST].......
GO:0000118	histone deacetylase complex	1/121	8/4051	0.215578	0.414412	0.387753	Q0D4V4	1	....RS.[ST].......
GO:0000122	negative regulation of transcription by RNA polymerase II	1/121	8/4051	0.215578	0.414412	0.387753	Q0D4V4	1	....RS.[ST].......
GO:0000307	cyclin-dependent protein kinase holoenzyme complex	1/121	8/4051	0.215578	0.414412	0.387753	Q69S43	1	....RS.[ST].......
GO:0061630	ubiquitin protein ligase activity	2/121	31/4051	0.236427	0.434245	0.406311	Q0E4T3/Q69V56	2	....RS.[ST].......
GO:0000049	tRNA binding	1/121	9/4051	0.239054	0.434245	0.406311	A0A0P0V4V4	1	....RS.[ST].......
GO:0010008	endosome membrane	1/121	9/4051	0.239054	0.434245	0.406311	A0A0P0WUT7	1	....RS.[ST].......
GO:0016740	transferase activity	1/121	9/4051	0.239054	0.434245	0.406311	A0A0P0V4V4	1	....RS.[ST].......
GO:0016791	phosphatase activity	1/121	9/4051	0.239054	0.434245	0.406311	Q336V5	1	....RS.[ST].......
GO:0019901	protein kinase binding	1/121	9/4051	0.239054	0.434245	0.406311	Q0DP22	1	....RS.[ST].......
GO:0005874	microtubule	3/121	57/4051	0.241597	0.434875	0.406901	B9G8P1/Q653N3/Q851Q0	3	....RS.[ST].......
GO:0000209	protein polyubiquitination	1/121	10/4051	0.261834	0.450809	0.42181	Q0E4T3	1	....RS.[ST].......
GO:0000932	P-body	1/121	10/4051	0.261834	0.450809	0.42181	Q6Z5M6	1	....RS.[ST].......
GO:0015630	microtubule cytoskeleton	1/121	10/4051	0.261834	0.450809	0.42181	B9G8P1	1	....RS.[ST].......
GO:0043022	ribosome binding	1/121	10/4051	0.261834	0.450809	0.42181	Q0DP22	1	....RS.[ST].......
GO:1900150	regulation of defense response to fungus	1/121	10/4051	0.261834	0.450809	0.42181	A0A0P0VIR6	1	....RS.[ST].......
GO:0003924	GTPase activity	3/121	61/4051	0.274094	0.46785	0.437754	A0A0P0WQU7/Q0DJ33/A0A0P0X1R2	3	....RS.[ST].......
GO:0003677	DNA binding	9/121	238/4051	0.27957	0.468495	0.438358	Q2QT65/Q10EL1/Q6H7U2/Q6YTR7/A0A0P0XBA8/A0A0N7KEK0/Q0IWT4/Q75HX9/A0A0P0Y837	9	....RS.[ST].......
GO:0044238	primary metabolic process	2/121	35/4051	0.281196	0.468495	0.438358	A0A0P0X0S9/Q7XM95	2	....RS.[ST].......
GO:0004197	cysteine-type endopeptidase activity	1/121	11/4051	0.283937	0.468495	0.438358	Q0D3X3	1	....RS.[ST].......
GO:0016168	chlorophyll binding	1/121	11/4051	0.283937	0.468495	0.438358	P0C367	1	....RS.[ST].......
GO:0004693	cyclin-dependent protein serine/threonine kinase activity	1/121	12/4051	0.305383	0.487628	0.45626	Q7XUF4	1	....RS.[ST].......
GO:0004864	protein phosphatase inhibitor activity	1/121	12/4051	0.305383	0.487628	0.45626	Q0DJC4	1	....RS.[ST].......
GO:0008353	RNA polymerase II CTD heptapeptide repeat kinase activity	1/121	12/4051	0.305383	0.487628	0.45626	Q7XUF4	1	....RS.[ST].......
GO:0009523	photosystem II	1/121	12/4051	0.305383	0.487628	0.45626	P0C367	1	....RS.[ST].......
GO:0003824	catalytic activity	1/121	13/4051	0.326192	0.516689	0.483451	Q7Y0C6	1	....RS.[ST].......
GO:0006612	protein targeting to membrane	1/121	14/4051	0.346383	0.535811	0.501344	Q69PQ1	1	....RS.[ST].......
GO:0006629	lipid metabolic process	1/121	14/4051	0.346383	0.535811	0.501344	A0A0P0Y0L8	1	....RS.[ST].......
GO:0030246	carbohydrate binding	1/121	14/4051	0.346383	0.535811	0.501344	Q6L4X6	1	....RS.[ST].......
GO:0007017	microtubule-based process	1/121	15/4051	0.365974	0.553151	0.517568	B9G8P1	1	....RS.[ST].......
GO:0009555	pollen development	1/121	15/4051	0.365974	0.553151	0.517568	Q69T31	1	....RS.[ST].......
GO:0050896	response to stimulus	1/121	15/4051	0.365974	0.553151	0.517568	Q0J6R8	1	....RS.[ST].......
GO:0050660	flavin adenine dinucleotide binding	1/121	16/4051	0.384982	0.577473	0.540326	A0A0P0XWY0	1	....RS.[ST].......
GO:0005829	cytosol	7/121	201/4051	0.394146	0.586773	0.549028	Q0DP22/Q69T31/Q69PQ1/Q69VD9/B9FK36/Q0J035/Q0D3X3	7	....RS.[ST].......
GO:0000145	exocyst	1/121	17/4051	0.403425	0.587339	0.549557	Q69PQ1	1	....RS.[ST].......
GO:0006338	chromatin remodeling	1/121	17/4051	0.403425	0.587339	0.549557	A0A0N7KEK0	1	....RS.[ST].......
GO:0042626	ATPase-coupled transmembrane transporter activity	1/121	17/4051	0.403425	0.587339	0.549557	A0A0P0V6W6	1	....RS.[ST].......
GO:0003697	single-stranded DNA binding	1/121	18/4051	0.421319	0.595866	0.557535	A0A0P0WIW7	1	....RS.[ST].......
GO:0006633	fatty acid biosynthetic process	1/121	18/4051	0.421319	0.595866	0.557535	B9FK36	1	....RS.[ST].......
GO:0009658	chloroplast organization	1/121	18/4051	0.421319	0.595866	0.557535	B9EYK3	1	....RS.[ST].......
GO:0009793	embryo development ending in seed dormancy	1/121	18/4051	0.421319	0.595866	0.557535	B9EYK3	1	....RS.[ST].......
GO:0006887	exocytosis	1/121	19/4051	0.438681	0.607405	0.568332	Q69PQ1	1	....RS.[ST].......
GO:0009536	plastid	1/121	19/4051	0.438681	0.607405	0.568332	P0C367	1	....RS.[ST].......
GO:0050832	defense response to fungus	1/121	19/4051	0.438681	0.607405	0.568332	Q0J9D7	1	....RS.[ST].......
GO:0005739	mitochondrion	3/121	82/4051	0.445997	0.613246	0.573797	Q0IYH3/A0A0P0YBU3/Q0IWT4	3	....RS.[ST].......
GO:0015079	potassium ion transmembrane transporter activity	1/121	21/4051	0.47187	0.638565	0.597488	Q6VVA6	1	....RS.[ST].......
GO:0043161	proteasome-mediated ubiquitin-dependent protein catabolic process	1/121	21/4051	0.47187	0.638565	0.597488	Q0E4T3	1	....RS.[ST].......
GO:0005516	calmodulin binding	2/121	54/4051	0.483504	0.638565	0.597488	A0A0P0W1J8/A0A0P0VRB1	2	....RS.[ST].......
GO:0004843	cysteine-type deubiquitinase activity	1/121	22/4051	0.487727	0.638565	0.597488	Q0D3X3	1	....RS.[ST].......
GO:0006813	potassium ion transport	1/121	22/4051	0.487727	0.638565	0.597488	Q6VVA6	1	....RS.[ST].......
GO:0008289	lipid binding	1/121	22/4051	0.487727	0.638565	0.597488	A0A0P0WL29	1	....RS.[ST].......
GO:0004674	protein serine/threonine kinase activity	6/121	189/4051	0.499977	0.638565	0.597488	A0A0P0YBU6/Q0DCT8/Q6F344/Q0D3L1/A0A0N7KU13/Q2R8P3	6	....RS.[ST].......
GO:0003676	nucleic acid binding	1/121	23/4051	0.503112	0.638565	0.597488	Q652Q6	1	....RS.[ST].......
GO:0004714	transmembrane receptor protein tyrosine kinase activity	1/121	23/4051	0.503112	0.638565	0.597488	Q6L560	1	....RS.[ST].......
GO:0005975	carbohydrate metabolic process	1/121	23/4051	0.503112	0.638565	0.597488	Q7XKV2	1	....RS.[ST].......
GO:0016579	protein deubiquitination	1/121	23/4051	0.503112	0.638565	0.597488	Q0D3X3	1	....RS.[ST].......
GO:0051301	cell division	1/121	23/4051	0.503112	0.638565	0.597488	Q69S43	1	....RS.[ST].......
GO:0003690	double-stranded DNA binding	1/121	25/4051	0.53252	0.658993	0.616602	A0A0P0VXN2	1	....RS.[ST].......
GO:0009908	flower development	1/121	25/4051	0.53252	0.658993	0.616602	A0A0P0WIW7	1	....RS.[ST].......
GO:0045944	positive regulation of transcription by RNA polymerase II	1/121	25/4051	0.53252	0.658993	0.616602	A0A0P0W3M9	1	....RS.[ST].......
GO:0140359	ABC-type transporter activity	1/121	25/4051	0.53252	0.658993	0.616602	A0A0P0V6W6	1	....RS.[ST].......
GO:0009738	abscisic acid-activated signaling pathway	1/121	26/4051	0.54657	0.668029	0.625057	Q75HX9	1	....RS.[ST].......
GO:0045893	positive regulation of transcription, DNA-templated	1/121	26/4051	0.54657	0.668029	0.625057	Q75HX9	1	....RS.[ST].......
GO:0006325	chromatin organization	1/121	27/4051	0.560201	0.67634	0.632833	A0A0P0XWY0	1	....RS.[ST].......
GO:0009742	brassinosteroid mediated signaling pathway	1/121	27/4051	0.560201	0.67634	0.632833	Q0DJ33	1	....RS.[ST].......
GO:0003777	microtubule motor activity	1/121	28/4051	0.573425	0.679869	0.636135	B9G8P1	1	....RS.[ST].......
GO:0022857	transmembrane transporter activity	1/121	28/4051	0.573425	0.679869	0.636135	A0A0P0XWP3	1	....RS.[ST].......
GO:0046983	protein dimerization activity	1/121	28/4051	0.573425	0.679869	0.636135	Q336P5	1	....RS.[ST].......
GO:0003682	chromatin binding	1/121	29/4051	0.586255	0.686855	0.642672	A0A0P0W3M9	1	....RS.[ST].......
GO:0016491	oxidoreductase activity	1/121	29/4051	0.586255	0.686855	0.642672	A0A0P0XWY0	1	....RS.[ST].......
GO:0006397	mRNA processing	1/121	30/4051	0.598703	0.691467	0.646987	A0A0P0VXN2	1	....RS.[ST].......
GO:0007018	microtubule-based movement	1/121	30/4051	0.598703	0.691467	0.646987	B9G8P1	1	....RS.[ST].......
GO:0006470	protein dephosphorylation	1/121	31/4051	0.610779	0.691467	0.646987	Q69VD9	1	....RS.[ST].......
GO:0006511	ubiquitin-dependent protein catabolic process	1/121	31/4051	0.610779	0.691467	0.646987	Q0D3X3	1	....RS.[ST].......
GO:0016787	hydrolase activity	1/121	31/4051	0.610779	0.691467	0.646987	Q0J035	1	....RS.[ST].......
GO:0016020	membrane	5/121	176/4051	0.611145	0.691467	0.646987	Q948L0/A0A0P0XZW3/A0A0N7KJI0/A0A0P0Y472/Q6VVA6	5	....RS.[ST].......
GO:0000976	transcription cis-regulatory region binding	1/121	32/4051	0.622494	0.700306	0.655257	Q336P5	1	....RS.[ST].......
GO:0009535	chloroplast thylakoid membrane	1/121	33/4051	0.633859	0.705407	0.66003	P0C367	1	....RS.[ST].......
GO:0006468	protein phosphorylation	8/121	287/4051	0.634153	0.705407	0.66003	A0A0P0YBU6/Q0DCT8/Q0ITY8/Q6F344/Q7XUF4/A0A0N7KU13/A0A0P0VQA6/Q2R8P3	8	....RS.[ST].......
GO:0016887	ATP hydrolysis activity	3/121	109/4051	0.638964	0.706787	0.661321	Q0D8N0/Q5JKF2/Q5VQL1	3	....RS.[ST].......
GO:0008270	zinc ion binding	3/121	112/4051	0.657309	0.72304	0.676529	Q10N19/Q5ZCD9/Q6K9C3	3	....RS.[ST].......
GO:0042393	histone binding	1/121	36/4051	0.665959	0.728508	0.681645	A0A0P0W3M9	1	....RS.[ST].......
GO:0003700	DNA-binding transcription factor activity	3/121	115/4051	0.674985	0.734324	0.687087	Q0J6R8/Q336P5/Q75HX9	3	....RS.[ST].......
GO:0005525	GTP binding	2/121	78/4051	0.683422	0.739441	0.691874	A0A0P0WQU7/Q0DJ33	2	....RS.[ST].......
GO:0000139	Golgi membrane	1/121	43/4051	0.730412	0.781738	0.731451	A0A0P0WFQ5	1	....RS.[ST].......
GO:0007165	signal transduction	1/121	43/4051	0.730412	0.781738	0.731451	A0A0P0YBU6	1	....RS.[ST].......
GO:0017018	myosin phosphatase activity	1/121	44/4051	0.73855	0.785961	0.735402	Q69VD9	1	....RS.[ST].......
GO:0005886	plasma membrane	7/121	280/4051	0.742296	0.785961	0.735402	Q948L0/Q0DCT8/Q6F344/A0A0N7KU13/Q0DJ33/Q6VVA6/Q337D8	7	....RS.[ST].......
GO:0018105	peptidyl-serine phosphorylation	1/121	46/4051	0.754104	0.794216	0.743126	Q0D3L1	1	....RS.[ST].......
GO:0106310	protein serine kinase activity	2/121	91/4051	0.762722	0.799042	0.747642	Q0DCT8/Q7XUF4	2	....RS.[ST].......
GO:0006952	defense response	1/121	55/4051	0.813482	0.847734	0.793202	Q0DJ33	1	....RS.[ST].......
GO:0043565	sequence-specific DNA binding	1/121	56/4051	0.81913	0.849151	0.794527	Q0J6R8	1	....RS.[ST].......
GO:0004672	protein kinase activity	2/121	108/4051	0.840227	0.866484	0.810746	A0A0P0YBU6/A0A0P0VQA6	2	....RS.[ST].......
GO:0005730	nucleolus	1/121	62/4051	0.849626	0.871637	0.815567	A0A0P0X1R2	1	....RS.[ST].......
GO:0015031	protein transport	1/121	64/4051	0.858612	0.876178	0.819816	A0A0P0V760	1	....RS.[ST].......
GO:0005789	endoplasmic reticulum membrane	1/121	65/4051	0.862903	0.876178	0.819816	Q337D8	1	....RS.[ST].......
GO:0006355	regulation of transcription, DNA-templated	2/121	118/4051	0.874417	0.88334	0.826517	A0A0N7KEK0/Q336P5	2	....RS.[ST].......
GO:0006357	regulation of transcription by RNA polymerase II	1/121	80/4051	0.913731	0.918369	0.859293	A0A0P0VXN2	1	....RS.[ST].......
GO:0009507	chloroplast	1/121	106/4051	0.961513	0.961513	0.899661	B9EYK3	1	....RS.[ST].......
GO:0016607	nuclear speck	15/695	28/4051	1.16909e-05	0.00768095	0.0076791	Q10N19/Q7XTJ6/Q5ZCD9/Q6K542/A0A0P0Y5P0/Q8LHL0/Q69KL9/Q6K9C3/Q6ZDR7/Q6AVF4/A0A0P0VST4/Q7Y171/Q10L03/A0A0P0WLH4/A0A0P0VC44	15	.......[ST]P......
GO:0003777	microtubule motor activity	12/695	28/4051	0.00123673	0.406266	0.406169	B9FS74/Q651Z7/Q6YZ52/Q6H638/Q5VQ09/B9FL70/Q7XMJ2/B9FMJ3/B9EY52/Q7XKR9/Q2R2P7/Q6Z9D2	12	.......[ST]P......
GO:0007018	microtubule-based movement	12/695	30/4051	0.00252109	0.443844	0.443737	B9FS74/Q651Z7/Q6YZ52/Q6H638/Q5VQ09/B9FL70/Q7XMJ2/B9FMJ3/B9EY52/Q7XKR9/Q2R2P7/Q6Z9D2	12	.......[ST]P......
GO:0046872	metal ion binding	83/695	367/4051	0.00291658	0.443844	0.443737	A0A0P0W4A2/A0A0P0W885/Q0DVU4/A0A0P0WA00/Q5ZBT1/Q6Z528/Q7XHQ8/Q6K977/Q5ZA07/Q60EX6/A0A0P0W185/B7EY91/Q0J035/C0LT23/Q6Z977/A0A0P0WWI0/Q2QT65/A0A0P0W3M9/Q2QWT4/Q0DEU8/Q0E1W5/A0A0P0W8C0/Q2QW44/Q7G794/Q6ER21/A0A0P0X8Y1/A0A0P0WUH0/A0A0P0VQ70/A0A0P0VJ82/Q6L4N4/A0A0P0VD31/A0A0P0XWM7/A0A0P0VVJ6/A0A0P0WH96/A0A0P0VFD5/Q0E4K1/Q5N870/Q6H7U2/Q5JLB5/Q0JPH5/A0A0P0V805/Q7F8T6/Q5NAS8/Q10LW8/Q6K3D4/Q10EL1/Q6Z702/Q0…	83	.......[ST]P......
GO:0006261	DNA-templated DNA replication	4/695	5/4051	0.00371332	0.443844	0.443737	Q0D724/A0A0P0XBA8/A0A0P0Y837/A0A0P0WQ51	4	.......[ST]P......
GO:0009360	DNA polymerase III complex	3/695	3/4051	0.00503167	0.443844	0.443737	A0A0P0XBA8/A0A0P0Y837/A0A0P0WQ51	3	.......[ST]P......
GO:0031593	polyubiquitin modification-dependent protein binding	6/695	11/4051	0.00528747	0.443844	0.443737	Q5Z6P9/A0A0P0VFH4/A0A0P0WDV8/Q0JCC9/A0A0P0VUT1/Q7XCL2	6	.......[ST]P......
GO:0003723	RNA binding	54/695	227/4051	0.00540449	0.443844	0.443737	Q10N19/Q65XI3/Q7XTJ6/Q5JKF2/Q6EU12/Q5Z990/Q5ZCD9/A0A0P0X0F2/A0A0P0VE15/A0A0P0WA00/Q6K271/Q7XWP1/Q7XHQ8/Q6K542/Q0DB53/B7EY91/A0A0P0WWI0/A0A0P0Y5P0/Q8LHL0/A0A0P0XDH3/A0A0P0XB00/B9G2U1/A0A0P0VA82/Q69KL9/Q6K9C3/Q651C3/Q6ZDR7/Q6AVF4/Q7XIR8/A0A0P0VFD5/Q5N870/Q69L83/A0A0P0WY39/A0A0P0Y6K1/A0A0P0WXA2/Q7Y171/Q0JFE3/Q6K2L9/Q10L03/Q2QYY3/A0A0P0WLH4/A0A0P0VWN2/Q0J4D8/Q5N7W4/Q0ITJ6/Q5VQL1/Q6EU14/Q5JK84/Q6ESU4/…	54	.......[ST]P......
GO:0000977	RNA polymerase II transcription regulatory region sequence-specific DNA binding	4/695	6/4051	0.00962803	0.601421	0.601277	Q84QM3/A0A0P0W3M9/Q2R374/A0A0P0VW53	4	.......[ST]P......
GO:0070122	isopeptidase activity	5/695	9/4051	0.0100695	0.601421	0.601277	Q942M1/Q7XMI6/Q2QM03/Q8H936/Q75M19	5	.......[ST]P......
GO:0140492	metal-dependent deubiquitinase activity	5/695	9/4051	0.0100695	0.601421	0.601277	Q942M1/Q7XMI6/Q2QM03/Q8H936/Q75M19	5	.......[ST]P......
GO:0000398	mRNA splicing, via spliceosome	18/695	62/4051	0.0135829	0.640437	0.640283	Q10N19/Q65XI3/Q7XTJ6/Q5ZCD9/Q6K542/A0A0P0Y5P0/Q8LHL0/Q69KL9/Q6K9C3/Q6ZDR7/Q6AVF4/Q7XIR8/A0A0P0VFD5/Q7Y171/Q10L03/A0A0P0WLH4/Q6Z6T3/Q0D7W9	18	.......[ST]P......
GO:0006355	regulation of transcription, DNA-templated	30/695	118/4051	0.0137208	0.640437	0.640283	A0A0N7KPE4/A0A0P0WRW9/Q5NBT9/Q6Z528/A0A0P0XDZ9/A0A0P0WPR1/Q7XZZ2/Q6YSC2/Q2QW44/Q6Z438/Q6ER21/Q5JMF9/Q0IML7/Q0JF35/Q5N8F6/B9FXT3/Q6ESU2/Q5NAI9/Q69JI7/Q8H3M0/Q7XKK6/A0A0N7KEK0/B1B534/Q0JMJ0/Q0J235/Q10KE5/Q336P5/Q0D802/Q69TW5/Q0JIC2	30	.......[ST]P......
GO:0006351	transcription, DNA-templated	9/695	24/4051	0.0138931	0.640437	0.640283	A0A0P0XHD5/Q84QM3/Q0E2W4/Q6EUF1/Q2R374/B7EHP2/Q0J0P4/Q69JI7/Q5QLH2	9	.......[ST]P......
GO:0005667	transcription regulator complex	5/695	10/4051	0.0173314	0.640437	0.640283	Q84QM3/Q2R374/Q84VD5/Q6YXY2/Q6Z2J8	5	.......[ST]P......
GO:0003887	DNA-directed DNA polymerase activity	3/695	4/4051	0.0175462	0.640437	0.640283	A0A0P0XBA8/A0A0P0Y837/A0A0P0WQ51	3	.......[ST]P......
GO:0005663	DNA replication factor C complex	3/695	4/4051	0.0175462	0.640437	0.640283	A0A0P0XBA8/A0A0P0Y837/A0A0P0WQ51	3	.......[ST]P......
GO:0048510	regulation of timing of transition from vegetative to reproductive phase	3/695	4/4051	0.0175462	0.640437	0.640283	Q6K271/Q69T31/B1B534	3	.......[ST]P......
GO:0005777	peroxisome	6/695	14/4051	0.0216473	0.711114	0.710943	Q0JMH0/A0A0P0WKK9/Q75LJ4/Q0E4K1/Q6Z965/Q6ZFI6	6	.......[ST]P......
GO:0006897	endocytosis	6/695	14/4051	0.0216473	0.711114	0.710943	Q6L4R3/Q5QMY9/A0A0P0X1C3/Q653F5/Q5NB70/B7EKD2	6	.......[ST]P......
GO:0008289	lipid binding	8/695	22/4051	0.0243273	0.754898	0.754717	A0A0P0WL29/Q75LJ4/A0A0P0VRH8/Q7Y0V7/Q6Z9J1/Q69T58/Q6Z6R6/Q5NA77	8	.......[ST]P......
GO:0017056	structural constituent of nuclear pore	5/695	11/4051	0.027368	0.754898	0.754717	A0A0P0XAR8/A0A0P0WPR1/A0A0P0VPM8/B9GC17/A0A0N7KRG2	5	.......[ST]P......
GO:0003700	DNA-binding transcription factor activity	28/695	115/4051	0.0293916	0.754898	0.754717	A0A0P0XHD5/Q6Z528/A0A0P0XKY3/Q2QW44/Q6ER21/Q53PH2/Q6EUF1/Q75HX9/A0A0P0WQ06/Q0JBJ4/Q5N8F6/A0A0N7KD71/Q7Y0B7/B9FXT3/Q0J0P4/A0A0P0WDK4/Q69JI7/Q6L4W5/B1B534/Q0DQV8/Q6EU15/Q0JHF1/Q336P5/Q652B0/Q0J6R8/A0A0P0Y7C3/Q69TW5/B9GDC1	28	.......[ST]P......
GO:0006094	gluconeogenesis	4/695	8/4051	0.0336687	0.754898	0.754717	Q10NX2/P17784/Q40677/A0A0P0WP33	4	.......[ST]P......
GO:0006869	lipid transport	4/695	8/4051	0.0336687	0.754898	0.754717	Q75LJ4/A0A0P0VRH8/Q6Z6R6/Q5NA77	4	.......[ST]P......
GO:0008017	microtubule binding	17/695	64/4051	0.0376965	0.754898	0.754717	B9FS74/Q851Q0/A0A0P0WUJ7/Q651Z7/A0A0P0W9A2/Q6YZ52/Q6H638/Q5VQ09/B9FL70/Q0JBW0/Q7XMJ2/B9FMJ3/B9EY52/Q6K2Z4/Q7XKR9/Q2R2P7/Q6Z9D2	17	.......[ST]P......
GO:0003725	double-stranded RNA binding	3/695	5/4051	0.0382956	0.754898	0.754717	Q0IV63/A0A0P0VWB2/Q0DJA3	3	.......[ST]P......
GO:0004525	ribonuclease III activity	3/695	5/4051	0.0382956	0.754898	0.754717	Q5N870/Q0IV63/Q0DJA3	3	.......[ST]P......
GO:0006405	RNA export from nucleus	3/695	5/4051	0.0382956	0.754898	0.754717	A0A0P0XAR8/B9GC17/A0A0N7KRG2	3	.......[ST]P......
GO:0030261	chromosome condensation	3/695	5/4051	0.0382956	0.754898	0.754717	A0A0P0WRW9/Q8H3M0/Q8H4Z0	3	.......[ST]P......
GO:0031492	nucleosomal DNA binding	3/695	5/4051	0.0382956	0.754898	0.754717	A0A0P0WRW9/Q8H3M0/Q8H4Z0	3	.......[ST]P......
GO:0004672	protein kinase activity	26/695	108/4051	0.0397558	0.754898	0.754717	A0A0P0VQR0/A0A0N7KP26/Q6EUQ1/Q0DE32/Q10K10/A0A0N7KG86/A0A0P0Y746/A0A0P0XSE6/Q6Z6L3/A0A0P0VS27/A0A0P0VC65/Q0D699/Q7EZ28/A0A0P0Y980/A0A0P0VGG2/Q0JI63/Q337B2/A0A0P0W2S4/G9LZD7/A0A0P0Y1X0/A0A0P0V4D1/A0A0P0XMC8/Q0JI62/Q7XE14/A0A0P0XAR4/Q6YUU3	26	.......[ST]P......
GO:0018105	peptidyl-serine phosphorylation	13/695	46/4051	0.0409431	0.754898	0.754717	Q6L4R3/Q9FXQ3/Q5QMY9/Q10KY3/A0A0P0XWQ9/Q10CU2/Q6K3D4/Q6I587/Q5NB70/Q5VQQ5/Q10NJ0/Q7XTQ2/B7EKD2	13	.......[ST]P......
GO:0005874	microtubule	15/695	57/4051	0.0528466	0.754898	0.754717	B9FS74/Q851Q0/A0A0P0WUJ7/Q651Z7/A0A0P0W9A2/Q6YZ52/Q6H638/Q5VQ09/B9FL70/Q7XMJ2/B9FMJ3/B9EY52/Q7XKR9/Q2R2P7/Q6Z9D2	15	.......[ST]P......
GO:0000785	chromatin	6/695	17/4051	0.0565549	0.754898	0.754717	Q0JRB9/A0A0N7KLN2/Q84QM3/Q5VND6/Q2R374/A0A0P0VE20	6	.......[ST]P......
GO:0008168	methyltransferase activity	5/695	13/4051	0.056712	0.754898	0.754717	Q94GX1/Q2QT32/Q0JNT2/Q0DZX1/A0A0P0VU92	5	.......[ST]P......
GO:0000146	microfilament motor activity	3/695	6/4051	0.0669631	0.754898	0.754717	A0A0P0W1J8/A0A0P0X7H4/A0A0P0V4I7	3	.......[ST]P......
GO:0007623	circadian rhythm	3/695	6/4051	0.0669631	0.754898	0.754717	Q0E4K1/Q0JMJ0/Q10KE5	3	.......[ST]P......
GO:0030050	vesicle transport along actin filament	3/695	6/4051	0.0669631	0.754898	0.754717	A0A0P0W1J8/A0A0P0X7H4/A0A0P0V4I7	3	.......[ST]P......
GO:0031011	Ino80 complex	3/695	6/4051	0.0669631	0.754898	0.754717	A0A0P0WH74/A0A0P0YBA4/Q0D6N3	3	.......[ST]P......
GO:0045551	cinnamyl-alcohol dehydrogenase activity	3/695	6/4051	0.0669631	0.754898	0.754717	Q2R114/Q6ERW9/Q10PS6	3	.......[ST]P......
GO:0045910	negative regulation of DNA recombination	3/695	6/4051	0.0669631	0.754898	0.754717	A0A0P0WRW9/Q8H3M0/Q8H4Z0	3	.......[ST]P......
GO:0052747	sinapyl alcohol dehydrogenase activity	3/695	6/4051	0.0669631	0.754898	0.754717	Q2R114/Q6ERW9/Q10PS6	3	.......[ST]P......
GO:0110165	cellular anatomical entity	3/695	6/4051	0.0669631	0.754898	0.754717	Q6Z0V1/A0A0P0XWY0/A0A0P0V8I6	3	.......[ST]P......
GO:2001070	starch binding	3/695	6/4051	0.0669631	0.754898	0.754717	Q10MV5/Q0IRY4/Q2QTC2	3	.......[ST]P......
GO:0003729	mRNA binding	30/695	135/4051	0.0737522	0.754898	0.754717	A0A0P0VIZ4/Q10N19/A0A0P0WQD6/Q5VP35/Q5ZCD9/Q69T55/Q7XHQ8/Q6K977/A0A0P0VRQ0/Q2QT65/A0A0P0VRF7/Q5JJM4/Q7XMI6/Q651K5/Q5JLB5/Q69L83/Q0DC10/A0A0P0XJ24/Q8LNT9/Q652L6/Q0JFE3/Q0JNT2/Q0JAA6/A0A0N7KCM4/Q0ITJ6/Q7EY69/Q1EHT7/Q10CW7/A0A0P0VC44/Q0E094	30	.......[ST]P......
GO:0005643	nuclear pore	4/695	10/4051	0.076026	0.754898	0.754717	A0A0P0VG25/A0A0P0VPM8/Q10FH5/A0A0P0Y8Q6	4	.......[ST]P......
GO:0006890	retrograde vesicle-mediated transport, Golgi to endoplasmic reticulum	4/695	10/4051	0.076026	0.754898	0.754717	Q9AUR7/Q0DJ99/P49661/Q6K2Z1	4	.......[ST]P......
GO:0000423	mitophagy	2/695	3/4051	0.0781325	0.754898	0.754717	Q0JBE1/A0A0P0XZM3	2	.......[ST]P......
GO:0004332	fructose-bisphosphate aldolase activity	2/695	3/4051	0.0781325	0.754898	0.754717	P17784/Q40677	2	.......[ST]P......
GO:0005102	signaling receptor binding	2/695	3/4051	0.0781325	0.754898	0.754717	Q9FW35/Q657X8	2	.......[ST]P......
GO:0006102	isocitrate metabolic process	2/695	3/4051	0.0781325	0.754898	0.754717	Q9SDG5/Q6ZI55	2	.......[ST]P......
GO:0009098	leucine biosynthetic process	2/695	3/4051	0.0781325	0.754898	0.754717	Q2RAP8/Q6Z702	2	.......[ST]P......
GO:0009882	blue light photoreceptor activity	2/695	3/4051	0.0781325	0.754898	0.754717	Q9ST27/Q852P4	2	.......[ST]P......
GO:0015937	coenzyme A biosynthetic process	2/695	3/4051	0.0781325	0.754898	0.754717	Q0J035/B9F2L1	2	.......[ST]P......
GO:0016151	nickel cation binding	2/695	3/4051	0.0781325	0.754898	0.754717	Q948T6/B9GCH9	2	.......[ST]P......
GO:0016560	protein import into peroxisome matrix, docking	2/695	3/4051	0.0781325	0.754898	0.754717	Q9FW35/Q657X8	2	.......[ST]P......
GO:0016831	carboxy-lyase activity	2/695	3/4051	0.0781325	0.754898	0.754717	Q0JMH0/Q0DHF6	2	.......[ST]P......
GO:0019243	methylglyoxal catabolic process to D-lactate via S-lactoyl-glutathione	2/695	3/4051	0.0781325	0.754898	0.754717	Q948T6/Q10LW8	2	.......[ST]P......
GO:0030388	fructose 1,6-bisphosphate metabolic process	2/695	3/4051	0.0781325	0.754898	0.754717	P17784/Q40677	2	.......[ST]P......
GO:0030976	thiamine pyrophosphate binding	2/695	3/4051	0.0781325	0.754898	0.754717	Q0JMH0/Q0DHF6	2	.......[ST]P......
GO:0031234	extrinsic component of cytoplasmic side of plasma membrane	2/695	3/4051	0.0781325	0.754898	0.754717	Q6YYY6/Q6AV45	2	.......[ST]P......
GO:0034098	VCP-NPL4-UFD1 AAA ATPase complex	2/695	3/4051	0.0781325	0.754898	0.754717	A0A0P0VFH4/A0A0P0WDV8	2	.......[ST]P......
GO:0035196	production of miRNAs involved in gene silencing by miRNA	2/695	3/4051	0.0781325	0.754898	0.754717	A0A0P0WQD6/A0A0P0VC44	2	.......[ST]P......
GO:0048574	long-day photoperiodism, flowering	2/695	3/4051	0.0781325	0.754898	0.754717	B1B534/Q852P4	2	.......[ST]P......
GO:0051645	Golgi localization	2/695	3/4051	0.0781325	0.754898	0.754717	Q0DJ99/P49661	2	.......[ST]P......
GO:1990269	RNA polymerase II C-terminal domain phosphoserine binding	2/695	3/4051	0.0781325	0.754898	0.754717	Q2QN51/A0A0P0V8S9	2	.......[ST]P......
GO:1990429	peroxisomal importomer complex	2/695	3/4051	0.0781325	0.754898	0.754717	Q9FW35/Q657X8	2	.......[ST]P......
GO:0006357	regulation of transcription by RNA polymerase II	19/695	80/4051	0.0802075	0.763715	0.763532	A0A0P0VXN2/Q69T55/Q84QM3/A0A0P0X9Z1/A0A0P0WN18/A0A0P0XZL7/Q688X7/A0A0P0WUH0/Q6ZJW9/A0A0P0VQ70/Q2R374/Q84VD5/A0A0N7KI22/Q10DD6/A0A0P0VE20/Q6Z2J8/Q652B0/Q2V0P1/Q0D8A4	19	.......[ST]P......
GO:0003677	DNA binding	49/695	238/4051	0.089122	0.836473	0.836272	A0A0P0YC74/A0A0P0YBA7/Q6Z3U3/A0A0N7KLN2/Q0DVU4/A0A0P0XBA8/A0A0P0Y837/Q6K977/Q5ZA07/A0A0P0XKY3/Q2QT65/Q0IWT4/Q2R177/Q6L4N4/Q6EUF1/Q75HX9/Q5N870/Q6H7U2/Q5JLB5/Q0JPH5/Q84VD5/A0A0P0V8S9/Q10EL1/Q6ZA53/Q7Y0B7/A0A0N7KI22/Q7Y0V7/Q76EJ0/A0A0P0WQ51/A0A0P0VKS5/Q7XKK6/Q6YTR7/Q6ZDS2/A0A0N7KEK0/Q7XQJ0/Q852P4/C7J735/Q6Z8M8/Q69T58/A0A0N7KRJ2/A0A0P0VNM2/Q1EHT7/A0A0P0VH81/P0DH89/A0A0P0VG62/Q7X7E9/A0A0P0XW57/Q0JIC2…	49	.......[ST]P......
GO:0009555	pollen development	5/695	15/4051	0.0988036	0.852156	0.851951	Q10MI0/B9FXT3/Q69T31/Q5JK84/Q0JIC2	5	.......[ST]P......
GO:0032259	methylation	5/695	15/4051	0.0988036	0.852156	0.851951	Q94GX1/Q7F8T6/Q2QT32/Q0DZX1/Q2QME6	5	.......[ST]P......
GO:0050896	response to stimulus	5/695	15/4051	0.0988036	0.852156	0.851951	A0A0P0WQ06/Q0DQV8/Q6ZCF3/Q0J6R8/B9GDC1	5	.......[ST]P......
GO:0004709	MAP kinase kinase kinase activity	3/695	7/4051	0.102608	0.852156	0.851951	Q0ITY8/Q0JD14/Q0IML7	3	.......[ST]P......
GO:0006749	glutathione metabolic process	3/695	7/4051	0.102608	0.852156	0.851951	P48642/Q5QLQ5/O65857	3	.......[ST]P......
GO:0035267	NuA4 histone acetyltransferase complex	3/695	7/4051	0.102608	0.852156	0.851951	A0A0P0XCW2/Q6ZJW9/A0A0P0WR29	3	.......[ST]P......
GO:0005871	kinesin complex	4/695	11/4051	0.103831	0.852156	0.851951	Q6YZ52/Q5VQ09/Q7XMJ2/Q7XKR9	4	.......[ST]P......
GO:0003682	chromatin binding	8/695	29/4051	0.109659	0.852156	0.851951	A0A0N7KLN2/A0A0P0W3M9/Q5VND6/Q6ZJW9/Q7XQJ0/Q7EYS4/A0A0P0VW53/Q5QLH2	8	.......[ST]P......
GO:0005096	GTPase activator activity	8/695	29/4051	0.109659	0.852156	0.851951	A0A0P0VGB7/A0A0N7KJI5/Q5SMT0/A0A0P0VA26/Q0DSA0/Q5N703/Q657N5/Q84T71	8	.......[ST]P......
GO:0005085	guanyl-nucleotide exchange factor activity	5/695	16/4051	0.124366	0.852156	0.851951	Q40680/A0A0P0VVE7/Q6K3F7/Q0E1L7/Q5JL08	5	.......[ST]P......
GO:0006888	endoplasmic reticulum to Golgi vesicle-mediated transport	5/695	16/4051	0.124366	0.852156	0.851951	Q9AUR7/Q0DJ99/P49661/Q0DS61/Q10MY7	5	.......[ST]P......
GO:0000082	G1/S transition of mitotic cell cycle	2/695	4/4051	0.138719	0.852156	0.851951	Q84QM3/Q2R374	2	.......[ST]P......
GO:0000245	spliceosomal complex assembly	2/695	4/4051	0.138719	0.852156	0.851951	A0A0P0VIZ4/Q10CW0	2	.......[ST]P......
GO:0000285	1-phosphatidylinositol-3-phosphate 5-kinase activity	2/695	4/4051	0.138719	0.852156	0.851951	Q2QVA9/A0A0P0XGU8	2	.......[ST]P......
GO:0000407	phagophore assembly site	2/695	4/4051	0.138719	0.852156	0.851951	Q0JBE1/A0A0P0XZM3	2	.......[ST]P......
GO:0000502	proteasome complex	2/695	4/4051	0.138719	0.852156	0.851951	A0A0P0XD82/P0DKK0	2	.......[ST]P......
GO:0000812	Swr1 complex	2/695	4/4051	0.138719	0.852156	0.851951	A0A0N7KPE4/A0A0P0VNC6	2	.......[ST]P......
GO:0005776	autophagosome	2/695	4/4051	0.138719	0.852156	0.851951	C7JA51/Q10NJ0	2	.......[ST]P......
GO:0005881	cytoplasmic microtubule	2/695	4/4051	0.138719	0.852156	0.851951	Q0JBW0/Q6K2Z4	2	.......[ST]P......
GO:0006002	fructose 6-phosphate metabolic process	2/695	4/4051	0.138719	0.852156	0.851951	Q65X97/Q0J1S6	2	.......[ST]P......
GO:0008143	poly(A) binding	2/695	4/4051	0.138719	0.852156	0.851951	A0A0P0W8C0/Q6ZK85	2	.......[ST]P......
GO:0009626	plant-type hypersensitive response	2/695	4/4051	0.138719	0.852156	0.851951	Q6K741/Q7XID1	2	.......[ST]P......
GO:0015086	cadmium ion transmembrane transporter activity	2/695	4/4051	0.138719	0.852156	0.851951	Q0D8I9/Q653V6	2	.......[ST]P......
GO:0016570	histone modification	2/695	4/4051	0.138719	0.852156	0.851951	Q2QN51/A0A0P0XWY0	2	.......[ST]P......
GO:0016604	nuclear body	2/695	4/4051	0.138719	0.852156	0.851951	Q852P4/Q7XRV0	2	.......[ST]P......
GO:0031418	L-ascorbic acid binding	2/695	4/4051	0.138719	0.852156	0.851951	Q6K332/Q10E49	2	.......[ST]P......
GO:0032012	regulation of ARF protein signal transduction	2/695	4/4051	0.138719	0.852156	0.851951	A0A0P0VVE7/Q0E1L7	2	.......[ST]P......
GO:0034063	stress granule assembly	2/695	4/4051	0.138719	0.852156	0.851951	Q651K5/Q6K2L9	2	.......[ST]P......
GO:0034497	protein localization to phagophore assembly site	2/695	4/4051	0.138719	0.852156	0.851951	Q0JBE1/A0A0P0XZM3	2	.......[ST]P......
GO:0036396	RNA N6-methyladenosine methyltransferase complex	2/695	4/4051	0.138719	0.852156	0.851951	A0A0P0VZC4/Q0JNT2	2	.......[ST]P......
GO:0048026	positive regulation of mRNA splicing, via spliceosome	2/695	4/4051	0.138719	0.852156	0.851951	Q5Z990/Q6K271	2	.......[ST]P......
GO:0048608	reproductive structure development	2/695	4/4051	0.138719	0.852156	0.851951	Q5NBT9/Q338J4	2	.......[ST]P......
GO:0061157	mRNA destabilization	2/695	4/4051	0.138719	0.852156	0.851951	Q0JAA6/Q10CW7	2	.......[ST]P......
GO:0071763	nuclear membrane organization	2/695	4/4051	0.138719	0.852156	0.851951	Q7X776/Q6F3A8	2	.......[ST]P......
GO:1990316	Atg1/ULK1 kinase complex	2/695	4/4051	0.138719	0.852156	0.851951	Q0JBE1/A0A0P0XZM3	2	.......[ST]P......
GO:0004842	ubiquitin-protein transferase activity	7/695	26/4051	0.143945	0.852156	0.851951	A0A0P0YC56/A0A0P0VS27/A0A0P0VGG2/Q2QYY3/A0A0P0VBB5/A0A0P0XK70/A0A0P0XFL3	7	.......[ST]P......
GO:0000118	histone deacetylase complex	3/695	8/4051	0.143971	0.852156	0.851951	Q0JRB9/Q0JF35/A0A0P0VE20	3	.......[ST]P......
GO:0006108	malate metabolic process	3/695	8/4051	0.143971	0.852156	0.851951	Q10R10/Q337E9/Q7XDC8	3	.......[ST]P......
GO:0009809	lignin biosynthetic process	3/695	8/4051	0.143971	0.852156	0.851951	Q2R114/Q6ERW9/Q10PS6	3	.......[ST]P......
GO:0030126	COPI vesicle coat	3/695	8/4051	0.143971	0.852156	0.851951	Q9AUR7/Q0DJ99/P49661	3	.......[ST]P......
GO:0031490	chromatin DNA binding	3/695	8/4051	0.143971	0.852156	0.851951	A0A0P0XDZ9/Q6YXY2/A0A0P0VE20	3	.......[ST]P......
GO:0006338	chromatin remodeling	5/695	17/4051	0.15262	0.857707	0.857501	A0A0N7KLN2/A0A0P0YBA4/Q5NAI9/A0A0N7KEK0/Q852P4	5	.......[ST]P......
GO:0000976	transcription cis-regulatory region binding	8/695	32/4051	0.169939	0.857707	0.857501	Q6Z528/Q2QW44/Q6ER21/Q5N8F6/Q0J235/Q336P5/A0A0P0W5V0/A0A0P0XYP4	8	.......[ST]P......
GO:0006633	fatty acid biosynthetic process	5/695	18/4051	0.183249	0.857707	0.857501	Q7G794/Q93VT8/Q6Z965/B9F058/Q653Y4	5	.......[ST]P......
GO:0043531	ADP binding	5/695	18/4051	0.183249	0.857707	0.857501	Q6YZ52/A0A0P0XCR4/B9FNG0/A0A0P0WP33/A0A0N7KSX4	5	.......[ST]P......
GO:0016567	protein ubiquitination	12/695	53/4051	0.186023	0.857707	0.857501	Q7X711/Q5ZA07/Q0INM5/Q7XQ98/A0A0P0XWM7/A0A0P0W435/A0A0P0XY52/Q8H069/Q53WM9/Q2QYY3/Q337A0/Q5Z880	12	.......[ST]P......
GO:0005654	nucleoplasm	6/695	23/4051	0.189467	0.857707	0.857501	Q0IYH3/Q65XI3/Q5Z6P9/A0A0P0WXA2/A0A0P0V256/Q53KK6	6	.......[ST]P......
GO:0006396	RNA processing	3/695	9/4051	0.189683	0.857707	0.857501	Q69L83/Q0IV63/Q0DJA3	3	.......[ST]P......
GO:0006406	mRNA export from nucleus	3/695	9/4051	0.189683	0.857707	0.857501	A0A0P0VPM8/Q7EY69/A0A0P0VC44	3	.......[ST]P......
GO:0016592	mediator complex	3/695	9/4051	0.189683	0.857707	0.857501	A0A0P0X9Z1/A0A0P0WN18/Q6Z2J8	3	.......[ST]P......
GO:0030136	clathrin-coated vesicle	3/695	9/4051	0.189683	0.857707	0.857501	A0A0P0V4C5/Q60EC1/A0A0P0XNR6	3	.......[ST]P......
GO:0046854	phosphatidylinositol phosphate biosynthetic process	3/695	9/4051	0.189683	0.857707	0.857501	Q2QWT4/C7J0B6/Q2QVA9	3	.......[ST]P......
GO:0046983	protein dimerization activity	7/695	28/4051	0.192177	0.857707	0.857501	A0A0P0XHD5/Q0JPH5/Q5N8F6/B9FXT3/Q69JI7/Q336P5/Q2V0P1	7	.......[ST]P......
GO:0008270	zinc ion binding	23/695	112/4051	0.199538	0.857707	0.857501	Q10N19/Q6Z3U3/Q5ZCD9/B9G2A8/A0A0P0V7Y6/Q0DRX6/Q6L4L4/A0A0P0WKK9/Q69KL9/Q6K9C3/A0A0P0XCG2/Q2QT32/A0A0P0WXA2/Q2R114/Q6YXY2/A0A0N7KI22/Q2R2A2/Q69RX3/Q657N5/Q6ERW9/Q2QME6/Q0ITW7/Q10PS6	23	.......[ST]P......
GO:0003872	6-phosphofructokinase activity	2/695	5/4051	0.205668	0.857707	0.857501	Q65X97/Q0J1S6	2	.......[ST]P......
GO:0005686	U2 snRNP	2/695	5/4051	0.205668	0.857707	0.857501	A0A0P0VIZ4/Q0D7W9	2	.......[ST]P......
GO:0005778	peroxisomal membrane	2/695	5/4051	0.205668	0.857707	0.857501	Q9FW35/Q657X8	2	.......[ST]P......
GO:0005905	clathrin-coated pit	2/695	5/4051	0.205668	0.857707	0.857501	Q60EC1/A0A0P0XNR6	2	.......[ST]P......
GO:0005986	sucrose biosynthetic process	2/695	5/4051	0.205668	0.857707	0.857501	Q67WN8/Q0JGK4	2	.......[ST]P......
GO:0006974	cellular response to DNA damage stimulus	2/695	5/4051	0.205668	0.857707	0.857501	Q7XQJ0/A0A0P0VUT1	2	.......[ST]P......
GO:0007019	microtubule depolymerization	2/695	5/4051	0.205668	0.857707	0.857501	B9FMJ3/B9EY52	2	.......[ST]P......
GO:0009744	response to sucrose	2/695	5/4051	0.205668	0.857707	0.857501	Q7XMI6/Q75M19	2	.......[ST]P......
GO:0010311	lateral root formation	2/695	5/4051	0.205668	0.857707	0.857501	Q2QX93/Q69T31	2	.......[ST]P......
GO:0016197	endosomal transport	2/695	5/4051	0.205668	0.857707	0.857501	A0A0P0X1C3/Q653F5	2	.......[ST]P......
GO:0016459	myosin complex	2/695	5/4051	0.205668	0.857707	0.857501	A0A0P0W1J8/A0A0P0X7H4	2	.......[ST]P......
GO:0016651	oxidoreductase activity, acting on NAD(P)H	2/695	5/4051	0.205668	0.857707	0.857501	Q652L6/Q8H8N3	2	.......[ST]P......
GO:0031369	translation initiation factor binding	2/695	5/4051	0.205668	0.857707	0.857501	Q75M19/Q6K3F7	2	.......[ST]P......
GO:0034727	piecemeal microautophagy of the nucleus	2/695	5/4051	0.205668	0.857707	0.857501	Q0JBE1/A0A0P0XZM3	2	.......[ST]P......
GO:0043486	histone exchange	2/695	5/4051	0.205668	0.857707	0.857501	A0A0N7KPE4/A0A0P0VNC6	2	.......[ST]P......
GO:0046524	sucrose-phosphate synthase activity	2/695	5/4051	0.205668	0.857707	0.857501	Q67WN8/Q0JGK4	2	.......[ST]P......
GO:0048653	anther development	2/695	5/4051	0.205668	0.857707	0.857501	Q5JK84/Q0JIC2	2	.......[ST]P......
GO:0048658	anther wall tapetum development	2/695	5/4051	0.205668	0.857707	0.857501	B9FXT3/Q657N5	2	.......[ST]P......
GO:0071108	protein K48-linked deubiquitination	2/695	5/4051	0.205668	0.857707	0.857501	Q942M1/A0A0P0VJN4	2	.......[ST]P......
GO:0071712	ER-associated misfolded protein catabolic process	2/695	5/4051	0.205668	0.857707	0.857501	A0A0P0VFH4/A0A0P0WDV8	2	.......[ST]P......
GO:0080009	mRNA methylation	2/695	5/4051	0.205668	0.857707	0.857501	A0A0P0VZC4/Q0JNT2	2	.......[ST]P......
GO:0099402	plant organ development	2/695	5/4051	0.205668	0.857707	0.857501	A2CIR7/Q5JL08	2	.......[ST]P......
GO:2000031	regulation of salicylic acid mediated signaling pathway	2/695	5/4051	0.205668	0.857707	0.857501	Q6K741/Q7XID1	2	.......[ST]P......
GO:0006334	nucleosome assembly	4/695	14/4051	0.208293	0.857707	0.857501	A0A0P0WRW9/Q5VND6/Q8H3M0/Q8H4Z0	4	.......[ST]P......
GO:0007015	actin filament organization	4/695	14/4051	0.208293	0.857707	0.857501	A0A0P0W1J8/A0A0P0X7H4/Q0IXV8/A0A0P0V4I7	4	.......[ST]P......
GO:0010468	regulation of gene expression	5/695	19/4051	0.21589	0.857707	0.857501	A0A0P0VRQ0/Q8LNT9/Q0IV63/A0A0N7KCM4/Q0DJA3	5	.......[ST]P......
GO:0003712	transcription coregulator activity	7/695	29/4051	0.218432	0.857707	0.857501	A0A0P0VXN2/B7EY91/A0A0P0WWI0/A0A0P0X9Z1/A0A0P0WN18/Q0JF35/A0A0P0VE20	7	.......[ST]P......
GO:0006364	rRNA processing	9/695	40/4051	0.237616	0.857707	0.857501	Q0D724/Q5JKF2/A0A0P0V805/Q0IV63/Q0DZX1/Q5N7W4/Q5VQL1/A0A0P0XVA4/Q0DJA3	9	.......[ST]P......
GO:0000932	P-body	3/695	10/4051	0.238393	0.857707	0.857501	Q7XZZ2/Q6Z5M6/Q651K5	3	.......[ST]P......
GO:0004222	metalloendopeptidase activity	3/695	10/4051	0.238393	0.857707	0.857501	A0A0P0V805/Q8H936/A0A0P0VUT1	3	.......[ST]P......
GO:0018230	peptidyl-L-cysteine S-palmitoylation	3/695	10/4051	0.238393	0.857707	0.857501	Q0J0H9/A0A0P0XAP5/Q6Z1H3	3	.......[ST]P......
GO:0090630	activation of GTPase activity	3/695	10/4051	0.238393	0.857707	0.857501	Q5SMT0/A0A0P0VA26/Q5N703	3	.......[ST]P......
GO:1900150	regulation of defense response to fungus	3/695	10/4051	0.238393	0.857707	0.857501	Q7XHX2/Q6K2T0/A0A0P0VXZ2	3	.......[ST]P......
GO:0043565	sequence-specific DNA binding	12/695	56/4051	0.243171	0.857707	0.857501	Q53PH2/A0A0P0WQ06/Q0JBJ4/B7EHP2/B9FXT3/Q0J0P4/B1B534/Q0DQV8/Q0JHF1/Q0J6R8/Q69TW5/B9GDC1	12	.......[ST]P......
GO:0005681	spliceosomal complex	4/695	15/4051	0.248107	0.857707	0.857501	Q7XTJ6/Q5Z990/Q6K271/Q7XIR8	4	.......[ST]P......
GO:0045944	positive regulation of transcription by RNA polymerase II	6/695	25/4051	0.248858	0.857707	0.857501	P29620/A0A0P0W3M9/Q6YXY2/A0A0P0VW53/Q2V0P1/A0A0P0VG62	6	.......[ST]P......
GO:0006281	DNA repair	5/695	20/4051	0.250161	0.857707	0.857501	A0A0P0XBA8/A0A0P0Y837/A0A0P0V7Y6/Q0IWT4/A0A0P0WQ51	5	.......[ST]P......
GO:0042393	histone binding	8/695	36/4051	0.268019	0.857707	0.857501	A0A0N7KLN2/A0A0P0XDZ9/A0A0P0W3M9/Q5VND6/Q5NAI9/A0A0P0VNC6/A0A0P0VW53/Q7XAM6	8	.......[ST]P......
GO:0061630	ubiquitin protein ligase activity	7/695	31/4051	0.274307	0.857707	0.857501	A0A0P0Y7A8/Q5ZA07/Q0E4T3/Q0INM5/A0A0P0XWM7/A0A0P0VVJ6/Q6YYC5	7	.......[ST]P......
GO:0000165	MAPK cascade	2/695	6/4051	0.27502	0.857707	0.857501	Q0ITY8/Q0JD14	2	.......[ST]P......
GO:0005545	1-phosphatidylinositol binding	2/695	6/4051	0.27502	0.857707	0.857501	Q60EC1/A0A0P0XNR6	2	.......[ST]P......
GO:0005844	polysome	2/695	6/4051	0.27502	0.857707	0.857501	Q69L83/Q0ITJ6	2	.......[ST]P......
GO:0006302	double-strand break repair	2/695	6/4051	0.27502	0.857707	0.857501	A0A0P0VJ82/A0A0P0VWB2	2	.......[ST]P......
GO:0006310	DNA recombination	2/695	6/4051	0.27502	0.857707	0.857501	Q0IWT4/Q7X7E9	2	.......[ST]P......
GO:0006368	transcription elongation from RNA polymerase II promoter	2/695	6/4051	0.27502	0.857707	0.857501	Q2QN51/Q69T55	2	.......[ST]P......
GO:0006378	mRNA polyadenylation	2/695	6/4051	0.27502	0.857707	0.857501	Q7XWP1/A0A0P0WY39	2	.......[ST]P......
GO:0006900	vesicle budding from membrane	2/695	6/4051	0.27502	0.857707	0.857501	Q60EC1/A0A0P0XNR6	2	.......[ST]P......
GO:0008574	plus-end-directed microtubule motor activity	2/695	6/4051	0.27502	0.857707	0.857501	Q5VQ09/Q7XKR9	2	.......[ST]P......
GO:0016593	Cdc73/Paf1 complex	2/695	6/4051	0.27502	0.857707	0.857501	Q2QN51/A0A0P0V8S9	2	.......[ST]P......
GO:0032050	clathrin heavy chain binding	2/695	6/4051	0.27502	0.857707	0.857501	Q60EC1/A0A0P0XNR6	2	.......[ST]P......
GO:0042752	regulation of circadian rhythm	2/695	6/4051	0.27502	0.857707	0.857501	A0A0N7KNQ0/A0A0P0X7K6	2	.......[ST]P......
GO:0045087	innate immune response	2/695	6/4051	0.27502	0.857707	0.857501	Q6I5Q6/A0A0P0XII1	2	.......[ST]P......
GO:0048268	clathrin coat assembly	2/695	6/4051	0.27502	0.857707	0.857501	Q60EC1/A0A0P0XNR6	2	.......[ST]P......
GO:0051213	dioxygenase activity	2/695	6/4051	0.27502	0.857707	0.857501	Q6K332/Q6AT12	2	.......[ST]P......
GO:0070971	endoplasmic reticulum exit site	2/695	6/4051	0.27502	0.857707	0.857501	A0A0P0WRX8/Q657N5	2	.......[ST]P......
GO:0016310	phosphorylation	10/695	47/4051	0.27848	0.857707	0.857501	Q0J035/C0LT23/Q6ASW3/C7J0B6/Q10NX2/Q0DC10/Q2QVA9/Q8GVP6/A0A0P0XGU8/Q60E60	10	.......[ST]P......
GO:0009738	abscisic acid-activated signaling pathway	6/695	26/4051	0.280332	0.857707	0.857501	Q0DCN6/Q75HX9/Q0JHF1/Q7XQP4/Q7XKA8/Q69TW5	6	.......[ST]P......
GO:0043130	ubiquitin binding	6/695	26/4051	0.280332	0.857707	0.857501	Q2QX93/Q5Z6P9/Q2R9B5/A0A0P0VJN4/Q5WMP2/A0A0P0V8I6	6	.......[ST]P......
GO:0015079	potassium ion transmembrane transporter activity	5/695	21/4051	0.285667	0.857707	0.857501	Q8VXB5/Q7XIV8/Q6YWQ4/Q5ZC87/Q942X8	5	.......[ST]P......
GO:0003714	transcription corepressor activity	3/695	11/4051	0.288854	0.857707	0.857501	Q0JRB9/A0A0P0W3M9/Q0JBT9	3	.......[ST]P......
GO:0016616	oxidoreductase activity, acting on the CH-OH group of donors, NAD or NADP as acceptor	3/695	11/4051	0.288854	0.857707	0.857501	Q2R114/Q6ERW9/Q10PS6	3	.......[ST]P......
GO:0019706	protein-cysteine S-palmitoyltransferase activity	3/695	11/4051	0.288854	0.857707	0.857501	Q0J0H9/A0A0P0XAP5/Q6Z1H3	3	.......[ST]P......
GO:0035091	phosphatidylinositol binding	3/695	11/4051	0.288854	0.857707	0.857501	Q2R9B5/Q5WMP2/A0A0P0WNH2	3	.......[ST]P......
GO:0000226	microtubule cytoskeleton organization	4/695	16/4051	0.289354	0.857707	0.857501	Q0DVK1/Q851Q0/Q0JBW0/Q6K2Z4	4	.......[ST]P......
GO:0030154	cell differentiation	6/695	27/4051	0.312629	0.857707	0.857501	Q6K271/Q84QM3/Q2R374/Q10MI0/Q2V0P1/Q0JIC2	6	.......[ST]P......
GO:0006096	glycolytic process	5/695	22/4051	0.322017	0.857707	0.857501	P17784/Q40677/A0A0P0WP33/Q2KNB7/Q5KQH5	5	.......[ST]P......
GO:0006813	potassium ion transport	5/695	22/4051	0.322017	0.857707	0.857501	Q8VXB5/Q7XIV8/Q6YWQ4/Q5ZC87/Q942X8	5	.......[ST]P......
GO:0051539	4 iron, 4 sulfur cluster binding	4/695	17/4051	0.331426	0.857707	0.857501	Q6Z702/Q2QNE3/Q8H8N3/P0C355	4	.......[ST]P......
GO:0005794	Golgi apparatus	13/695	66/4051	0.338439	0.857707	0.857501	Q0J0H9/A0A0P0XAP5/Q7XKA0/Q0JGK4/C7JA51/A0A0P0V8W3/Q60EC1/A0A0P0XNR6/Q60EM1/Q8LIY0/Q6Z1H3/A0A0P0VNW9/B7EL20	13	.......[ST]P......
GO:0015629	actin cytoskeleton	3/695	12/4051	0.339965	0.857707	0.857501	A0A0P0W1J8/A0A0P0X7H4/A0A0P0V4I7	3	.......[ST]P......
GO:0051707	response to other organism	3/695	12/4051	0.339965	0.857707	0.857501	A0A0P0XCR4/B9FNG0/A0A0N7KSX4	3	.......[ST]P......
GO:0004427	inorganic diphosphatase activity	2/695	7/4051	0.343985	0.857707	0.857501	Q67WN4/Q7XTL6	2	.......[ST]P......
GO:0006289	nucleotide-excision repair	2/695	7/4051	0.343985	0.857707	0.857501	Q5Z6P9/A0A0P0VUH8	2	.......[ST]P......
GO:0006413	translational initiation	2/695	7/4051	0.343985	0.857707	0.857501	Q0DFG2/Q75M19	2	.......[ST]P......
GO:0006606	protein import into nucleus	2/695	7/4051	0.343985	0.857707	0.857501	B9GC17/A0A0N7KRG2	2	.......[ST]P......
GO:0006807	nitrogen compound metabolic process	2/695	7/4051	0.343985	0.857707	0.857501	Q7XIG8/A0A0P0VU92	2	.......[ST]P......
GO:0006914	autophagy	2/695	7/4051	0.343985	0.857707	0.857501	A0A0P0VDQ1/A0A0P0WRX8	2	.......[ST]P......
GO:0008094	ATP-dependent activity, acting on DNA	2/695	7/4051	0.343985	0.857707	0.857501	A0A0N7KEK0/Q7XQJ0	2	.......[ST]P......
GO:0008237	metallopeptidase activity	2/695	7/4051	0.343985	0.857707	0.857501	Q7XMI6/Q8H936	2	.......[ST]P......
GO:0009086	methionine biosynthetic process	2/695	7/4051	0.343985	0.857707	0.857501	Q2RB23/Q2QME6	2	.......[ST]P......
GO:0009904	chloroplast accumulation movement	2/695	7/4051	0.343985	0.857707	0.857501	B9FS74/Q8LHQ6	2	.......[ST]P......
GO:0016282	eukaryotic 43S preinitiation complex	2/695	7/4051	0.343985	0.857707	0.857501	Q7XMI6/Q75M19	2	.......[ST]P......
GO:0016575	histone deacetylation	2/695	7/4051	0.343985	0.857707	0.857501	Q0JRB9/Q0D6I0	2	.......[ST]P......
GO:0016829	lyase activity	2/695	7/4051	0.343985	0.857707	0.857501	Q93VT8/Q69RX3	2	.......[ST]P......
GO:0031267	small GTPase binding	2/695	7/4051	0.343985	0.857707	0.857501	A0A0P0V093/Q60EM1	2	.......[ST]P......
GO:0032968	positive regulation of transcription elongation from RNA polymerase II promoter	2/695	7/4051	0.343985	0.857707	0.857501	Q2QN51/A0A0N7KRJ2	2	.......[ST]P......
GO:0042147	retrograde transport, endosome to Golgi	2/695	7/4051	0.343985	0.857707	0.857501	Q0DAX4/A0A0N7KE95	2	.......[ST]P......
GO:0048471	perinuclear region of cytoplasm	2/695	7/4051	0.343985	0.857707	0.857501	A0A0P0X0F2/Q7XHN9	2	.......[ST]P......
GO:0055028	cortical microtubule	2/695	7/4051	0.343985	0.857707	0.857501	Q2QV86/Q94CU5	2	.......[ST]P......
GO:0061817	endoplasmic reticulum-plasma membrane tethering	2/695	7/4051	0.343985	0.857707	0.857501	Q0JBF7/Q337D8	2	.......[ST]P......
GO:0071949	FAD binding	2/695	7/4051	0.343985	0.857707	0.857501	Q6AUV1/Q852P4	2	.......[ST]P......
GO:0090158	endoplasmic reticulum membrane organization	2/695	7/4051	0.343985	0.857707	0.857501	Q0JBF7/Q337D8	2	.......[ST]P......
GO:0003697	single-stranded DNA binding	4/695	18/4051	0.373762	0.857707	0.857501	A0A0P0WPR1/A0A0P0VUH8/A0A0P0VWB2/A0A0P0VUT1	4	.......[ST]P......
GO:0009414	response to water deprivation	4/695	18/4051	0.373762	0.857707	0.857501	Q9FXQ3/Q0E4K1/Q852P4/Q69TW5	4	.......[ST]P......
GO:0000184	nuclear-transcribed mRNA catabolic process, nonsense-mediated decay	3/695	13/4051	0.39079	0.857707	0.857501	Q5JKF2/Q5N7W4/Q5VQL1	3	.......[ST]P......
GO:0000786	nucleosome	3/695	13/4051	0.39079	0.857707	0.857501	A0A0P0WRW9/Q8H3M0/Q8H4Z0	3	.......[ST]P......
GO:0003824	catalytic activity	3/695	13/4051	0.39079	0.857707	0.857501	Q7Y0C6/A0A0P0Y7J9/A0A0P0X9J2	3	.......[ST]P......
GO:0106310	protein serine kinase activity	17/695	91/4051	0.39085	0.857707	0.857501	Q7XUF4/Q9FXQ3/Q6I5Q6/P29620/Q9ST27/Q10KY3/Q6K4T4/Q6YY75/Q6I587/Q0D598/Q65X23/Q53N72/Q5VQQ5/Q7XQP4/Q7XKA8/A0A0P0XII1/Q94CU5	17	.......[ST]P......
GO:0044238	primary metabolic process	7/695	35/4051	0.393922	0.857707	0.857501	Q5ZBT1/Q7XIK9/Q7XIG8/A0A0P0XV48/Q5NAS8/Q7XPZ9/A0A0P0VU92	7	.......[ST]P......
GO:0046777	protein autophosphorylation	7/695	35/4051	0.393922	0.857707	0.857501	Q9FXQ3/Q10KY3/A0A0P0XWQ9/Q6I587/Q2QTC2/Q5VQQ5/Q10NJ0	7	.......[ST]P......
GO:0001732	formation of cytoplasmic translation initiation complex	2/695	8/4051	0.410656	0.857707	0.857501	Q7XMI6/Q75M19	2	.......[ST]P......
GO:0005384	manganese ion transmembrane transporter activity	2/695	8/4051	0.410656	0.857707	0.857501	Q0D8I9/Q653V6	2	.......[ST]P......
GO:0005743	mitochondrial inner membrane	2/695	8/4051	0.410656	0.857707	0.857501	Q6AT24/A0A0P0XH61	2	.......[ST]P......
GO:0009791	post-embryonic development	2/695	8/4051	0.410656	0.857707	0.857501	Q5NBT9/Q338J4	2	.......[ST]P......
GO:0016157	sucrose synthase activity	2/695	8/4051	0.410656	0.857707	0.857501	Q67WN8/Q0JGK4	2	.......[ST]P......
GO:0033290	eukaryotic 48S preinitiation complex	2/695	8/4051	0.410656	0.857707	0.857501	Q7XMI6/Q75M19	2	.......[ST]P......
GO:0046855	inositol phosphate dephosphorylation	2/695	8/4051	0.410656	0.857707	0.857501	Q2QWT4/A0A0P0V7D5	2	.......[ST]P......
GO:0048364	root development	2/695	8/4051	0.410656	0.857707	0.857501	Q5VQ09/P17784	2	.......[ST]P......
GO:1901002	positive regulation of response to salt stress	2/695	8/4051	0.410656	0.857707	0.857501	Q9FXQ3/Q0JHF1	2	.......[ST]P......
GO:0006099	tricarboxylic acid cycle	4/695	19/4051	0.415861	0.857707	0.857501	Q6EUD8/Q9SDG5/Q7XDC8/Q6ZI55	4	.......[ST]P......
GO:0000062	fatty-acyl-CoA binding	1/695	3/4051	0.431524	0.857707	0.857501	Q75LJ4	1	.......[ST]P......
GO:0000123	histone acetyltransferase complex	1/695	3/4051	0.431524	0.857707	0.857501	Q6YXY2	1	.......[ST]P......
GO:0000902	cell morphogenesis	1/695	3/4051	0.431524	0.857707	0.857501	A0A0P0VRU9	1	.......[ST]P......
GO:0003878	ATP citrate synthase activity	1/695	3/4051	0.431524	0.857707	0.857501	Q93VT8	1	.......[ST]P......
GO:0003904	deoxyribodipyrimidine photo-lyase activity	1/695	3/4051	0.431524	0.857707	0.857501	Q852P4	1	.......[ST]P......
GO:0003950	NAD+ ADP-ribosyltransferase activity	1/695	3/4051	0.431524	0.857707	0.857501	Q0J949	1	.......[ST]P......
GO:0004024	alcohol dehydrogenase activity, zinc-dependent	1/695	3/4051	0.431524	0.857707	0.857501	Q0ITW7	1	.......[ST]P......
GO:0004029	aldehyde dehydrogenase (NAD+) activity	1/695	3/4051	0.431524	0.857707	0.857501	A0A0P0Y7S8	1	.......[ST]P......
GO:0004096	catalase activity	1/695	3/4051	0.431524	0.857707	0.857501	Q0E4K1	1	.......[ST]P......
GO:0004362	glutathione-disulfide reductase (NADPH) activity	1/695	3/4051	0.431524	0.857707	0.857501	P48642	1	.......[ST]P......
GO:0004471	malate dehydrogenase (decarboxylating) (NAD+) activity	1/695	3/4051	0.431524	0.857707	0.857501	Q337E9	1	.......[ST]P......
GO:0004575	sucrose alpha-glucosidase activity	1/695	3/4051	0.431524	0.857707	0.857501	Q69T31	1	.......[ST]P......
GO:0005682	U5 snRNP	1/695	3/4051	0.431524	0.857707	0.857501	A0A0P0XMG6	1	.......[ST]P......
GO:0005793	endoplasmic reticulum-Golgi intermediate compartment	1/695	3/4051	0.431524	0.857707	0.857501	B7EL20	1	.......[ST]P......
GO:0005851	eukaryotic translation initiation factor 2B complex	1/695	3/4051	0.431524	0.857707	0.857501	Q6K3F7	1	.......[ST]P......
GO:0005853	eukaryotic translation elongation factor 1 complex	1/695	3/4051	0.431524	0.857707	0.857501	Q40680	1	.......[ST]P......
GO:0005938	cell cortex	1/695	3/4051	0.431524	0.857707	0.857501	A0A0P0VRU9	1	.......[ST]P......
GO:0005983	starch catabolic process	1/695	3/4051	0.431524	0.857707	0.857501	Q0DC10	1	.......[ST]P......
GO:0005987	sucrose catabolic process	1/695	3/4051	0.431524	0.857707	0.857501	Q69T31	1	.......[ST]P......
GO:0006004	fucose metabolic process	1/695	3/4051	0.431524	0.857707	0.857501	Q0JB77	1	.......[ST]P......
GO:0006506	GPI anchor biosynthetic process	1/695	3/4051	0.431524	0.857707	0.857501	A0A0P0X9J2	1	.......[ST]P......
GO:0006646	phosphatidylethanolamine biosynthetic process	1/695	3/4051	0.431524	0.857707	0.857501	Q5JN42	1	.......[ST]P......
GO:0006741	NADP biosynthetic process	1/695	3/4051	0.431524	0.857707	0.857501	Q60E60	1	.......[ST]P......
GO:0006880	intracellular sequestering of iron ion	1/695	3/4051	0.431524	0.857707	0.857501	A0A0N7KSB1	1	.......[ST]P......
GO:0006999	nuclear pore organization	1/695	3/4051	0.431524	0.857707	0.857501	A0A0P0WPR1	1	.......[ST]P......
GO:0007346	regulation of mitotic cell cycle	1/695	3/4051	0.431524	0.857707	0.857501	Q7XUF4	1	.......[ST]P......
GO:0008187	poly-pyrimidine tract binding	1/695	3/4051	0.431524	0.857707	0.857501	A0A0P0VST4	1	.......[ST]P......
GO:0008195	phosphatidate phosphatase activity	1/695	3/4051	0.431524	0.857707	0.857501	Q6L4Z4	1	.......[ST]P......
GO:0008198	ferrous iron binding	1/695	3/4051	0.431524	0.857707	0.857501	A0A0N7KSB1	1	.......[ST]P......
GO:0008422	beta-glucosidase activity	1/695	3/4051	0.431524	0.857707	0.857501	Q6H5B5	1	.......[ST]P......
GO:0008540	proteasome regulatory particle, base subcomplex	1/695	3/4051	0.431524	0.857707	0.857501	B9FQQ6	1	.......[ST]P......
GO:0008865	fructokinase activity	1/695	3/4051	0.431524	0.857707	0.857501	Q2KNB7	1	.......[ST]P......
GO:0009055	electron transfer activity	1/695	3/4051	0.431524	0.857707	0.857501	P0C355	1	.......[ST]P......
GO:0009067	aspartate family amino acid biosynthetic process	1/695	3/4051	0.431524	0.857707	0.857501	Q2RB23	1	.......[ST]P......
GO:0009090	homoserine biosynthetic process	1/695	3/4051	0.431524	0.857707	0.857501	Q2RB23	1	.......[ST]P......
GO:0009097	isoleucine biosynthetic process	1/695	3/4051	0.431524	0.857707	0.857501	Q2RB23	1	.......[ST]P......
GO:0009607	response to biotic stimulus	1/695	3/4051	0.431524	0.857707	0.857501	A0A0N7KK94	1	.......[ST]P......
GO:0009695	jasmonic acid biosynthetic process	1/695	3/4051	0.431524	0.857707	0.857501	Q6Z965	1	.......[ST]P......
GO:0009825	multidimensional cell growth	1/695	3/4051	0.431524	0.857707	0.857501	A0A0P0V4C5	1	.......[ST]P......
GO:0009846	pollen germination	1/695	3/4051	0.431524	0.857707	0.857501	Q75M19	1	.......[ST]P......
GO:0009960	endosperm development	1/695	3/4051	0.431524	0.857707	0.857501	Q5QLQ5	1	.......[ST]P......
GO:0010090	trichome morphogenesis	1/695	3/4051	0.431524	0.857707	0.857501	B9FMJ3	1	.......[ST]P......
GO:0010118	stomatal movement	1/695	3/4051	0.431524	0.857707	0.857501	Q852P4	1	.......[ST]P......
GO:0010218	response to far red light	1/695	3/4051	0.431524	0.857707	0.857501	A0A0P0VG62	1	.......[ST]P......
GO:0016161	beta-amylase activity	1/695	3/4051	0.431524	0.857707	0.857501	A0A0P0X7C2	1	.......[ST]P......
GO:0016363	nuclear matrix	1/695	3/4051	0.431524	0.857707	0.857501	Q0DY81	1	.......[ST]P......
GO:0016462	pyrophosphatase activity	1/695	3/4051	0.431524	0.857707	0.857501	A0A0P0W8V3	1	.......[ST]P......
GO:0016709	oxidoreductase activity, acting on paired donors, with incorporation or reduction of molecular oxygen, NAD(P)H as one donor, and incorporation of one atom of oxygen	1/695	3/4051	0.431524	0.857707	0.857501	Q653Y4	1	.......[ST]P......
GO:0016779	nucleotidyltransferase activity	1/695	3/4051	0.431524	0.857707	0.857501	Q6K3F7	1	.......[ST]P......
GO:0017108	5'-flap endonuclease activity	1/695	3/4051	0.431524	0.857707	0.857501	A0A0P0VUH8	1	.......[ST]P......
GO:0017157	regulation of exocytosis	1/695	3/4051	0.431524	0.857707	0.857501	A0A0N7KJI5	1	.......[ST]P......
GO:0019104	DNA N-glycosylase activity	1/695	3/4051	0.431524	0.857707	0.857501	Q69RX3	1	.......[ST]P......
GO:0019509	L-methionine salvage from methylthioadenosine	1/695	3/4051	0.431524	0.857707	0.857501	Q0ITU1	1	.......[ST]P......
GO:0019563	glycerol catabolic process	1/695	3/4051	0.431524	0.857707	0.857501	Q6ASW3	1	.......[ST]P......
GO:0019674	NAD metabolic process	1/695	3/4051	0.431524	0.857707	0.857501	Q60E60	1	.......[ST]P......
GO:0030014	CCR4-NOT complex	1/695	3/4051	0.431524	0.857707	0.857501	Q2QYY3	1	.......[ST]P......
GO:0030015	CCR4-NOT core complex	1/695	3/4051	0.431524	0.857707	0.857501	Q7XZZ2	1	.......[ST]P......
GO:0030036	actin cytoskeleton organization	1/695	3/4051	0.431524	0.857707	0.857501	Q84TX2	1	.......[ST]P......
GO:0030060	L-malate dehydrogenase activity	1/695	3/4051	0.431524	0.857707	0.857501	Q7XDC8	1	.......[ST]P......
GO:0030134	COPII-coated ER to Golgi transport vesicle	1/695	3/4051	0.431524	0.857707	0.857501	Q0DS61	1	.......[ST]P......
GO:0030289	protein phosphatase 4 complex	1/695	3/4051	0.431524	0.857707	0.857501	A0A0P0V256	1	.......[ST]P......
GO:0030620	U2 snRNA binding	1/695	3/4051	0.431524	0.857707	0.857501	Q0D7W9	1	.......[ST]P......
GO:0030897	HOPS complex	1/695	3/4051	0.431524	0.857707	0.857501	Q7XX94	1	.......[ST]P......
GO:0031307	integral component of mitochondrial outer membrane	1/695	3/4051	0.431524	0.857707	0.857501	A0A0P0W8V3	1	.......[ST]P......
GO:0032446	protein modification by small protein conjugation	1/695	3/4051	0.431524	0.857707	0.857501	Q84T99	1	.......[ST]P......
GO:0032784	regulation of DNA-templated transcription, elongation	1/695	3/4051	0.431524	0.857707	0.857501	Q69T55	1	.......[ST]P......
GO:0033926	glycopeptide alpha-N-acetylgalactosaminidase activity	1/695	3/4051	0.431524	0.857707	0.857501	Q69T31	1	.......[ST]P......
GO:0034237	protein kinase A regulatory subunit binding	1/695	3/4051	0.431524	0.857707	0.857501	Q84TX2	1	.......[ST]P......
GO:0034440	lipid oxidation	1/695	3/4051	0.431524	0.857707	0.857501	Q7G794	1	.......[ST]P......
GO:0034765	regulation of ion transmembrane transport	1/695	3/4051	0.431524	0.857707	0.857501	Q8H569	1	.......[ST]P......
GO:0036402	proteasome-activating activity	1/695	3/4051	0.431524	0.857707	0.857501	P0DKK0	1	.......[ST]P......
GO:0042023	DNA endoreduplication	1/695	3/4051	0.431524	0.857707	0.857501	Q6ZA53	1	.......[ST]P......
GO:0042545	cell wall modification	1/695	3/4051	0.431524	0.857707	0.857501	A0A0P0V0P1	1	.......[ST]P......
GO:0043295	glutathione binding	1/695	3/4051	0.431524	0.857707	0.857501	O65857	1	.......[ST]P......
GO:0043967	histone H4 acetylation	1/695	3/4051	0.431524	0.857707	0.857501	Q6ZJW9	1	.......[ST]P......
GO:0045927	positive regulation of growth	1/695	3/4051	0.431524	0.857707	0.857501	A0A0P0VAZ1	1	.......[ST]P......
GO:0046294	formaldehyde catabolic process	1/695	3/4051	0.431524	0.857707	0.857501	Q0ITW7	1	.......[ST]P......
GO:0047196	long-chain-alcohol O-fatty-acyltransferase activity	1/695	3/4051	0.431524	0.857707	0.857501	A0A0P0V8R9	1	.......[ST]P......
GO:0047938	glucose-6-phosphate 1-epimerase activity	1/695	3/4051	0.431524	0.857707	0.857501	A0A0P0WEC1	1	.......[ST]P......
GO:0048367	shoot system development	1/695	3/4051	0.431524	0.857707	0.857501	Q5NBT9	1	.......[ST]P......
GO:0051156	glucose 6-phosphate metabolic process	1/695	3/4051	0.431524	0.857707	0.857501	Q2KNB7	1	.......[ST]P......
GO:0051568	histone H3-K4 methylation	1/695	3/4051	0.431524	0.857707	0.857501	A0A0P0XYP4	1	.......[ST]P......
GO:0051726	regulation of cell cycle	1/695	3/4051	0.431524	0.857707	0.857501	Q84VD5	1	.......[ST]P......
GO:0051903	S-(hydroxymethyl)glutathione dehydrogenase activity	1/695	3/4051	0.431524	0.857707	0.857501	Q0ITW7	1	.......[ST]P......
GO:0061578	Lys63-specific deubiquitinase activity	1/695	3/4051	0.431524	0.857707	0.857501	Q942M1	1	.......[ST]P......
GO:0071933	Arp2/3 complex binding	1/695	3/4051	0.431524	0.857707	0.857501	Q84TX2	1	.......[ST]P......
GO:0080022	primary root development	1/695	3/4051	0.431524	0.857707	0.857501	Q69T31	1	.......[ST]P......
GO:0080043	quercetin 3-O-glucosyltransferase activity	1/695	3/4051	0.431524	0.857707	0.857501	A0A0P0VPM6	1	.......[ST]P......
GO:0080044	quercetin 7-O-glucosyltransferase activity	1/695	3/4051	0.431524	0.857707	0.857501	A0A0P0VPM6	1	.......[ST]P......
GO:0080113	regulation of seed growth	1/695	3/4051	0.431524	0.857707	0.857501	Q6K271	1	.......[ST]P......
GO:0102229	amylopectin maltohydrolase activity	1/695	3/4051	0.431524	0.857707	0.857501	A0A0P0X7C2	1	.......[ST]P......
GO:2000028	regulation of photoperiodism, flowering	1/695	3/4051	0.431524	0.857707	0.857501	Q852P4	1	.......[ST]P......
GO:2000601	positive regulation of Arp2/3 complex-mediated actin nucleation	1/695	3/4051	0.431524	0.857707	0.857501	Q84TX2	1	.......[ST]P......
GO:0003690	double-stranded DNA binding	5/695	25/4051	0.432502	0.857707	0.857501	A0A0P0WRW9/A0A0P0VXN2/A0A0P0V7Y6/Q8H3M0/Q8H4Z0	5	.......[ST]P......
GO:0035556	intracellular signal transduction	12/695	65/4051	0.440234	0.857707	0.857501	Q9FXQ3/Q10CW0/Q10KY3/A0A0P0XWQ9/Q10CU2/Q6I587/Q0D598/Q65X23/Q53N72/Q5VQQ5/Q7XQP4/Q7XKA8	12	.......[ST]P......
GO:0000724	double-strand break repair via homologous recombination	3/695	14/4051	0.440561	0.857707	0.857501	Q2QX93/Q5VND6/Q7XRV0	3	.......[ST]P......
GO:0005546	phosphatidylinositol-4,5-bisphosphate binding	3/695	14/4051	0.440561	0.857707	0.857501	Q60EC1/A0A0P0XNR6/A0A0P0X0E1	3	.......[ST]P......
GO:0006612	protein targeting to membrane	3/695	14/4051	0.440561	0.857707	0.857501	Q0J0H9/A0A0P0XAP5/Q6Z1H3	3	.......[ST]P......
GO:0006623	protein targeting to vacuole	3/695	14/4051	0.440561	0.857707	0.857501	A0A0P0WEF1/Q7XX94/Q5JL08	3	.......[ST]P......
GO:0006629	lipid metabolic process	3/695	14/4051	0.440561	0.857707	0.857501	Q0JC68/A0A0P0XXD6/A0A0P0YC13	3	.......[ST]P......
GO:0030246	carbohydrate binding	3/695	14/4051	0.440561	0.857707	0.857501	Q6L4X6/A0A0P0X5N3/A0A0P0WEC1	3	.......[ST]P......
GO:0000981	DNA-binding transcription factor activity, RNA polymerase II-specific	8/695	43/4051	0.462552	0.857707	0.857501	A0A0P0XZL7/Q84VD5/Q6ESU2/Q7Y0V7/Q10DD6/Q2V0P1/Q69T58/A0A0P0VG62	8	.......[ST]P......
GO:0007165	signal transduction	8/695	43/4051	0.462552	0.857707	0.857501	Q6L4R3/Q0DE32/Q5QMY9/Q6K3D4/Q5NB70/Q10JI3/A0A0P0XAR4/B7EKD2	8	.......[ST]P......
GO:0003743	translation initiation factor activity	5/695	26/4051	0.468733	0.857707	0.857501	A0A0P0X7D6/Q7XMI6/Q0DFG2/Q75M19/Q6K3F7	5	.......[ST]P......
GO:0004683	calmodulin-dependent protein kinase activity	5/695	26/4051	0.468733	0.857707	0.857501	Q9FXQ3/Q10KY3/A0A0P0XWQ9/Q6I587/Q5VQQ5	5	.......[ST]P......
GO:0009931	calcium-dependent protein serine/threonine kinase activity	5/695	26/4051	0.468733	0.857707	0.857501	Q9FXQ3/Q10KY3/A0A0P0XWQ9/Q6I587/Q5VQQ5	5	.......[ST]P......
GO:0045893	positive regulation of transcription, DNA-templated	5/695	26/4051	0.468733	0.857707	0.857501	Q75HX9/B1B534/Q0JHF1/Q69TW5/Q8LJL5	5	.......[ST]P......
GO:0000049	tRNA binding	2/695	9/4051	0.473791	0.857707	0.857501	Q0IPS3/Q0DXY9	2	.......[ST]P......
GO:0004386	helicase activity	2/695	9/4051	0.473791	0.857707	0.857501	Q5N870/Q1EHT7	2	.......[ST]P......
GO:0005635	nuclear envelope	2/695	9/4051	0.473791	0.857707	0.857501	Q7X776/Q6F3A8	2	.......[ST]P......
GO:0006631	fatty acid metabolic process	2/695	9/4051	0.473791	0.857707	0.857501	Q10E49/B9F058	2	.......[ST]P......
GO:0007049	cell cycle	2/695	9/4051	0.473791	0.857707	0.857501	P29620/A0A0N7KDI5	2	.......[ST]P......
GO:0016740	transferase activity	2/695	9/4051	0.473791	0.857707	0.857501	Q0JB77/Q5Z880	2	.......[ST]P......
GO:0031408	oxylipin biosynthetic process	2/695	9/4051	0.473791	0.857707	0.857501	Q7G794/Q6Z965	2	.......[ST]P......
GO:0043328	protein transport to vacuole involved in ubiquitin-dependent protein catabolic process via the multivesicular body sorting pathway	2/695	9/4051	0.473791	0.857707	0.857501	Q2R9B5/Q5WMP2	2	.......[ST]P......
GO:0072583	clathrin-dependent endocytosis	2/695	9/4051	0.473791	0.857707	0.857501	Q60EC1/A0A0P0XNR6	2	.......[ST]P......
GO:0140658	ATP-dependent chromatin remodeler activity	2/695	9/4051	0.473791	0.857707	0.857501	A0A0N7KLN2/Q7XQJ0	2	.......[ST]P......
GO:0006468	protein phosphorylation	50/695	287/4051	0.476978	0.857707	0.857501	Q7XUF4/A0A0P0VQR0/A0A0N7KP26/Q0ITY8/Q6EUQ1/Q6I5Q6/Q0DE32/P29620/Q0JD14/Q9ST27/Q10CW0/A0A0P0W318/Q10K10/Q0DP45/A0A0N7KG86/A0A0P0Y746/A0A0P0XSE6/Q6Z6L3/Q0IML7/A0A0P0VS27/Q6K4T4/Q6YY75/A0A0P0VC65/Q0D699/Q7EZ28/A0A0P0Y980/A0A0P0VGG2/Q0JI63/Q337B2/A0A0P0W2S4/Q0D598/G9LZD7/A0A0P0Y1X0/A0A0P0V4D1/A0A0P0XMC8/Q0JI62/Q65X23/Q53N72/Q7XE14/A0A0P0V6W9/A0A0P0XAR4/Q7XQP4/Q7XKA8/Q6K1X9/B9G3W1/A0A0P0XII1/A0A0P0V0V…	50	.......[ST]P......
GO:0000287	magnesium ion binding	7/695	38/4051	0.484418	0.857707	0.857501	Q0JMH0/Q6YZ52/Q7XTL6/Q9SDG5/Q0IXR5/Q0DHF6/P0C355	7	.......[ST]P......
GO:0007017	microtubule-based process	3/695	15/4051	0.488675	0.857707	0.857501	B9FS74/B9FL70/Q94CU5	3	.......[ST]P......
GO:0042742	defense response to bacterium	3/695	15/4051	0.488675	0.857707	0.857501	Q7XQP4/Q7XHN9/Q6YYC5	3	.......[ST]P......
GO:0051028	mRNA transport	3/695	15/4051	0.488675	0.857707	0.857501	A0A0P0WPR1/Q10FH5/B9GC17	3	.......[ST]P......
GO:0043161	proteasome-mediated ubiquitin-dependent protein catabolic process	4/695	21/4051	0.497667	0.857707	0.857501	Q0E4T3/Q0INM5/Q5Z6P9/B9FQQ6	4	.......[ST]P......
GO:0006325	chromatin organization	5/695	27/4051	0.504211	0.857707	0.857501	Q6ZJW9/Q6YXY2/Q67W65/A0A0P0XWY0/Q53KK6	5	.......[ST]P......
GO:0009742	brassinosteroid mediated signaling pathway	5/695	27/4051	0.504211	0.857707	0.857501	Q60EX6/Q6EUF1/Q6K4T4/Q0DJ33/G9LZD7	5	.......[ST]P......
GO:0003724	RNA helicase activity	6/695	33/4051	0.50943	0.857707	0.857501	Q5JKF2/Q0DB53/Q7XIR8/Q5N7W4/Q5VQL1/Q5JK84	6	.......[ST]P......
GO:0000243	commitment complex	1/695	4/4051	0.529125	0.857707	0.857501	A0A0P0VST4	1	.......[ST]P......
GO:0000712	resolution of meiotic recombination intermediates	1/695	4/4051	0.529125	0.857707	0.857501	Q7XRV0	1	.......[ST]P......
GO:0001727	lipid kinase activity	1/695	4/4051	0.529125	0.857707	0.857501	C0LT23	1	.......[ST]P......
GO:0003906	DNA-(apurinic or apyrimidinic site) endonuclease activity	1/695	4/4051	0.529125	0.857707	0.857501	Q69RX3	1	.......[ST]P......
GO:0003918	DNA topoisomerase type II (double strand cut, ATP-hydrolyzing) activity	1/695	4/4051	0.529125	0.857707	0.857501	A0A0P0VNM2	1	.......[ST]P......
GO:0004072	aspartate kinase activity	1/695	4/4051	0.529125	0.857707	0.857501	Q2RB23	1	.......[ST]P......
GO:0004144	diacylglycerol O-acyltransferase activity	1/695	4/4051	0.529125	0.857707	0.857501	A0A0P0V8R9	1	.......[ST]P......
GO:0004412	homoserine dehydrogenase activity	1/695	4/4051	0.529125	0.857707	0.857501	Q2RB23	1	.......[ST]P......
GO:0004430	1-phosphatidylinositol 4-kinase activity	1/695	4/4051	0.529125	0.857707	0.857501	A0A0P0V1M0	1	.......[ST]P......
GO:0004553	hydrolase activity, hydrolyzing O-glycosyl compounds	1/695	4/4051	0.529125	0.857707	0.857501	A0A0P0X5N3	1	.......[ST]P......
GO:0005452	inorganic anion exchanger activity	1/695	4/4051	0.529125	0.857707	0.857501	A0A0N7KU82	1	.......[ST]P......
GO:0006367	transcription initiation from RNA polymerase II promoter	1/695	4/4051	0.529125	0.857707	0.857501	A0A0N7KRJ2	1	.......[ST]P......
GO:0006400	tRNA modification	1/695	4/4051	0.529125	0.857707	0.857501	Q6EU12	1	.......[ST]P......
GO:0006607	NLS-bearing protein import into nucleus	1/695	4/4051	0.529125	0.857707	0.857501	A0A0P0WPR1	1	.......[ST]P......
GO:0006665	sphingolipid metabolic process	1/695	4/4051	0.529125	0.857707	0.857501	C0LT23	1	.......[ST]P......
GO:0006730	one-carbon metabolic process	1/695	4/4051	0.529125	0.857707	0.857501	Q2QT32	1	.......[ST]P......
GO:0007131	reciprocal meiotic recombination	1/695	4/4051	0.529125	0.857707	0.857501	Q0DL73	1	.......[ST]P......
GO:0008234	cysteine-type peptidase activity	1/695	4/4051	0.529125	0.857707	0.857501	A0A0P0WJ60	1	.......[ST]P......
GO:0009269	response to desiccation	1/695	4/4051	0.529125	0.857707	0.857501	Q10EQ8	1	.......[ST]P......
GO:0009631	cold acclimation	1/695	4/4051	0.529125	0.857707	0.857501	Q0DC10	1	.......[ST]P......
GO:0009646	response to absence of light	1/695	4/4051	0.529125	0.857707	0.857501	Q852P4	1	.......[ST]P......
GO:0009685	gibberellin metabolic process	1/695	4/4051	0.529125	0.857707	0.857501	Q6AT12	1	.......[ST]P......
GO:0009686	gibberellin biosynthetic process	1/695	4/4051	0.529125	0.857707	0.857501	Q6AT12	1	.......[ST]P......
GO:0010494	cytoplasmic stress granule	1/695	4/4051	0.529125	0.857707	0.857501	Q6K2L9	1	.......[ST]P......
GO:0010584	pollen exine formation	1/695	4/4051	0.529125	0.857707	0.857501	Q657N5	1	.......[ST]P......
GO:0016308	1-phosphatidylinositol-4-phosphate 5-kinase activity	1/695	4/4051	0.529125	0.857707	0.857501	C7J0B6	1	.......[ST]P......
GO:0016573	histone acetylation	1/695	4/4051	0.529125	0.857707	0.857501	Q6YXY2	1	.......[ST]P......
GO:0016788	hydrolase activity, acting on ester bonds	1/695	4/4051	0.529125	0.857707	0.857501	Q5QLQ5	1	.......[ST]P......
GO:0016925	protein sumoylation	1/695	4/4051	0.529125	0.857707	0.857501	Q6L4L4	1	.......[ST]P......
GO:0017025	TBP-class protein binding	1/695	4/4051	0.529125	0.857707	0.857501	Q67W65	1	.......[ST]P......
GO:0030234	enzyme regulator activity	1/695	4/4051	0.529125	0.857707	0.857501	B9FQQ6	1	.......[ST]P......
GO:0031047	gene silencing by RNA	1/695	4/4051	0.529125	0.857707	0.857501	Q10RH2	1	.......[ST]P......
GO:0031683	G-protein beta/gamma-subunit complex binding	1/695	4/4051	0.529125	0.857707	0.857501	Q0DJ33	1	.......[ST]P......
GO:0032454	histone H3-methyl-lysine-9 demethylase activity	1/695	4/4051	0.529125	0.857707	0.857501	A0A0P0VE20	1	.......[ST]P......
GO:0042221	response to chemical	1/695	4/4051	0.529125	0.857707	0.857501	O65857	1	.......[ST]P......
GO:0046540	U4/U6 x U5 tri-snRNP complex	1/695	4/4051	0.529125	0.857707	0.857501	A0A0P0VJK6	1	.......[ST]P......
GO:0051171	regulation of nitrogen compound metabolic process	1/695	4/4051	0.529125	0.857707	0.857501	Q10EL1	1	.......[ST]P......
GO:0070646	protein modification by small protein removal	1/695	4/4051	0.529125	0.857707	0.857501	Q10T56	1	.......[ST]P......
GO:0080090	regulation of primary metabolic process	1/695	4/4051	0.529125	0.857707	0.857501	Q10EL1	1	.......[ST]P......
GO:0090110	COPII-coated vesicle cargo loading	1/695	4/4051	0.529125	0.857707	0.857501	Q657N5	1	.......[ST]P......
GO:0101005	deubiquitinase activity	1/695	4/4051	0.529125	0.857707	0.857501	Q10T56	1	.......[ST]P......
GO:0140326	ATPase-coupled intramembrane lipid transporter activity	1/695	4/4051	0.529125	0.857707	0.857501	Q0IXR5	1	.......[ST]P......
GO:0000028	ribosomal small subunit assembly	2/695	10/4051	0.53264	0.857707	0.857501	A0A0P0WA00/A0A0P0VYK0	2	.......[ST]P......
GO:0000209	protein polyubiquitination	2/695	10/4051	0.53264	0.857707	0.857501	Q0E4T3/Q0INM5	2	.......[ST]P......
GO:0009617	response to bacterium	2/695	10/4051	0.53264	0.857707	0.857501	Q0E4K1/Q656J2	2	.......[ST]P......
GO:0010181	FMN binding	2/695	10/4051	0.53264	0.857707	0.857501	Q6Z965/Q8H8N3	2	.......[ST]P......
GO:0015630	microtubule cytoskeleton	2/695	10/4051	0.53264	0.857707	0.857501	B9FS74/B9FL70	2	.......[ST]P......
GO:0071004	U2-type prespliceosome	2/695	10/4051	0.53264	0.857707	0.857501	A0A0P0VIZ4/A0A0P0VST4	2	.......[ST]P......
GO:0050660	flavin adenine dinucleotide binding	3/695	16/4051	0.534672	0.858165	0.857959	Q652L6/A0A0P0XWY0/P48642	3	.......[ST]P......
GO:0015031	protein transport	11/695	64/4051	0.549749	0.858165	0.857959	A0A0N7KPC8/A0A0P0V760/A0A0P0V8W3/A0A0P0VVE7/Q10FH5/A0A0P0X0E1/Q0DJ99/P49661/Q6K2Z1/Q0DS61/Q6YUP8	11	.......[ST]P......
GO:0044260	cellular macromolecule metabolic process	10/695	59/4051	0.571455	0.858165	0.857959	Q5ZBT1/Q7XIK9/Q5ZA07/Q7XIG8/A0A0P0XV48/Q5NAS8/Q2QYY3/Q7XPZ9/Q5Z880/Q6YYC5	10	.......[ST]P......
GO:0005789	endoplasmic reticulum membrane	11/695	65/4051	0.572057	0.858165	0.857959	Q0JBF7/Q5JN42/Q6L5F5/A0A0N7KHG4/Q657N5/Q337A0/Q6K2Z1/Q337D8/Q0DS61/Q656J2/Q5Z880	11	.......[ST]P......
GO:0016491	oxidoreductase activity	5/695	29/4051	0.572071	0.858165	0.857959	A0A0P0UZ39/Q6AUV1/A0A0P0WKK9/A0A0P0XWY0/Q6Z965	5	.......[ST]P......
GO:0005768	endosome	4/695	23/4051	0.574146	0.858165	0.857959	Q942M1/C7JA51/A0A0P0WNH2/Q5JL08	4	.......[ST]P......
GO:0006417	regulation of translation	3/695	17/4051	0.578225	0.858165	0.857959	A0A0P0VRF7/A0A0P0VA82/Q0J4D8	3	.......[ST]P......
GO:0003684	damaged DNA binding	2/695	11/4051	0.586815	0.858165	0.857959	Q5Z6P9/Q69RX3	2	.......[ST]P......
GO:0003951	NAD+ kinase activity	2/695	11/4051	0.586815	0.858165	0.857959	C0LT23/Q60E60	2	.......[ST]P......
GO:0006891	intra-Golgi vesicle-mediated transport	2/695	11/4051	0.586815	0.858165	0.857959	Q9AUR7/A0A0P0V8W3	2	.......[ST]P......
GO:0009834	plant-type secondary cell wall biogenesis	2/695	11/4051	0.586815	0.858165	0.857959	A0A0P0Y746/B9FMJ3	2	.......[ST]P......
GO:0071013	catalytic step 2 spliceosome	2/695	11/4051	0.586815	0.858165	0.857959	A0A0P0VIZ4/A0A0P0WXA2	2	.......[ST]P......
GO:0005516	calmodulin binding	9/695	54/4051	0.595077	0.858165	0.857959	Q9FXQ3/A0A0P0VFR4/A0A0P0WPJ4/Q10KY3/A0A0P0XWQ9/A0A0P0W1J8/A0A0P0X7H4/Q6I587/Q5VQQ5	9	.......[ST]P......
GO:0006397	mRNA processing	5/695	30/4051	0.604123	0.858165	0.857959	A0A0P0X0F2/A0A0P0VXN2/A0A0P0XI42/Q6ZK85/A0A0P0VC44	5	.......[ST]P......
GO:0000272	polysaccharide catabolic process	1/695	5/4051	0.609989	0.858165	0.857959	A0A0P0X7C2	1	.......[ST]P......
GO:0000293	ferric-chelate reductase activity	1/695	5/4051	0.609989	0.858165	0.857959	Q5ZAJ0	1	.......[ST]P......
GO:0000445	THO complex part of transcription export complex	1/695	5/4051	0.609989	0.858165	0.857959	A0A0P0VC44	1	.......[ST]P......
GO:0004364	glutathione transferase activity	1/695	5/4051	0.609989	0.858165	0.857959	O65857	1	.......[ST]P......
GO:0004620	phospholipase activity	1/695	5/4051	0.609989	0.858165	0.857959	A0A0P0XXD6	1	.......[ST]P......
GO:0004805	trehalose-phosphatase activity	1/695	5/4051	0.609989	0.858165	0.857959	Q0DTU6	1	.......[ST]P......
GO:0005249	voltage-gated potassium channel activity	1/695	5/4051	0.609989	0.858165	0.857959	Q8H569	1	.......[ST]P......
GO:0006090	pyruvate metabolic process	1/695	5/4051	0.609989	0.858165	0.857959	Q337E9	1	.......[ST]P......
GO:0006265	DNA topological change	1/695	5/4051	0.609989	0.858165	0.857959	A0A0P0VNM2	1	.......[ST]P......
GO:0006796	phosphate-containing compound metabolic process	1/695	5/4051	0.609989	0.858165	0.857959	Q7XTL6	1	.......[ST]P......
GO:0006874	cellular calcium ion homeostasis	1/695	5/4051	0.609989	0.858165	0.857959	A0A0P0X0F2	1	.......[ST]P......
GO:0008171	O-methyltransferase activity	1/695	5/4051	0.609989	0.858165	0.857959	Q7F8T6	1	.......[ST]P......
GO:0009088	threonine biosynthetic process	1/695	5/4051	0.609989	0.858165	0.857959	Q2RB23	1	.......[ST]P......
GO:0009873	ethylene-activated signaling pathway	1/695	5/4051	0.609989	0.858165	0.857959	Q0D8I9	1	.......[ST]P......
GO:0009881	photoreceptor activity	1/695	5/4051	0.609989	0.858165	0.857959	Q0IML7	1	.......[ST]P......
GO:0010099	regulation of photomorphogenesis	1/695	5/4051	0.609989	0.858165	0.857959	A0A0P0VG62	1	.......[ST]P......
GO:0010114	response to red light	1/695	5/4051	0.609989	0.858165	0.857959	A0A0P0VG62	1	.......[ST]P......
GO:0010150	leaf senescence	1/695	5/4051	0.609989	0.858165	0.857959	A0A0P0XWQ9	1	.......[ST]P......
GO:0010608	post-transcriptional regulation of gene expression	1/695	5/4051	0.609989	0.858165	0.857959	A0A0P0VRF7	1	.......[ST]P......
GO:0010628	positive regulation of gene expression	1/695	5/4051	0.609989	0.858165	0.857959	Q6Z2J8	1	.......[ST]P......
GO:0012507	ER to Golgi transport vesicle membrane	1/695	5/4051	0.609989	0.858165	0.857959	A0A0P0WRX8	1	.......[ST]P......
GO:0015693	magnesium ion transport	1/695	5/4051	0.609989	0.858165	0.857959	Q10D38	1	.......[ST]P......
GO:0015935	small ribosomal subunit	1/695	5/4051	0.609989	0.858165	0.857959	Q8H590	1	.......[ST]P......
GO:0016174	NAD(P)H oxidase H2O2-forming activity	1/695	5/4051	0.609989	0.858165	0.857959	Q5ZAJ0	1	.......[ST]P......
GO:0016702	oxidoreductase activity, acting on single donors with incorporation of molecular oxygen, incorporation of two atoms of oxygen	1/695	5/4051	0.609989	0.858165	0.857959	Q7G794	1	.......[ST]P......
GO:0016973	poly(A)+ mRNA export from nucleus	1/695	5/4051	0.609989	0.858165	0.857959	Q6K977	1	.......[ST]P......
GO:0019829	ATPase-coupled cation transmembrane transporter activity	1/695	5/4051	0.609989	0.858165	0.857959	A0A0P0VFR4	1	.......[ST]P......
GO:0019887	protein kinase regulator activity	1/695	5/4051	0.609989	0.858165	0.857959	Q84RS4	1	.......[ST]P......
GO:0019905	syntaxin binding	1/695	5/4051	0.609989	0.858165	0.857959	A0A0N7KJI5	1	.......[ST]P......
GO:0030127	COPII vesicle coat	1/695	5/4051	0.609989	0.858165	0.857959	Q657N5	1	.......[ST]P......
GO:0030145	manganese ion binding	1/695	5/4051	0.609989	0.858165	0.857959	Q5KQH5	1	.......[ST]P......
GO:0031410	cytoplasmic vesicle	1/695	5/4051	0.609989	0.858165	0.857959	A0A0P0V4C5	1	.......[ST]P......
GO:0031965	nuclear membrane	1/695	5/4051	0.609989	0.858165	0.857959	A0A0P0WPR1	1	.......[ST]P......
GO:0033169	histone H3-K9 demethylation	1/695	5/4051	0.609989	0.858165	0.857959	A0A0P0VE20	1	.......[ST]P......
GO:0033962	P-body assembly	1/695	5/4051	0.609989	0.858165	0.857959	Q651K5	1	.......[ST]P......
GO:0040029	regulation of gene expression, epigenetic	1/695	5/4051	0.609989	0.858165	0.857959	A0A0N7KEK0	1	.......[ST]P......
GO:0045292	mRNA cis splicing, via spliceosome	1/695	5/4051	0.609989	0.858165	0.857959	A0A0P0VJK6	1	.......[ST]P......
GO:0046686	response to cadmium ion	1/695	5/4051	0.609989	0.858165	0.857959	A0A0P0VNC6	1	.......[ST]P......
GO:0051123	RNA polymerase II preinitiation complex assembly	1/695	5/4051	0.609989	0.858165	0.857959	Q67W65	1	.......[ST]P......
GO:0051536	iron-sulfur cluster binding	1/695	5/4051	0.609989	0.858165	0.857959	Q0E1W5	1	.......[ST]P......
GO:0051537	2 iron, 2 sulfur cluster binding	1/695	5/4051	0.609989	0.858165	0.857959	Q6AUV1	1	.......[ST]P......
GO:0055072	iron ion homeostasis	1/695	5/4051	0.609989	0.858165	0.857959	Q653V6	1	.......[ST]P......
GO:0060255	regulation of macromolecule metabolic process	1/695	5/4051	0.609989	0.858165	0.857959	Q10EL1	1	.......[ST]P......
GO:0061631	ubiquitin conjugating enzyme activity	1/695	5/4051	0.609989	0.858165	0.857959	A0A0N7KCM1	1	.......[ST]P......
GO:0071014	post-mRNA release spliceosomal complex	1/695	5/4051	0.609989	0.858165	0.857959	Q6Z6T3	1	.......[ST]P......
GO:0009793	embryo development ending in seed dormancy	3/695	18/4051	0.619118	0.860167	0.859961	Q0DP48/Q5QLQ5/Q75M19	3	.......[ST]P......
GO:0000139	Golgi membrane	7/695	43/4051	0.624232	0.860167	0.859961	Q0DAX4/Q9AUR7/Q0DJ99/Q6L5F5/Q8LIY0/P49661/Q84T71	7	.......[ST]P......
GO:0016787	hydrolase activity	5/695	31/4051	0.634759	0.860167	0.859961	A0A0P0W4A2/Q0J035/A0A0P0VJ82/A0A0P0X1Z8/Q1EHT7	5	.......[ST]P......
GO:0003713	transcription coactivator activity	2/695	12/4051	0.636185	0.860167	0.859961	Q6YXY2/A0A0N7KI22	2	.......[ST]P......
GO:0004693	cyclin-dependent protein serine/threonine kinase activity	2/695	12/4051	0.636185	0.860167	0.859961	Q7XUF4/P29620	2	.......[ST]P......
GO:0008353	RNA polymerase II CTD heptapeptide repeat kinase activity	2/695	12/4051	0.636185	0.860167	0.859961	Q7XUF4/P29620	2	.......[ST]P......
GO:0009611	response to wounding	2/695	12/4051	0.636185	0.860167	0.859961	Q2QNZ6/Q6YYC5	2	.......[ST]P......
GO:0019898	extrinsic component of membrane	2/695	12/4051	0.636185	0.860167	0.859961	Q0JBE1/A0A0P0XZM3	2	.......[ST]P......
GO:0030433	ubiquitin-dependent ERAD pathway	2/695	12/4051	0.636185	0.860167	0.859961	A0A0P0VFH4/A0A0P0WDV8	2	.......[ST]P......
GO:0035194	post-transcriptional gene silencing by RNA	2/695	12/4051	0.636185	0.860167	0.859961	Q5N870/Q6EU14	2	.......[ST]P......
GO:0042026	protein refolding	2/695	12/4051	0.636185	0.860167	0.859961	A0A0P0W6L8/Q8H903	2	.......[ST]P......
GO:1990904	ribonucleoprotein complex	4/695	25/4051	0.643595	0.860167	0.859961	Q5JKF2/Q5JJM4/A0A0P0Y6K1/Q5VQL1	4	.......[ST]P......
GO:0000149	SNARE binding	3/695	19/4051	0.657228	0.860167	0.859961	Q60EC1/A0A0P0XNR6/Q0J2C7	3	.......[ST]P......
GO:0022627	cytosolic small ribosomal subunit	3/695	19/4051	0.657228	0.860167	0.859961	A0A0P0WA00/A0A0P0VYK0/Q69UI2	3	.......[ST]P......
GO:0050832	defense response to fungus	3/695	19/4051	0.657228	0.860167	0.859961	A0A0P0XLN5/A0A0N7KQR8/Q6Z0H6	3	.......[ST]P......
GO:0003333	amino acid transmembrane transport	1/695	6/4051	0.676983	0.860167	0.859961	Q6K4N6	1	.......[ST]P......
GO:0003730	mRNA 3'-UTR binding	1/695	6/4051	0.676983	0.860167	0.859961	Q0DXG2	1	.......[ST]P......
GO:0004445	inositol-polyphosphate 5-phosphatase activity	1/695	6/4051	0.676983	0.860167	0.859961	A0A0P0V7D5	1	.......[ST]P......
GO:0004713	protein tyrosine kinase activity	1/695	6/4051	0.676983	0.860167	0.859961	Q7XTQ2	1	.......[ST]P......
GO:0005227	calcium activated cation channel activity	1/695	6/4051	0.676983	0.860167	0.859961	Q5JLH8	1	.......[ST]P......
GO:0005388	P-type calcium transporter activity	1/695	6/4051	0.676983	0.860167	0.859961	A0A0P0VFR4	1	.......[ST]P......
GO:0005684	U2-type spliceosomal complex	1/695	6/4051	0.676983	0.860167	0.859961	Q6Z6T3	1	.......[ST]P......
GO:0005801	cis-Golgi network	1/695	6/4051	0.676983	0.860167	0.859961	B7EL20	1	.......[ST]P......
GO:0005852	eukaryotic translation initiation factor 3 complex	1/695	6/4051	0.676983	0.860167	0.859961	Q7XMI6	1	.......[ST]P......
GO:0005992	trehalose biosynthetic process	1/695	6/4051	0.676983	0.860167	0.859961	Q0DTU6	1	.......[ST]P......
GO:0006303	double-strand break repair via nonhomologous end joining	1/695	6/4051	0.676983	0.860167	0.859961	Q7X7E9	1	.......[ST]P......
GO:0006487	protein N-linked glycosylation	1/695	6/4051	0.676983	0.860167	0.859961	Q337A0	1	.......[ST]P......
GO:0006541	glutamine metabolic process	1/695	6/4051	0.676983	0.860167	0.859961	Q10R10	1	.......[ST]P......
GO:0007033	vacuole organization	1/695	6/4051	0.676983	0.860167	0.859961	Q5JL08	1	.......[ST]P......
GO:0008138	protein tyrosine/serine/threonine phosphatase activity	1/695	6/4051	0.676983	0.860167	0.859961	Q0DCN6	1	.......[ST]P......
GO:0009524	phragmoplast	1/695	6/4051	0.676983	0.860167	0.859961	Q7XKR9	1	.......[ST]P......
GO:0009749	response to glucose	1/695	6/4051	0.676983	0.860167	0.859961	Q7XMI6	1	.......[ST]P......
GO:0009755	hormone-mediated signaling pathway	1/695	6/4051	0.676983	0.860167	0.859961	Q0D699	1	.......[ST]P......
GO:0009826	unidimensional cell growth	1/695	6/4051	0.676983	0.860167	0.859961	B9G2A8	1	.......[ST]P......
GO:0009864	induced systemic resistance, jasmonic acid mediated signaling pathway	1/695	6/4051	0.676983	0.860167	0.859961	A2CIR7	1	.......[ST]P......
GO:0009903	chloroplast avoidance movement	1/695	6/4051	0.676983	0.860167	0.859961	Q8LHQ6	1	.......[ST]P......
GO:0009909	regulation of flower development	1/695	6/4051	0.676983	0.860167	0.859961	Q6K271	1	.......[ST]P......
GO:0015095	magnesium ion transmembrane transporter activity	1/695	6/4051	0.676983	0.860167	0.859961	Q10D38	1	.......[ST]P......
GO:0017119	Golgi transport complex	1/695	6/4051	0.676983	0.860167	0.859961	A0A0P0V8W3	1	.......[ST]P......
GO:0019432	triglyceride biosynthetic process	1/695	6/4051	0.676983	0.860167	0.859961	A0A0P0V8R9	1	.......[ST]P......
GO:0030687	preribosome, large subunit precursor	1/695	6/4051	0.676983	0.860167	0.859961	A0A0P0XVA4	1	.......[ST]P......
GO:0035673	oligopeptide transmembrane transporter activity	1/695	6/4051	0.676983	0.860167	0.859961	Q6YUP8	1	.......[ST]P......
GO:0042542	response to hydrogen peroxide	1/695	6/4051	0.676983	0.860167	0.859961	Q0E4K1	1	.......[ST]P......
GO:0050734	hydroxycinnamoyltransferase activity	1/695	6/4051	0.676983	0.860167	0.859961	A0A0P0XCH6	1	.......[ST]P......
GO:0051119	sugar transmembrane transporter activity	1/695	6/4051	0.676983	0.860167	0.859961	Q8RZQ8	1	.......[ST]P......
GO:0051607	defense response to virus	1/695	6/4051	0.676983	0.860167	0.859961	Q852P4	1	.......[ST]P......
GO:0070413	trehalose metabolism in response to stress	1/695	6/4051	0.676983	0.860167	0.859961	Q0DTU6	1	.......[ST]P......
GO:0070534	protein K63-linked ubiquitination	1/695	6/4051	0.676983	0.860167	0.859961	Q6YYC5	1	.......[ST]P......
GO:0070628	proteasome binding	1/695	6/4051	0.676983	0.860167	0.859961	Q5Z6P9	1	.......[ST]P......
GO:0089701	U2AF complex	1/695	6/4051	0.676983	0.860167	0.859961	A0A0P0VST4	1	.......[ST]P......
GO:0003746	translation elongation factor activity	2/695	13/4051	0.680802	0.860167	0.859961	Q2QX87/Q40680	2	.......[ST]P......
GO:0009707	chloroplast outer membrane	2/695	13/4051	0.680802	0.860167	0.859961	B9GBE2/Q2KNB7	2	.......[ST]P......
GO:0045892	negative regulation of transcription, DNA-templated	2/695	13/4051	0.680802	0.860167	0.859961	Q10JI3/Q7XHN9	2	.......[ST]P......
GO:0000978	RNA polymerase II cis-regulatory region sequence-specific DNA binding	5/695	33/4051	0.691481	0.871983	0.871773	A0A0P0XZL7/Q6ESU2/Q10DD6/Q652B0/Q2V0P1	5	.......[ST]P......
GO:0004722	protein serine/threonine phosphatase activity	3/695	21/4051	0.724986	0.889541	0.889327	Q60EX6/A0A0P0VYA4/Q0JMD4	3	.......[ST]P......
GO:0051287	NAD binding	3/695	21/4051	0.724986	0.889541	0.889327	Q0DVK1/Q9SDG5/Q337E9	3	.......[ST]P......
GO:0004519	endonuclease activity	1/695	7/4051	0.732483	0.889541	0.889327	A0A0P0V805	1	.......[ST]P......
GO:0005689	U12-type spliceosomal complex	1/695	7/4051	0.732483	0.889541	0.889327	A0A0P0VIZ4	1	.......[ST]P......
GO:0006970	response to osmotic stress	1/695	7/4051	0.732483	0.889541	0.889327	Q948T6	1	.......[ST]P......
GO:0008757	S-adenosylmethionine-dependent methyltransferase activity	1/695	7/4051	0.732483	0.889541	0.889327	Q7F8T6	1	.......[ST]P......
GO:0008964	phosphoenolpyruvate carboxylase activity	1/695	7/4051	0.732483	0.889541	0.889327	Q6EUD8	1	.......[ST]P......
GO:0009698	phenylpropanoid metabolic process	1/695	7/4051	0.732483	0.889541	0.889327	A0A0P0WHI7	1	.......[ST]P......
GO:0009867	jasmonic acid mediated signaling pathway	1/695	7/4051	0.732483	0.889541	0.889327	Q6YYC5	1	.......[ST]P......
GO:0009926	auxin polar transport	1/695	7/4051	0.732483	0.889541	0.889327	B9G2A8	1	.......[ST]P......
GO:0015171	amino acid transmembrane transporter activity	1/695	7/4051	0.732483	0.889541	0.889327	Q6K4N6	1	.......[ST]P......
GO:0015977	carbon fixation	1/695	7/4051	0.732483	0.889541	0.889327	Q6EUD8	1	.......[ST]P......
GO:0016207	4-coumarate-CoA ligase activity	1/695	7/4051	0.732483	0.889541	0.889327	A0A0P0WHI7	1	.......[ST]P......
GO:0030276	clathrin binding	1/695	7/4051	0.732483	0.889541	0.889327	A0A0P0WEF1	1	.......[ST]P......
GO:0030628	pre-mRNA 3'-splice site binding	1/695	7/4051	0.732483	0.889541	0.889327	A0A0P0VST4	1	.......[ST]P......
GO:0070181	small ribosomal subunit rRNA binding	1/695	7/4051	0.732483	0.889541	0.889327	Q69UI2	1	.......[ST]P......
GO:0080115	myosin XI tail binding	1/695	7/4051	0.732483	0.889541	0.889327	A0A0P0W2P6	1	.......[ST]P......
GO:0097573	glutathione oxidoreductase activity	1/695	7/4051	0.732483	0.889541	0.889327	A0A0P0WL75	1	.......[ST]P......
GO:0106290	trans-cinnamate-CoA ligase activity	1/695	7/4051	0.732483	0.889541	0.889327	A0A0P0WHI7	1	.......[ST]P......
GO:1902584	positive regulation of response to water deprivation	1/695	7/4051	0.732483	0.889541	0.889327	Q0JHF1	1	.......[ST]P......
GO:0005506	iron ion binding	3/695	22/4051	0.754715	0.912037	0.911818	Q6AUV1/A0A0P0VLE3/Q653Y4	3	.......[ST]P......
GO:0009734	auxin-activated signaling pathway	3/695	22/4051	0.754715	0.912037	0.911818	B9G2A8/Q0DCN6/Q7XKK6	3	.......[ST]P......
GO:0006979	response to oxidative stress	2/695	15/4051	0.75656	0.912037	0.911818	Q0E1W5/Q948T6	2	.......[ST]P......
GO:0012505	endomembrane system	2/695	15/4051	0.75656	0.912037	0.911818	C7JA51/Q0J2C7	2	.......[ST]P......
GO:0005739	mitochondrion	12/695	82/4051	0.772317	0.912332	0.912113	Q0IYH3/Q0IWT4/Q53Q78/Q0DZ09/A0A0P0V805/Q0DFG2/Q8H903/Q7XN11/Q5QLQ5/Q9SDG5/Q2KNB7/Q6ZI55	12	.......[ST]P......
GO:0005829	cytosol	31/695	201/4051	0.775371	0.912332	0.912113	Q0J035/Q40680/Q0DEU8/Q8LHQ6/Q0DAX4/Q53Q78/Q338J4/Q6ASW3/Q5Z6P9/Q75LJ4/Q0JBE1/Q10MV5/Q10NX2/A0A0P0VVE7/Q93VT8/Q69T31/P17784/Q40677/Q7XTL6/A0A0P0WP33/Q0E1L7/Q8LR50/Q2KNB7/A0A0P0VNW9/Q0ITW7/Q8H590/A0A0P0XZM3/Q0DHF6/A0A0N7KE95/Q0E094/Q7XCL2	31	.......[ST]P......
GO:0000027	ribosomal large subunit assembly	1/695	8/4051	0.778458	0.912332	0.912113	A0A0P0XVA4	1	.......[ST]P......
GO:0000122	negative regulation of transcription by RNA polymerase II	1/695	8/4051	0.778458	0.912332	0.912113	Q0JRB9	1	.......[ST]P......
GO:0000166	nucleotide binding	1/695	8/4051	0.778458	0.912332	0.912113	Q7XRV0	1	.......[ST]P......
GO:0005198	structural molecule activity	1/695	8/4051	0.778458	0.912332	0.912113	Q9AUR7	1	.......[ST]P......
GO:0005669	transcription factor TFIID complex	1/695	8/4051	0.778458	0.912332	0.912113	Q67W65	1	.......[ST]P......
[truncated: 3,809 more rows]

## Sheet: Column headers
ID	GO term ID
Description	GO term description
GeneRatio	Number of genes in input assocaited with GO term / number of total input genes
BgRatio	Numbe of genes within geneset / number of genes across all genesets
pvalue	P-value
p.adjust	Adjusted p-value
qvalue	Q-value
geneID	Corresponding gene ID
Count	Count of corresponding genes
motif	Enriched motif associated with proteins
