# Supplementary material for: A meta-analysis of rice phosphoproteomics data to understand variation in cell signalling across the rice pan-genome
Source: bioRxiv. 2023 Nov 17:2023.11.17.567512. Preprint. [Version 1] doi: 10.1101/2023.11.17.567512 (PMC10680829; doi:10.1101/2023.11.17.567512)
Supplement: Supplement 2 — Supplementary Data File 1 – All_motifs: motifs found in each of the three categories (“Gold, Silver and Bronze”, “Gold and Silver” and “Gold only”) with enrichment scores and protein counts. Supplementary Data File 2 - Genomic_site_data_w_SNP_annotation: All phosphosites identified in the study, along with their mapped genomic position, data on SNPs, single amino acid variants and functional annotations. Supplementary Data File 3 - ClusterProfiler GO enrichment GSB motifs: Enriched GO terms for each motif identified around phosphosites scored in the “Gold, Silver and Bronze” category. Supplementary Data File 4 - Figure_4b_heatmap_clusters: Clusters of genes seen in the heatmap shown in figure 4b. [file media-2.zip › Supplementary Data File 3 -Genomic_site_data_w_SNP_annotation.xlsx]

## Sheet: Supplementary Data File 3 -Geno
Peptide	Peptidoform_mod_position	Protein	All_MSU_genes	All_RAP_DB_genes	All_UP_genes	PTM_FLR_category	PTM_pos	PTM residue	Closest SNP	SNP_res	PTM_site_category	Best_USI	PXD000923_present	PXD000923_FLR	PXD000923_score	PXD002222_present	PXD002222_FLR	PXD002222_score	PXD002756_present	PXD002756_FLR	PXD002756_score	PXD004705_present	PXD004705_FLR	PXD004705_score	PXD004939_present	PXD004939_FLR	PXD004939_score	PXD005241_present	PXD005241_FLR	PXD005241_score	PXD012764_present	PXD012764_FLR	PXD012764_score	PXD019291_present	PXD019291_FLR	PXD019291_score	trop_ref_freq	temp_ref_freq	admix_ref_freq	japx_ref_freq	subtrop_ref_freq	aus_ref_freq	aro_ref_freq	ind2_ref_freq	indx_ref_freq	ind1B_ref_freq	ind3_ref_freq	ind1A_ref_freq	Minor Allele Frequency
KDSFGDLLMNLPR	KDS[Phospho]FGDLLMNLPR-3	LOC_Os06g08740.1	LOC_Os06g08740.1_511_513;LOC_Os06g08740.2_443_445	Os06t0186600-02_361_363	tr|A0A0P0WTV8|A0A0P0WTV8_ORYSJ_361_363	Gold	513	S	482	G->D	0	mzspec:PXD005241:Rice_phos_leaf_TiO2_25per_F3_R1_raw:scan:58861:KDS[Phospho]FGDLLMNLPR/3	1	0	0.999999	1	0	1	1	0	1	1	0	1	1	0	1	1	0	1	0			0			0.997312	1	0.912621	1	1	0.706468	0.986842	0.950877	0.986992	1	1	1	0.0304132
GIEDELQFSPLENKR	GIEDELQFS[Phospho]PLENKR-9	LOC_Os08g08830.1	LOC_Os08g08830.1_159_167	Os08t0187700-01_159_167	tr|Q6ZAQ9|Q6ZAQ9_ORYSJ_159_167	Gold	167	S	158	R->H	0	mzspec:PXD005241:Rice_phos__shoot_meristem__TiO2_25per_F1_R1_raw:scan:44118:GIEDELQFS[Phospho]PLENKR/2	1	0	0.99999	1	0	1	1	0	1	1	0	1	1	0	1	1	0	1	0			0			0.615591	0.986111	0.912621	0.86747	0.616071	1	0.986842	0.996491	0.995122	1	1	1	0.0710744
QLSIDQFENEGR	Q[Gln->pyro-Glu]LS[Phospho]IDQFENEGR-3	LOC_Os12g42310.1	LOC_Os03g44500.1_610_612;LOC_Os12g42310.1_616_618	Os03t0646900-01_610_612;Os12t0617900-01_616_618;Os12t0617900-02_616_618	sp|Q2QM47|BSL2_ORYSJ_616_618;tr|A0A0P0YD65|A0A0P0YD65_ORYSJ_616_618	Gold	618	S	482	I->V	0	mzspec:PXD005241:Rice_phos__shoot_meristem__TiO2_25per_F1_R1_raw:scan:50139:Q[Gln->pyro-Glu]LS[Phospho]IDQFENEGR/2	1	0	1	1	0	1	1	0	0.999895	1	0	1	1	0	1	1	0	1	0			0			1	1	0.980583	1	1	0.965174	1	1	0.998374	1	1	1	0.00330578
QLSIDQFENEGR	Q[Gln->pyro-Glu]LS[Phospho]IDQFENEGR-3	LOC_Os03g44500.1	LOC_Os03g44500.1_610_612;LOC_Os12g42310.1_616_618	Os03t0646900-01_610_612;Os12t0617900-01_616_618;Os12t0617900-02_616_618	sp|Q2QM47|BSL2_ORYSJ_616_618;tr|A0A0P0YD65|A0A0P0YD65_ORYSJ_616_618	Gold	612	S	582	T->M	0	mzspec:PXD005241:Rice_phos__shoot_meristem__TiO2_25per_F1_R1_raw:scan:50139:Q[Gln->pyro-Glu]LS[Phospho]IDQFENEGR/2	1	0	1	1	0	1	1	0	0.999895	1	0	1	1	0	1	1	0	1	0			0			1	1	1	1	1	1	1	1	0.995122	1	1	0.985646	0.00198347
KGQGQLSFGLR	KGQGQLS[Phospho]FGLR-7	LOC_Os07g06740.2	LOC_Os07g06740.2_552_558;LOC_Os07g06740.1_552_558;LOC_Os07g06740.3_196_202	Os07t0161600-01_552_558	sp|Q7XIM0|CDPKH_ORYSJ_552_558;tr|A0A0P0X2Y3|A0A0P0X2Y3_ORYSJ_6_12	Gold	558	S	513	I->Q	0	mzspec:PXD005241:Rice_phos_root_TiO2_25per_F2_R1:scan:32874:KGQGQLS[Phospho]FGLR/2	1	0	0.9999	1	0	1	1	0	0.9999	1	0	1	1	0	1	1	0	1	0			0			0.994624	1	1	1	1	1	1	1	1	1	1	1	0.000661157
RVPSPCLPPIGVK	RVPS[Phospho]PC[Carbamidomethyl]LPPIGVK-4	LOC_Os05g01910.1	LOC_Os01g74030.1_233_236;LOC_Os05g01910.1_217_220	Os01t0971900-01_233_236;Os05t0109600-01_217_220	tr|Q5JMD6|Q5JMD6_ORYSJ_233_236;tr|B7F8F5|B7F8F5_ORYSJ_217_220	Gold	220	S	246	R->Q	0	mzspec:PXD005241:Rice_phos__shoot_meristem_TiO2_25per_F3_R1_raw:scan:40038:RVPS[Phospho]PC[Carbamidomethyl]LPPIGVK/2	1	0	1	1	0	0.99994	1	0	0.9998	1	0	1	1	0	1	1	0	1	0			0			1	1	1	1	1	1	1	0.996491	1	1	1	1	0.000330579
RVPSPCLPPIGVK	RVPS[Phospho]PC[Carbamidomethyl]LPPIGVK-4	LOC_Os01g74030.1	LOC_Os01g74030.1_233_236;LOC_Os05g01910.1_217_220	Os01t0971900-01_233_236;Os05t0109600-01_217_220	tr|Q5JMD6|Q5JMD6_ORYSJ_233_236;tr|B7F8F5|B7F8F5_ORYSJ_217_220	Gold	236	S	262	C->R	0	mzspec:PXD005241:Rice_phos__shoot_meristem_TiO2_25per_F3_R1_raw:scan:40038:RVPS[Phospho]PC[Carbamidomethyl]LPPIGVK/2	1	0	1	1	0	0.99994	1	0	0.9998	1	0	1	1	0	1	1	0	1	0			0			1	1	0.980583	1	1	1	1	1	1	1	1	1	0.000661157
VHESPVLSPQR	VHES[Phospho]PVLS[Phospho]PQR-8	LOC_Os01g67250.1	LOC_Os01g67250.2_313_320;LOC_Os01g67250.1_313_320	Os01t0897800-01_313_320;Os01t0897800-02_313_320;Os01t0897800-03_313_320	tr|A0A0P0VBK4|A0A0P0VBK4_ORYSJ_313_320;tr|Q5N861|Q5N861_ORYSJ_313_320	Gold	320	S	332	E->K	0	mzspec:PXD005241:Rice_phos_callus_TiO2_25per_F3_R1_raw:scan:16118:VHES[Phospho]PVLS[Phospho]PQR/2	1	0	1	1	0	1	1	0	0.9997	1	0	1	1	0	1	1	0	1	0			0			1	1	1	1	1	0.99005	1	1	1	1	1	1	0.000661157
VHESPVLSPQR	VHES[Phospho]PVLS[Phospho]PQR-4	LOC_Os01g67250.1	LOC_Os01g67250.2_313_316;LOC_Os01g67250.1_313_316	Os01t0897800-01_313_316;Os01t0897800-02_313_316;Os01t0897800-03_313_316	tr|A0A0P0VBK4|A0A0P0VBK4_ORYSJ_313_316;tr|Q5N861|Q5N861_ORYSJ_313_316	Gold	316	S	305	M->V	0	mzspec:PXD005241:Rice_phos_callus_TiO2_25per_F3_R1_raw:scan:16118:VHES[Phospho]PVLS[Phospho]PQR/2	1	0	0.999997	1	0	1	1	0	0.9997	1	0	1	1	0	1	1	0	1	0			0			1	1	0.980583	1	1	1	1	1	1	1	1	1	0.000661157
LGLGGLGGSPR	LGLGGLGGS[Phospho]PR-9	LOC_Os10g41400.1	LOC_Os10g41400.2_65_73;LOC_Os10g41400.1_65_73	Os10t0563600-01_65_73;Os10t0563600-02_65_73	sp|Q336R9|MSRA4_ORYSJ_65_73	Gold	73	S	68	G->S	4	mzspec:PXD004939:Rice_phos_Nip_0h_20per_F1_R3:scan:21969:LGLGGLGGS[Phospho]PR/2	1	0	1	1	0	1	1	0	0.999353	1	0	1	1	0	1	1	0	0.9999	0			0			1	1	1	1	1	1	1	1	1	1	0.997895	1	0.000330579
VPSPGLPPVGVR	VPS[Phospho]PGLPPVGVR-3	LOC_Os01g62650.1	LOC_Os01g62650.2_311_313;LOC_Os01g62650.1_311_313	Os01t0844800-01_311_313;Os01t0844800-02_311_313;Os01t0844800-03_289_291	tr|A0A0P0VA82|A0A0P0VA82_ORYSJ_289_291;tr|A0A0P0VA70|A0A0P0VA70_ORYSJ_311_313;tr|Q0JHT2|Q0JHT2_ORYSJ_311_313	Gold	313	S	308	V->A	4	mzspec:PXD005241:Rice_phos_mature_panicles__TiO2_25per_F2_R1_raw:scan:31773:VPS[Phospho]PGLPPVGVR/2	1	0	1	1	0	1	1	0	0.9992	1	0	1	1	0	1	1	0	1	0			0			1	1	1	1	1	1	1	0.996491	1	1	1	1	0.000330579
DFGSMNMDELLR	DFGS[Phospho]MNMDELLR-4	LOC_Os08g36790.1	LOC_Os02g52780.1_45_48;LOC_Os02g52780.2_45_48;LOC_Os06g10880.2_34_37;LOC_Os06g10880.3_34_37;LOC_Os06g10880.1_34_37;LOC_Os08g36790.1_8_11;LOC_Os09g28310.1_68_71	Os02t0766700-01_45_48;Os06t0211200-01_34_37;Os06t0211200-02_34_37;Os09t0456200-01_68_71	sp|Q69TW5|BZP46_ORYSJ_34_37;sp|Q6Z312|BZP23_ORYSJ_45_48;sp|Q6ZDF3|TRAB1_ORYSJ_53_56;tr|Q67TQ5|Q67TQ5_ORYSJ_68_71	Gold	11	S	28	Q->P	0	mzspec:PXD004939:Rice_phos_Nip_0h_20per_F1_R3:scan:29829:DFGS[Phospho]MNMDELLR/2	1	0	1	1	0	0.99994	1	0	0.999844	1	0	1	1	0	1	1	0	0.9986	0			0			1	1	0.980583	1	1	1	1	0.901754	0.868293	0.995122	0.452632	0.985646	0.123967
DFGSMNMDELLR	DFGS[Phospho]MNMDELLR-4	LOC_Os09g28310.1	LOC_Os02g52780.1_45_48;LOC_Os02g52780.2_45_48;LOC_Os06g10880.2_34_37;LOC_Os06g10880.3_34_37;LOC_Os06g10880.1_34_37;LOC_Os08g36790.1_8_11;LOC_Os09g28310.1_68_71	Os02t0766700-01_45_48;Os06t0211200-01_34_37;Os06t0211200-02_34_37;Os09t0456200-01_68_71	sp|Q69TW5|BZP46_ORYSJ_34_37;sp|Q6Z312|BZP23_ORYSJ_45_48;sp|Q6ZDF3|TRAB1_ORYSJ_53_56;tr|Q67TQ5|Q67TQ5_ORYSJ_68_71	Gold	71	S	84	A->V	0	mzspec:PXD004939:Rice_phos_Nip_0h_20per_F1_R3:scan:29829:DFGS[Phospho]MNMDELLR/2	1	0	1	1	0	0.99994	1	0	0.999844	1	0	1	1	0	1	1	0	0.9986	0			0			0.997312	0.996528	1	1	1	1	1	1	1	1	1	1	0.000661157
DFGSMNMDELLR	DFGS[Phospho]MNMDELLR-4	LOC_Os02g52780.1	LOC_Os02g52780.1_45_48;LOC_Os02g52780.2_45_48;LOC_Os06g10880.2_34_37;LOC_Os06g10880.3_34_37;LOC_Os06g10880.1_34_37;LOC_Os08g36790.1_8_11;LOC_Os09g28310.1_68_71	Os02t0766700-01_45_48;Os06t0211200-01_34_37;Os06t0211200-02_34_37;Os09t0456200-01_68_71	sp|Q69TW5|BZP46_ORYSJ_34_37;sp|Q6Z312|BZP23_ORYSJ_45_48;sp|Q6ZDF3|TRAB1_ORYSJ_53_56;tr|Q67TQ5|Q67TQ5_ORYSJ_68_71	Gold	48	S	8	G->R	0	mzspec:PXD004939:Rice_phos_Nip_0h_20per_F1_R3:scan:29829:DFGS[Phospho]MNMDELLR/2	1	0	1	1	0	0.99994	1	0	0.999844	1	0	1	1	0	1	1	0	0.9986	0			0			1	1	1	1	1	1	1	1	1	1	0.997895	1	0.000330579
DFGSMNMDELLR	DFGS[Phospho]MNMDELLR-4	LOC_Os06g10880.1	LOC_Os02g52780.1_45_48;LOC_Os02g52780.2_45_48;LOC_Os06g10880.2_34_37;LOC_Os06g10880.3_34_37;LOC_Os06g10880.1_34_37;LOC_Os08g36790.1_8_11;LOC_Os09g28310.1_68_71	Os02t0766700-01_45_48;Os06t0211200-01_34_37;Os06t0211200-02_34_37;Os09t0456200-01_68_71	sp|Q69TW5|BZP46_ORYSJ_34_37;sp|Q6Z312|BZP23_ORYSJ_45_48;sp|Q6ZDF3|TRAB1_ORYSJ_53_56;tr|Q67TQ5|Q67TQ5_ORYSJ_68_71	Gold	37	S	32	E->G	4	mzspec:PXD004939:Rice_phos_Nip_0h_20per_F1_R3:scan:29829:DFGS[Phospho]MNMDELLR/2	1	0	1	1	0	0.99994	1	0	0.999844	1	0	1	1	0	1	1	0	0.9986	0			0			0.548387	0.993056	0.38835	0.807229	0.455357	0.58209	0.144737	0.129825	0.0894309	0.0292683	0.0884211	0.0909091	0.690579
IPDLNLQDGPVVLSPPRK	IPDLNLQDGPVVLS[Phospho]PPRK-14	LOC_Os05g32600.1	LOC_Os05g32600.1_325_338	Os05t0392300-02_48_61	sp|P29620|CDKD1_ORYSJ_325_338;tr|A0A0P0WLZ1|A0A0P0WLZ1_ORYSJ_48_61	Gold	338	S	264	L->F	0	mzspec:PXD005241:Rice_phos_young_panicles__TiO2_25per_F3_R1_raw:scan:51989:IPDLNLQDGPVVLS[Phospho]PPRK/3	1	0	0.997999	1	0	0.99994	1	0	1	1	0	1	1	0	1	1	0	1	0			0			1	1	1	1	1	1	1	0.996491	1	1	1	1	0.000330579
SPPREPEPEPVKEEEPEPDMNEIK	S[Phospho]PPREPEPEPVKEEEPEPDMNEIK-1	LOC_Os03g16800.1	LOC_Os03g16800.1_363_363;LOC_Os03g16800.2_363_363	Os03t0275500-01_363_363;Os03t0275500-02_157_157	tr|A0A0P0VW19|A0A0P0VW19_ORYSJ_157_157;tr|Q10NB4|Q10NB4_ORYSJ_363_363	Gold	363	S	357	R->P	0	mzspec:PXD005241:Rice_phos_young_panicles_TiO2_25per_F1_R1_raw:scan:27662:S[Phospho]PPREPEPEPVKEEEPEPDMNEIK/3	1	0	0.999999	1	0	1	1	0	0.992121	1	0	1	1	0	1	1	0	1	0			0			1	0.996528	1	1	1	1	1	1	1	1	1	1	0.000330579
GVLGLPGSFK	GVLGLPGS[Phospho]FK-8	LOC_Os06g40630.1	LOC_Os06g40630.1_75_82	Os06t0608600-01_75_82;Os06t0608600-02_75_82	tr|Q69V58|Q69V58_ORYSJ_75_82	Gold	82	S	110	V->L	0	mzspec:PXD004705:Rice_phos_BR_3h_20per_F1_R1:scan:27533:GVLGLPGS[Phospho]FK/2	1	0	0.99999	1	0	0.998895	1	0	0.992221	1	0	1	1	0	0.9994	1	0	0.9999	0			0			1	1	1	1	1	1	1	0.996491	1	1	1	1	0.000330579
RRPDSPPIR	RRPDS[Phospho]PPIR-5	LOC_Os01g72890.1	LOC_Os01g72890.2_258_262;LOC_Os01g72890.1_258_262	Os01t0959000-01_258_262	tr|Q5JN45|Q5JN45_ORYSJ_258_262	Gold	262	S	245	I->V	0	mzspec:PXD005241:Rice_phos__shoot_meristem_TiO2_25per_F3_R1_raw:scan:11960:RRPDS[Phospho]PPIR/3	1	0	0.9996	1	0	0.9998	1	0	0.995844	1	0	0.9927	1	0	0.9995	1	0	1	0			0			1	1	0.980583	1	1	1	1	1	1	1	1	1	0.000661157
DVVDDGKLSER	DVVDDGKLS[Phospho]ER-9	LOC_Os02g39920.1	LOC_Os02g39920.1_267_275	Os02t0612800-01_267_275	tr|Q6K624|Q6K624_ORYSJ_267_275	Gold	275	S	284	P->L	0	mzspec:PXD004939:Rice_phos_Nip_0h_20per_F1_R3:scan:12229:DVVDDGKLS[Phospho]ER/3	1	0	1	1	0	1	1	0	0.981601	1	0	1	1	0	1	1	0	0.9996	0			0			0.997312	0.888889	0.990291	0.722892	1	1	1	1	1	1	1	1	0.018843
QPSPDLRPLPPLK	Q[Gln->pyro-Glu]PS[Phospho]PDLRPLPPLK-3	LOC_Os07g39920.1	LOC_Os07g39920.1_190_192	Os07t0588200-01_190_192	sp|Q0D519|FH13_ORYSJ_190_192	Gold	192	S	196	R->Q	4	mzspec:PXD002222:Rice_leaf_24h_phospho_test2:scan:22056:Q[Gln->pyro-Glu]PS[Phospho]PDLRPLPPLK/2	1	0	0.998773	1	0	0.99984	1	0	0.981303	1	0	0.993947	1	0	0.9945	1	0	0.998396	0			0			1	1	0.990291	1	1	0.960199	1	1	1	1	1	1	0.00297521
GFVPFVPGSPVER	GFVPFVPGS[Phospho]PVER-9	LOC_Os05g05590.1	LOC_Os05g05590.1_516_524	Os05t0148600-01_516_524	tr|Q6UUW2|Q6UUW2_ORYSJ_516_524	Gold	524	S	543	H->D	0	mzspec:PXD005241:Rice_phos_root_TiO2_25per_F2_R1:scan:52901:GFVPFVPGS[Phospho]PVER/2	1	0	0.999896	1	0	1	1	0	0.960758	1	0	1	1	0	1	1	0	1	0			0			1	1	0.990291	1	1	0.985075	1	1	0.998374	1	1	1	0.00165289
ELDSPRPENEVGK	ELDS[Phospho]PRPENEVGK-4	LOC_Os01g26940.1	LOC_Os01g26940.1_304_307	Os01t0367300-01_304_307	tr|Q5JJM4|Q5JJM4_ORYSJ_304_307	Gold	307	S	307	S->L	1	mzspec:PXD005241:Rice_phos__shoot_meristem__TiO2_25per_F1_R1_raw:scan:14437:ELDS[Phospho]PRPENEVGK/2	1	0	0.999596	1	0	0.9999	1	0.00191862	0.941595	1	0	1	1	0	1	1	0	1	0			0			1	1	1	1	1	1	1	1	0.998374	1	1	1	0.000330579
KDSFGKEEPR	KDS[Phospho]FGKEEPR-3	LOC_Os06g19660.1	LOC_Os06g19660.1_702_704;LOC_Os06g19660.2_583_585	Os06t0300800-01_702_704;Os06t0300800-02_583_585	tr|Q5ZA32|Q5ZA32_ORYSJ_702_704;tr|Q5ZA31|Q5ZA31_ORYSJ_583_585	Gold	704	S	700	G->D	4	mzspec:PXD004939:Rice_phos_ABA_12h_20per_F1_R2:scan:05367:KDS[Phospho]FGKEEPR/2	1	0	0.999896	1	0	1	1	0.00378624	0.939891	1	0	1	1	0	1	1	0	0.9995	0			0			1	1	1	1	1	1	1	0.996491	0.996748	0.995122	1	1	0.00132231
KEEPEEESDGDLGMSLFD	KEEPEEES[Phospho]DGDLGMSLFD-8	LOC_Os08g03640.1	LOC_Os08g03640.1_302_309;LOC_Os11g04070.1_303_310;LOC_Os12g03880.1_303_310	Os08t0130500-01_302_309;Os08t0130500-02_82_89;Os11t0135400-00_303_310;Os12t0133050-00_303_310	sp|P41095|RLA0_ORYSJ_302_309;tr|A0A0P0XBD7|A0A0P0XBD7_ORYSJ_82_89;tr|Q2RAW0|Q2RAW0_ORYSJ_303_310;tr|Q2QY46|Q2QY46_ORYSJ_303_310	Gold	309	S	290	A->V	0	mzspec:PXD002222:Rice_leaf_0h_phospho_test1:scan:22361:KEEPEEES[Phospho]DGDLGMSLFD/2	1	0	0.9901	1	0	0.9932	1	0	0.984802	1	0	0.9891	1	0	0.9845	1	0	0.9904	0			0			1	1	1	0.987952	1	1	1	1	1	1	1	1	0.000330579
KEEPEEESDGDLGMSLFD	KEEPEEES[Phospho]DGDLGMSLFD-8	LOC_Os11g04070.1	LOC_Os08g03640.1_302_309;LOC_Os11g04070.1_303_310;LOC_Os12g03880.1_303_310	Os08t0130500-01_302_309;Os08t0130500-02_82_89;Os11t0135400-00_303_310;Os12t0133050-00_303_310	sp|P41095|RLA0_ORYSJ_302_309;tr|A0A0P0XBD7|A0A0P0XBD7_ORYSJ_82_89;tr|Q2RAW0|Q2RAW0_ORYSJ_303_310;tr|Q2QY46|Q2QY46_ORYSJ_303_310	Gold	310	S	298	K->*	0	mzspec:PXD002222:Rice_leaf_0h_phospho_test1:scan:22361:KEEPEEES[Phospho]DGDLGMSLFD/2	1	0	0.9901	1	0	0.9932	1	0	0.984802	1	0	0.9891	1	0	0.9845	1	0	0.9904	0			0			1	1	1	1	1	1	1	1	1	1	0.997895	1	0.000330579
KEEPEEESDGDLGMSLFD	KEEPEEES[Phospho]DGDLGMSLFD-8	LOC_Os12g03880.1	LOC_Os08g03640.1_302_309;LOC_Os11g04070.1_303_310;LOC_Os12g03880.1_303_310	Os08t0130500-01_302_309;Os08t0130500-02_82_89;Os11t0135400-00_303_310;Os12t0133050-00_303_310	sp|P41095|RLA0_ORYSJ_302_309;tr|A0A0P0XBD7|A0A0P0XBD7_ORYSJ_82_89;tr|Q2RAW0|Q2RAW0_ORYSJ_303_310;tr|Q2QY46|Q2QY46_ORYSJ_303_310	Gold	310	S	296	S->A	0	mzspec:PXD002222:Rice_leaf_0h_phospho_test1:scan:22361:KEEPEEES[Phospho]DGDLGMSLFD/2	1	0	0.9901	1	0	0.9932	1	0	0.984802	1	0	0.9891	1	0	0.9845	1	0	0.9904	0			0			0.991935	0.975694	0.563107	1	1	0.00497512	0.921053	0.0526316	0.0439024	0.0487805	0.0252632	0.00956938	0.655868
VEEKEESDDDMGFSLFD	VEEKEES[Phospho]DDDMGFSLFD-7	LOC_Os01g09510.4	LOC_Os01g09510.1_98_104;LOC_Os01g09510.4_109_115;LOC_Os02g32760.1_97_103;LOC_Os05g37330.1_97_103	Os01t0191100-01_98_104;Os02t0529700-01_97_103;Os05t0445500-01_123_129;Os05t0445500-02_59_65	tr|A0A0P0WMY2|A0A0P0WMY2_ORYSJ_123_129;tr|Q5SNH7|Q5SNH7_ORYSJ_98_104;tr|A0A0P0WMX1|A0A0P0WMX1_ORYSJ_59_65;tr|Q6H764|Q6H764_ORYSJ_97_103	Gold	115	S	104	K->E	0	mzspec:PXD002222:Rice_leaf_24h_phospho_test3:scan:24885:VEEKEES[Phospho]DDDMGFSLFD/2	1	0	0.982198	1	0	0.9926	1	0	0.984928	1	0	0.9903	1	0	0.9903	1	0	0.986701	0			0			1	1	1	1	1	0.995025	1	1	1	1	1	1	0.000330579
VEEKEESDDDMGFSLFD	VEEKEES[Phospho]DDDMGFSLFD-7	LOC_Os02g32760.1	LOC_Os01g09510.1_98_104;LOC_Os01g09510.4_109_115;LOC_Os02g32760.1_97_103;LOC_Os05g37330.1_97_103	Os01t0191100-01_98_104;Os02t0529700-01_97_103;Os05t0445500-01_123_129;Os05t0445500-02_59_65	tr|A0A0P0WMY2|A0A0P0WMY2_ORYSJ_123_129;tr|Q5SNH7|Q5SNH7_ORYSJ_98_104;tr|A0A0P0WMX1|A0A0P0WMX1_ORYSJ_59_65;tr|Q6H764|Q6H764_ORYSJ_97_103	Gold	103	S	59	R->Q	0	mzspec:PXD002222:Rice_leaf_24h_phospho_test3:scan:24885:VEEKEES[Phospho]DDDMGFSLFD/2	1	0	0.982198	1	0	0.9926	1	0	0.984928	1	0	0.9903	1	0	0.9903	1	0	0.986701	0			0			1	1	1	1	1	0.970149	1	0.989474	0.998374	1	1	1	0.00330578
VEEKEESDDDMGFSLFD	VEEKEES[Phospho]DDDMGFSLFD-7	LOC_Os05g37330.1	LOC_Os01g09510.1_98_104;LOC_Os01g09510.4_109_115;LOC_Os02g32760.1_97_103;LOC_Os05g37330.1_97_103	Os01t0191100-01_98_104;Os02t0529700-01_97_103;Os05t0445500-01_123_129;Os05t0445500-02_59_65	tr|A0A0P0WMY2|A0A0P0WMY2_ORYSJ_123_129;tr|Q5SNH7|Q5SNH7_ORYSJ_98_104;tr|A0A0P0WMX1|A0A0P0WMX1_ORYSJ_59_65;tr|Q6H764|Q6H764_ORYSJ_97_103	Gold	103	S	12	L->Q	0	mzspec:PXD002222:Rice_leaf_24h_phospho_test3:scan:24885:VEEKEES[Phospho]DDDMGFSLFD/2	1	0	0.982198	1	0	0.9926	1	0	0.984928	1	0	0.9903	1	0	0.9903	1	0	0.986701	0			0			1	1	1	1	1	1	1	1	1	1	0.997895	1	0.000330579
VDSQGQMCGSNYK	VDS[Phospho]QGQMC[Carbamidomethyl]GSNYK-3	LOC_Os03g53270.1	LOC_Os03g53270.1_215_217;LOC_Os03g53270.2_158_160	Os03t0744600-01_215_217	tr|Q7XXR0|Q7XXR0_ORYSJ_215_217	Gold	217	S	58	Y->C	0	mzspec:PXD000923:LHY_T6:scan:01709:VDS[Phospho]QGQMC[Carbamidomethyl]GSNYK/2	1	0	0.9914	1	0	0.9912	1	0	0.986105	1	0	0.9891	1	0	0.9908	1	0	0.9773	0			0			1	1	1	1	0.991071	1	0.986842	1	1	1	1	1	0.000661157
AAYPDSEVQPPSPPR	AAYPDSEVQPPS[Phospho]PPR-12	LOC_Os02g45110.1	LOC_Os02g45110.1_668_679	Os02t0672600-01_668_679	sp|Q6EU10|MTA70_ORYSJ_668_679	Gold	679	S	451	L->V	0	mzspec:PXD002222:Rice_leaf_24h_phospho_test2:scan:16311:AAYPDSEVQPPS[Phospho]PPR/2	1	0	0.9919	1	0	0.9927	1	0	0.987201	1	0	0.9913	1	0	0.9911	1	0.00151347	0.969406	0			0			1	1	1	1	1	1	1	1	1	1	0.995789	1	0.000661157
AILEGGSDDEGASTEAHGR	AILEGGS[Phospho]DDEGASTEAHGR-7	LOC_Os03g51140.1	LOC_Os03g51140.1_393_399	Os03t0721200-01_448_454	tr|Q0DP22|Q0DP22_ORYSJ_448_454	Gold	399	S	441	R->W	0	mzspec:PXD002222:Rice_leaf_0h_phospho_test1:scan:08991:AILEGGS[Phospho]DDEGASTEAHGR/2	1	0	0.986815	1	0	0.9926	1	0	0.980254	1	0	0.9888	1	0	0.9889	1	0	0.9849	0			0			1	1	0.990291	1	1	1	1	1	1	1	1	1	0.000330579
GGAPAEFQPSFR	GGAPAEFQPS[Phospho]FR-10	LOC_Os01g73160.1	LOC_Os01g73160.1_146_155;LOC_Os02g34460.2_101_110;LOC_Os04g35090.1_146_155	Os01t0962600-01_146_155;Os02t0549600-01_146_155;Os04t0430100-01_146_155	sp|P0DKK8|RS10A_ORYSJ_146_155;sp|P0DKK9|RS10B_ORYSJ_146_155;tr|Q94DM7|Q94DM7_ORYSJ_146_155	Gold	155	S	168	G->V	0	mzspec:PXD002222:Rice_leaf_24h_phospho_test2:scan:18819:GGAPAEFQPS[Phospho]FR/2	1	0	0.97972	1	0	0.9926	1	0	0.985367	1	0	0.990501	1	0	0.991	1	0	0.981707	0			0			1	1	1	1	1	1	1	0.996491	0.998374	1	1	1	0.000661157
GGAPAEFQPSFR	GGAPAEFQPS[Phospho]FR-10	LOC_Os04g35090.1	LOC_Os01g73160.1_146_155;LOC_Os02g34460.2_101_110;LOC_Os04g35090.1_146_155	Os01t0962600-01_146_155;Os02t0549600-01_146_155;Os04t0430100-01_146_155	sp|P0DKK8|RS10A_ORYSJ_146_155;sp|P0DKK9|RS10B_ORYSJ_146_155;tr|Q94DM7|Q94DM7_ORYSJ_146_155	Gold	155	S	107	P->S	0	mzspec:PXD002222:Rice_leaf_24h_phospho_test2:scan:18819:GGAPAEFQPS[Phospho]FR/2	1	0	0.97972	1	0	0.9926	1	0	0.985367	1	0	0.990501	1	0	0.991	1	0	0.981707	0			0			1	0.996528	1	1	1	1	1	1	1	1	1	1	0.000330579
GGAPAEFQPSFR	GGAPAEFQPS[Phospho]FR-10	LOC_Os02g34460.2	LOC_Os01g73160.1_146_155;LOC_Os02g34460.2_101_110;LOC_Os04g35090.1_146_155	Os01t0962600-01_146_155;Os02t0549600-01_146_155;Os04t0430100-01_146_155	sp|P0DKK8|RS10A_ORYSJ_146_155;sp|P0DKK9|RS10B_ORYSJ_146_155;tr|Q94DM7|Q94DM7_ORYSJ_146_155	Gold	110	S	125	G->S	0	mzspec:PXD002222:Rice_leaf_24h_phospho_test2:scan:18819:GGAPAEFQPS[Phospho]FR/2	1	0	0.97972	1	0	0.9926	1	0	0.985367	1	0	0.990501	1	0	0.991	1	0	0.981707	0			0			1	0.996528	1	1	1	1	1	1	1	1	1	1	0.000330579
KEEEKEESEDDLGFSLFD	KEEEKEES[Phospho]EDDLGFSLFD-8	LOC_Os06g48780.1	LOC_Os01g13080.1_102_109;LOC_Os06g48780.1_102_109	Os01t0231700-01_102_109;Os06t0701400-01_102_109	sp|P56724|RLA3_ORYSJ_102_109;tr|Q5NB69|Q5NB69_ORYSJ_102_109	Gold	109	S	110	E->D	2	mzspec:PXD004705:Rice_phos_Nip_0h_20per_F1_R1:scan:29333:KEEEKEES[Phospho]EDDLGFSLFD/3	1	0	0.985786	1	0	0.9855	1	0	0.982845	1	0	0.9878	1	0	0.9875	1	0	0.9818	0			0			0.997312	1	1	1	1	1	1	1	1	1	1	1	0.000330579
KEEEKEESEDDLGFSLFD	KEEEKEES[Phospho]EDDLGFSLFD-8	LOC_Os01g13080.1	LOC_Os01g13080.1_102_109;LOC_Os06g48780.1_102_109	Os01t0231700-01_102_109;Os06t0701400-01_102_109	sp|P56724|RLA3_ORYSJ_102_109;tr|Q5NB69|Q5NB69_ORYSJ_102_109	Gold	109	S	98	A->S	0	mzspec:PXD004705:Rice_phos_Nip_0h_20per_F1_R1:scan:29333:KEEEKEES[Phospho]EDDLGFSLFD/3	1	0	0.985786	1	0	0.9855	1	0	0.982845	1	0	0.9878	1	0	0.9875	1	0	0.9818	0			0			1	1	0.980583	1	1	1	1	1	1	1	1	1	0.000661157
NQSVGSFGESGAESGR	NQS[Phospho]VGSFGESGAESGR-3	LOC_Os03g17020.1	LOC_Os03g17020.2_171_173;LOC_Os03g17020.1_171_173	Os03t0278400-01_171_173	tr|Q10N88|Q10N88_ORYSJ_171_173	Gold	173	S	141	R->S	0	mzspec:PXD002222:Rice_leaf_24h_phospho_test2:scan:10584:NQS[Phospho]VGSFGESGAESGR/2	1	0	0.9872	1	0	0.9917	1	0	0.974403	1	0	0.9905	1	0	0.9803	1	0	0.9827	0			0			0.997312	1	0.990291	1	1	1	1	1	1	1	1	1	0.000661157
RQPSPPLQQPAAEEK	RQPS[Phospho]PPLQQPAAEEK-4	LOC_Os04g45930.3	LOC_Os04g45930.2_52_55;LOC_Os04g45930.3_52_55;LOC_Os04g45930.1_52_55	Os04t0543200-01_52_55	tr|Q7X6J4|Q7X6J4_ORYSJ_52_55	Gold	55	S	57	P->L	4	mzspec:PXD002222:Rice_leaf_24h_phospho_test1:scan:08569:RQPS[Phospho]PPLQQPAAEEK/3	1	0.00357055	0.9615	1	0	0.9945	1	0	0.989001	1	0	0.9918	1	0	0.9915	1	0	0.977116	0			0			0.997312	1	0.970874	1	1	1	1	1	1	1	1	1	0.00132231
LLSLGPDDYEK	LLS[Phospho]LGPDDYEK-3	LOC_Os07g43030.1	LOC_Os07g43030.1_546_548			Gold	548	S	496	V->I	0	mzspec:PXD002222:Rice_leaf_24h_phospho_test1:scan:20267:LLS[Phospho]LGPDDYEK/2	1	0	0.9911	1	0	0.993	1	0	0.97447	1	0	0.9868	1	0	0.988412	1	0	0.971453	0			0			1	1	0.990291	1	1	1	1	1	1	1	1	1	0.000330579
ALVEKDSDGEDSVAPVVTK	ALVEKDS[Phospho]DGEDSVAPVVTK-7	LOC_Os09g03600.1	LOC_Os09g03600.1_716_722	Os09t0123100-01_716_722	tr|Q6K272|Q6K272_ORYSJ_716_722	Gold	722	S	709	S->N	0	mzspec:PXD002222:Rice_leaf_0h_phospho_test1:scan:14444:ALVEKDS[Phospho]DGEDSVAPVVTK/2	1	0	0.9886	1	0	0.9924	1	0	0.9602	1	0	0.9906	1	0	0.9909	1	0	0.9811	0			0			1	1	1	1	1	1	1	1	1	1	1	0.995215	0.000330579
ELSDLELGEFR	ELS[Phospho]DLELGEFR-3	LOC_Os03g08820.1	LOC_Os03g08820.1_857_859	Os03t0187100-00_483_485	tr|A0A0P0VU40|A0A0P0VU40_ORYSJ_483_485	Gold	859	S	866	F->L	0	mzspec:PXD004939:Rice_phos_ABA_12h_20per_F1_R1:scan:28725:ELS[Phospho]DLELGEFR/2	1	0	0.998972	1	0.0155903	0.912096	1	0	0.99232	1	0	0.999997	1	0	1	1	0	0.9999	0			0			1	0.996528	1	1	1	1	1	1	1	1	1	1	0.000330579
QPSPPPVLAELER	Q[Gln->pyro-Glu]PS[Phospho]PPPVLAELER-3	LOC_Os01g23640.1	LOC_Os01g23640.1_305_307;LOC_Os01g23640.2_305_307	Os01t0338200-01_305_307	tr|Q942M1|Q942M1_ORYSJ_305_307	Gold	307	S	232	I->L	0	mzspec:PXD002222:Rice_leaf_24h_phospho_test2:scan:25414:Q[Gln->pyro-Glu]PS[Phospho]PPPVLAELER/2	1	0	0.9918	1	0	0.992226	1	0	0.976052	1	0	0.9918	1	0	0.9774	1	0	0.973547	0			0			0.930108	0.899306	0.398058	0.891566	0.991071	0.0298507	0.0657895	0.00701754	0.0390244	0.0243902	0.0126316	0.0287081	0.707107
LGLHSLR	LGLHS[Phospho]LR-5	LOC_Os01g16030.1	LOC_Os01g16030.3_143_147;LOC_Os01g16030.2_143_147;LOC_Os01g16030.4_143_147;LOC_Os01g16030.1_143_147;LOC_Os01g59790.1_143_147;LOC_Os01g59790.2_143_147;LOC_Os01g59790.3_143_147;LOC_Os03g59740.1_143_147;LOC_Os03g59740.5_90_94;LOC_Os03g59740.3_143_147;LOC_Os03g59740.2_143_147;LOC_Os05g41060.1_143_147;LOC_Os07g12170.1_266_270;LOC_Os07g12200.1_160_164	Os01t0265100-01_143_147;Os01t0813400-01_143_147;Os03t0811900-01_143_147;Os05t0489600-01_143_147;Os05t0489600-03_143_147;Os07t0223100-01_143_147;Os07t0223400-01_143_147	sp|Q06396|ARF1_ORYSJ_143_147;sp|P51823|ARF2_ORYSJ_143_147;tr|Q9LDC9|Q9LDC9_ORYSJ_143_147;tr|Q7XZG0|Q7XZG0_ORYSJ_143_147;tr|Q7F270|Q7F270_ORYSJ_143_147	Gold	147	S	152	H->Q	4	mzspec:PXD004705:Rice_phos_BR_12h_20per_F1_R2:scan:15370:LGLHS[Phospho]LR/2	1	0	0.998872	1	0	0.995723	1	0.0236373	0.912225	1	0	0.9999	1	0	0.9978	1	0	0.9978	0			0			0.956989	1	0.669903	0.975904	1	0.0298507	0.973684	0.270175	0.336585	0.512195	0.128421	0.535885	0.487934
LGLHSLR	LGLHS[Phospho]LR-5	LOC_Os01g59790.2	LOC_Os01g16030.3_143_147;LOC_Os01g16030.2_143_147;LOC_Os01g16030.4_143_147;LOC_Os01g16030.1_143_147;LOC_Os01g59790.1_143_147;LOC_Os01g59790.2_143_147;LOC_Os01g59790.3_143_147;LOC_Os03g59740.1_143_147;LOC_Os03g59740.5_90_94;LOC_Os03g59740.3_143_147;LOC_Os03g59740.2_143_147;LOC_Os05g41060.1_143_147;LOC_Os07g12170.1_266_270;LOC_Os07g12200.1_160_164	Os01t0265100-01_143_147;Os01t0813400-01_143_147;Os03t0811900-01_143_147;Os05t0489600-01_143_147;Os05t0489600-03_143_147;Os07t0223100-01_143_147;Os07t0223400-01_143_147	sp|Q06396|ARF1_ORYSJ_143_147;sp|P51823|ARF2_ORYSJ_143_147;tr|Q9LDC9|Q9LDC9_ORYSJ_143_147;tr|Q7XZG0|Q7XZG0_ORYSJ_143_147;tr|Q7F270|Q7F270_ORYSJ_143_147	Gold	147	S	164	E->D	0	mzspec:PXD004705:Rice_phos_BR_12h_20per_F1_R2:scan:15370:LGLHS[Phospho]LR/2	1	0	0.998872	1	0	0.995723	1	0.0236373	0.912225	1	0	0.9999	1	0	0.9978	1	0	0.9978	0			0			1	1	1	0.987952	1	1	1	1	1	1	1	1	0.000330579
LGLHSLR	LGLHS[Phospho]LR-5	LOC_Os03g59740.1	LOC_Os01g16030.3_143_147;LOC_Os01g16030.2_143_147;LOC_Os01g16030.4_143_147;LOC_Os01g16030.1_143_147;LOC_Os01g59790.1_143_147;LOC_Os01g59790.2_143_147;LOC_Os01g59790.3_143_147;LOC_Os03g59740.1_143_147;LOC_Os03g59740.5_90_94;LOC_Os03g59740.3_143_147;LOC_Os03g59740.2_143_147;LOC_Os05g41060.1_143_147;LOC_Os07g12170.1_266_270;LOC_Os07g12200.1_160_164	Os01t0265100-01_143_147;Os01t0813400-01_143_147;Os03t0811900-01_143_147;Os05t0489600-01_143_147;Os05t0489600-03_143_147;Os07t0223100-01_143_147;Os07t0223400-01_143_147	sp|Q06396|ARF1_ORYSJ_143_147;sp|P51823|ARF2_ORYSJ_143_147;tr|Q9LDC9|Q9LDC9_ORYSJ_143_147;tr|Q7XZG0|Q7XZG0_ORYSJ_143_147;tr|Q7F270|Q7F270_ORYSJ_143_147	Gold	147	S	113	E->V	0	mzspec:PXD004705:Rice_phos_BR_12h_20per_F1_R2:scan:15370:LGLHS[Phospho]LR/2	1	0	0.998872	1	0	0.995723	1	0.0236373	0.912225	1	0	0.9999	1	0	0.9978	1	0	0.9978	0			0			0.997312	1	1	1	1	1	1	1	1	1	1	1	0.000330579
LGLHSLR	LGLHS[Phospho]LR-5	LOC_Os05g41060.1	LOC_Os01g16030.3_143_147;LOC_Os01g16030.2_143_147;LOC_Os01g16030.4_143_147;LOC_Os01g16030.1_143_147;LOC_Os01g59790.1_143_147;LOC_Os01g59790.2_143_147;LOC_Os01g59790.3_143_147;LOC_Os03g59740.1_143_147;LOC_Os03g59740.5_90_94;LOC_Os03g59740.3_143_147;LOC_Os03g59740.2_143_147;LOC_Os05g41060.1_143_147;LOC_Os07g12170.1_266_270;LOC_Os07g12200.1_160_164	Os01t0265100-01_143_147;Os01t0813400-01_143_147;Os03t0811900-01_143_147;Os05t0489600-01_143_147;Os05t0489600-03_143_147;Os07t0223100-01_143_147;Os07t0223400-01_143_147	sp|Q06396|ARF1_ORYSJ_143_147;sp|P51823|ARF2_ORYSJ_143_147;tr|Q9LDC9|Q9LDC9_ORYSJ_143_147;tr|Q7XZG0|Q7XZG0_ORYSJ_143_147;tr|Q7F270|Q7F270_ORYSJ_143_147	Gold	147	S	0		0	mzspec:PXD004705:Rice_phos_BR_12h_20per_F1_R2:scan:15370:LGLHS[Phospho]LR/2	1	0	0.998872	1	0	0.995723	1	0.0236373	0.912225	1	0	0.9999	1	0	0.9978	1	0	0.9978	0			0
LGLHSLR	LGLHS[Phospho]LR-5	LOC_Os07g12200.1	LOC_Os01g16030.3_143_147;LOC_Os01g16030.2_143_147;LOC_Os01g16030.4_143_147;LOC_Os01g16030.1_143_147;LOC_Os01g59790.1_143_147;LOC_Os01g59790.2_143_147;LOC_Os01g59790.3_143_147;LOC_Os03g59740.1_143_147;LOC_Os03g59740.5_90_94;LOC_Os03g59740.3_143_147;LOC_Os03g59740.2_143_147;LOC_Os05g41060.1_143_147;LOC_Os07g12170.1_266_270;LOC_Os07g12200.1_160_164	Os01t0265100-01_143_147;Os01t0813400-01_143_147;Os03t0811900-01_143_147;Os05t0489600-01_143_147;Os05t0489600-03_143_147;Os07t0223100-01_143_147;Os07t0223400-01_143_147	sp|Q06396|ARF1_ORYSJ_143_147;sp|P51823|ARF2_ORYSJ_143_147;tr|Q9LDC9|Q9LDC9_ORYSJ_143_147;tr|Q7XZG0|Q7XZG0_ORYSJ_143_147;tr|Q7F270|Q7F270_ORYSJ_143_147	Gold	164	S	65	E->K	0	mzspec:PXD004705:Rice_phos_BR_12h_20per_F1_R2:scan:15370:LGLHS[Phospho]LR/2	1	0	0.998872	1	0	0.995723	1	0.0236373	0.912225	1	0	0.9999	1	0	0.9978	1	0	0.9978	0			0			0.094086	0.555556	0.0582524	0.445783	0	0.00995025	0.0263158	0.0105263	0.0211382	0.0097561	0.00842105	0.00956938	0.911736
LGLHSLR	LGLHS[Phospho]LR-5	LOC_Os07g12170.1	LOC_Os01g16030.3_143_147;LOC_Os01g16030.2_143_147;LOC_Os01g16030.4_143_147;LOC_Os01g16030.1_143_147;LOC_Os01g59790.1_143_147;LOC_Os01g59790.2_143_147;LOC_Os01g59790.3_143_147;LOC_Os03g59740.1_143_147;LOC_Os03g59740.5_90_94;LOC_Os03g59740.3_143_147;LOC_Os03g59740.2_143_147;LOC_Os05g41060.1_143_147;LOC_Os07g12170.1_266_270;LOC_Os07g12200.1_160_164	Os01t0265100-01_143_147;Os01t0813400-01_143_147;Os03t0811900-01_143_147;Os05t0489600-01_143_147;Os05t0489600-03_143_147;Os07t0223100-01_143_147;Os07t0223400-01_143_147	sp|Q06396|ARF1_ORYSJ_143_147;sp|P51823|ARF2_ORYSJ_143_147;tr|Q9LDC9|Q9LDC9_ORYSJ_143_147;tr|Q7XZG0|Q7XZG0_ORYSJ_143_147;tr|Q7F270|Q7F270_ORYSJ_143_147	Gold	270	S	220	R->W	0	mzspec:PXD004705:Rice_phos_BR_12h_20per_F1_R2:scan:15370:LGLHS[Phospho]LR/2	1	0	0.998872	1	0	0.995723	1	0.0236373	0.912225	1	0	0.9999	1	0	0.9978	1	0	0.9978	0			0			1	1	1	1	0.964286	1	1	1	1	1	1	1	0.00132231
EQMTPLSDFEDKL	EQMTPLS[Phospho]DFEDKL-7	LOC_Os04g02820.1	LOC_Os02g32030.1_831_837;LOC_Os04g02820.1_831_837;LOC_Os04g02820.2_831_837	Os02t0519900-01_831_837;Os02t0519900-02_560_566;Os02t0519900-03_343_349;Os02t0519900-04_300_306;Os02t0519900-05_217_223;Os04t0118400-01_831_837;Os04t0118400-02_588_594;Os04t0118400-03_375_381	tr|A0A0P0VJQ0|A0A0P0VJQ0_ORYSJ_300_306;tr|A0A0P0VJM7|A0A0P0VJM7_ORYSJ_217_223;tr|A0A0P0W6A1|A0A0P0W6A1_ORYSJ_588_594;tr|A0A0P0VJN8|A0A0P0VJN8_ORYSJ_343_349;tr|A0A0P0VJL8|A0A0P0VJL8_ORYSJ_560_566;tr|Q6H4L2|Q6H4L2_ORYSJ_831_837;tr|A0A0N7KIH5|A0A0N7KIH5_ORYSJ_375_381;tr|Q7XTK1|Q7XTK1_ORYSJ_831_837	Gold	837	S	833	M->I	4	mzspec:PXD004939:Rice_phos_ABA_3h_20per_F1_R3:scan:28772:EQMTPLS[Phospho]DFEDKL/2	1	0	0.983502	1	0	0.988395	1	0	0.979099	1	0	0.9841	1	0	0.9884	1	0	0.977401	0			0			1	1	1	1	1	1	1	0.964912	0.996748	1	1	1	0.00396694
EQMTPLSDFEDKL	EQMTPLS[Phospho]DFEDKL-7	LOC_Os02g32030.1	LOC_Os02g32030.1_831_837;LOC_Os04g02820.1_831_837;LOC_Os04g02820.2_831_837	Os02t0519900-01_831_837;Os02t0519900-02_560_566;Os02t0519900-03_343_349;Os02t0519900-04_300_306;Os02t0519900-05_217_223;Os04t0118400-01_831_837;Os04t0118400-02_588_594;Os04t0118400-03_375_381	tr|A0A0P0VJQ0|A0A0P0VJQ0_ORYSJ_300_306;tr|A0A0P0VJM7|A0A0P0VJM7_ORYSJ_217_223;tr|A0A0P0W6A1|A0A0P0W6A1_ORYSJ_588_594;tr|A0A0P0VJN8|A0A0P0VJN8_ORYSJ_343_349;tr|A0A0P0VJL8|A0A0P0VJL8_ORYSJ_560_566;tr|Q6H4L2|Q6H4L2_ORYSJ_831_837;tr|A0A0N7KIH5|A0A0N7KIH5_ORYSJ_375_381;tr|Q7XTK1|Q7XTK1_ORYSJ_831_837	Gold	837	S	605	G->S	0	mzspec:PXD004939:Rice_phos_ABA_3h_20per_F1_R3:scan:28772:EQMTPLS[Phospho]DFEDKL/2	1	0	0.983502	1	0	0.988395	1	0	0.979099	1	0	0.9841	1	0	0.9884	1	0	0.977401	0			0			1	0.996528	1	0.987952	1	1	1	1	1	1	1	1	0.000661157
GSDEFKPFIR	GS[Phospho]DEFKPFIR-2	LOC_Os01g01640.1	LOC_Os01g01640.1_104_105;LOC_Os06g49460.1_101_102	Os01t0106200-01_104_105;Os06t0708300-01_101_102	tr|Q657Y8|Q657Y8_ORYSJ_104_105;tr|Q5Z9I1|Q5Z9I1_ORYSJ_101_102	Gold	105	S	0		0	mzspec:PXD004939:Rice_phos_ABA_3h_20per_F1_R3:scan:23424:GS[Phospho]DEFKPFIR/3	1	0	0.99999	1	0.0155903	0.912005	1	0	0.993757	1	0	1	1	0	1	1	0	0.9949	0			0
GSDEFKPFIR	GS[Phospho]DEFKPFIR-2	LOC_Os06g49460.1	LOC_Os01g01640.1_104_105;LOC_Os06g49460.1_101_102	Os01t0106200-01_104_105;Os06t0708300-01_101_102	tr|Q657Y8|Q657Y8_ORYSJ_104_105;tr|Q5Z9I1|Q5Z9I1_ORYSJ_101_102	Gold	102	S	111	R->G	0	mzspec:PXD004939:Rice_phos_ABA_3h_20per_F1_R3:scan:23424:GS[Phospho]DEFKPFIR/3	1	0	0.99999	1	0.0155903	0.912005	1	0	0.993757	1	0	1	1	0	1	1	0	0.9949	0			0			1	1	1	1	1	0.995025	1	1	1	1	1	1	0.000330579
GQEGGMSPGPGGR	GQEGGMS[Phospho]PGPGGR-7	LOC_Os01g42820.3	LOC_Os01g42820.2_424_430;LOC_Os01g42820.3_424_430;LOC_Os01g42820.1_424_430	Os01t0614500-01_424_430	tr|Q5ZDX8|Q5ZDX8_ORYSJ_424_430	Gold	430	S	443	V->M	0	mzspec:PXD005241:Rice_phos_young_panicles_TiO2_25per_F1_R1_raw:scan:07155:GQEGGMS[Phospho]PGPGGR/2	1	0.00555317	0.899086	1	0	1	1	0	0.9999	1	0	1	1	0	1	1	0	1	0			0			1	1	0.980583	1	1	1	1	1	1	1	1	1	0.000661157
RRSPPPPPR	RRS[Phospho]PPPPPR-3	LOC_Os01g72890.1	LOC_Os01g72890.2_328_330;LOC_Os01g72890.1_328_330	Os01t0959000-01_328_330	tr|Q5JN45|Q5JN45_ORYSJ_328_330	Gold	330	S	319	R->H;C	0	mzspec:PXD005241:Rice_phos_callus_TiO2_25per_F2_R1_raw:scan:01432:RRS[Phospho]PPPPPR/3	1	0.00555317	0.899086	1	0	1	1	0	0.999053	1	0	1	1	0	1	1	0	1	0			0			1	0.996528	1	1	1	1	1	0.992982	1	1	1	1	0.00033057851239669424;0.0006611570247933885
EISDDEDEEEKKDAEEGK	EIS[Phospho]DDEDEEEKKDAEEGK-3	LOC_Os09g30412.1	LOC_Os08g39140.3_133_135;LOC_Os08g39140.1_218_220;LOC_Os08g39140.2_218_220;LOC_Os08g39140.4_218_220;LOC_Os09g30412.1_218_220;LOC_Os09g30418.1_218_220	Os08t0500700-01_213_215;Os09t0482100-01_218_220;Os09t0482400-01_218_220;Os09t0482600-01_218_220	sp|Q07078|HSP83_ORYSJ_218_220;sp|Q0J4P2|HSP81_ORYSJ_218_220;sp|Q69QQ6|HSP82_ORYSJ_218_220;tr|A0A0P0XIF8|A0A0P0XIF8_ORYSJ_213_215	Gold	220	S	239	V->L	0	mzspec:PXD002222:Rice_leaf_0h_phospho_test3:scan:04937:EIS[Phospho]DDEDEEEKKDAEEGK/2	1	0	0.978998	1	0	0.9942	1	0	0.949937	1	0	0.9922	1	0	0.992	1	0	0.985316	0			0			0.997312	1	0.786408	1	1	0.855721	0.986842	0.252632	0.164228	0.0536585	0.0189474	0.062201	0.540826
EISDDEDEEEKKDAEEGK	EIS[Phospho]DDEDEEEKKDAEEGK-3	LOC_Os09g30418.1	LOC_Os08g39140.3_133_135;LOC_Os08g39140.1_218_220;LOC_Os08g39140.2_218_220;LOC_Os08g39140.4_218_220;LOC_Os09g30412.1_218_220;LOC_Os09g30418.1_218_220	Os08t0500700-01_213_215;Os09t0482100-01_218_220;Os09t0482400-01_218_220;Os09t0482600-01_218_220	sp|Q07078|HSP83_ORYSJ_218_220;sp|Q0J4P2|HSP81_ORYSJ_218_220;sp|Q69QQ6|HSP82_ORYSJ_218_220;tr|A0A0P0XIF8|A0A0P0XIF8_ORYSJ_213_215	Gold	220	S	0		0	mzspec:PXD002222:Rice_leaf_0h_phospho_test3:scan:04937:EIS[Phospho]DDEDEEEKKDAEEGK/2	1	0	0.978998	1	0	0.9942	1	0	0.949937	1	0	0.9922	1	0	0.992	1	0	0.985316	0			0
EISDDEDEEEKKDAEEGK	EIS[Phospho]DDEDEEEKKDAEEGK-3	LOC_Os08g39140.1	LOC_Os08g39140.3_133_135;LOC_Os08g39140.1_218_220;LOC_Os08g39140.2_218_220;LOC_Os08g39140.4_218_220;LOC_Os09g30412.1_218_220;LOC_Os09g30418.1_218_220	Os08t0500700-01_213_215;Os09t0482100-01_218_220;Os09t0482400-01_218_220;Os09t0482600-01_218_220	sp|Q07078|HSP83_ORYSJ_218_220;sp|Q0J4P2|HSP81_ORYSJ_218_220;sp|Q69QQ6|HSP82_ORYSJ_218_220;tr|A0A0P0XIF8|A0A0P0XIF8_ORYSJ_213_215	Gold	220	S	167	E->D	0	mzspec:PXD002222:Rice_leaf_0h_phospho_test3:scan:04937:EIS[Phospho]DDEDEEEKKDAEEGK/2	1	0	0.978998	1	0	0.9942	1	0	0.949937	1	0	0.9922	1	0	0.992	1	0	0.985316	0			0			1	1	1	1	1	1	1	1	1	1	0.997895	1	0.000330579
VNSLLNLPR	VNS[Phospho]LLNLPR-3	LOC_Os08g39100.1	LOC_Os08g39100.1_508_510	Os08t0500300-01_508_510	sp|Q6ZKL8|P2C66_ORYSJ_508_510	Gold	510	S	526	S->N	0	mzspec:PXD005241:Rice_phos__shoot_meristem_TiO2_25per_F3_R1_raw:scan:43851:VNS[Phospho]LLNLPR/2	1	0.00555317	0.899086	1	0	1	1	0	0.992419	1	0	1	1	0	1	1	0	1	0			0			1	1	1	1	1	0.9801	1	0.996491	0.998374	1	1	1	0.00198347
QLSLDQFENESR	QLS[Phospho]LDQFENESR-3	LOC_Os05g05240.1	LOC_Os05g05240.1_499_501;LOC_Os05g05240.2_491_493	Os05t0144400-01_491_493	sp|Q60EX6|BSL1_ORYSJ_491_493	Gold	501	S	516	S->N	0	mzspec:PXD002222:Rice_leaf_0h_phospho_test3:scan:21954:QLS[Phospho]LDQFENESR/2	1	0	0.9905	1	0	0.9919	1	0	0.9887	1	0	0.9754	1	0	0.9656	1	0	0.979002	0			0			1	1	1	1	1	1	1	1	0.998374	1	1	1	0.000330579
NVILPNSPK	NVILPNS[Phospho]PK-7	LOC_Os01g65900.1	LOC_Os01g65900.1_156_162	Os01t0881500-01_156_162;Os01t0881500-02_156_162	tr|Q8RZQ6|Q8RZQ6_ORYSJ_156_162	Gold	162	S	192	M->T	0	mzspec:PXD004939:Rice_phos_Nip_0h_20per_F1_R3:scan:16039:NVILPNS[Phospho]PK/2	1	0.00555317	0.899086	1	0	1	1	0	0.989243	1	0	1	1	0	1	1	0	0.9996	0			0			0.962366	0.96875	0.504854	0.951807	1	0.0149254	0.921053	0.0175439	0.0634146	0.0243902	0.0252632	0.00956938	0.663802
GSSIGGAGEDDSDGEVDGAPR	GSSIGGAGEDDS[Phospho]DGEVDGAPR-12	LOC_Os12g21710.1	LOC_Os12g21710.1_57_68	Os12t0405200-01_57_68	tr|Q2QT64|Q2QT64_ORYSJ_57_68	Gold	68	S	71	E->K	4	mzspec:PXD002222:Rice_leaf_24h_phospho_test3:scan:10469:GSSIGGAGEDDS[Phospho]DGEVDGAPR/2	1	0	0.984108	1	0	0.9909	1	0	0.978721	1	0	0.9884	1	0	0.9743	1	0	0.971414	0			0			1	1	1	1	1	1	1	1	1	1	0.997895	1	0.000330579
NLLEIEHEHGKSPK	NLLEIEHEHGKS[Phospho]PK-12	LOC_Os08g01054.2	LOC_Os08g01054.1_796_807;LOC_Os08g01054.2_796_807	Os08t0100500-01_796_807	tr|Q6Z1Z8|Q6Z1Z8_ORYSJ_796_807	Gold	807	S	829	A->S	0	mzspec:PXD005241:Rice_phos__shoot_meristem_TiO2_25per_F2_R1_raw:scan:15992:NLLEIEHEHGKS[Phospho]PK/2	1	0.00555317	0.896568	1	0	1	1	0	0.98438	1	0	1	1	0	1	1	0	1	0			0			1	1	1	1	1	0.985075	1	1	1	1	1	1	0.000991736
KGSPAADEEQSTAAAAVR	KGS[Phospho]PAADEEQSTAAAAVR-3	Os01t0626300-01		Os01t0626300-01_18_20	tr|Q9FP98|Q9FP98_ORYSJ_18_20	Gold	20	S	NA	NA	NA	mzspec:PXD002222:Rice_leaf_0h_phospho_test3:scan:09021:KGS[Phospho]PAADEEQSTAAAAVR/2	1	0.00357055	0.957594	1	0	0.9929	1	0	0.972026	1	0	0.989401	1	0	0.9891	1	0	0.9791	0			0
SFHLPPLNDENIR	S[Phospho]FHLPPLNDENIR-1	LOC_Os12g41290.1	LOC_Os02g32340.1_556_556;LOC_Os12g41290.1_582_582	Os02t0523300-01_560_560;Os12t0606100-00_559_559	tr|A0A0P0YC23|A0A0P0YC23_ORYSJ_559_559;tr|A0A0P0VJP8|A0A0P0VJP8_ORYSJ_560_560	Gold	582	S	579	I->F	4	mzspec:PXD002756:Orbi00855XM-Yej-Rice-Anthor-T-3:scan:32818:S[Phospho]FHLPPLNDENIR/3	1	0	0.986946	1	0.0221548	0.90562	1	0	0.999944	1	0	0.998729	1	0	0.99297	1	0	0.992377	0			0			1	1	1	1	1	1	1	1	1	1	1	0.995215	0.000330579
SFHLPPLNDENIR	S[Phospho]FHLPPLNDENIR-1	LOC_Os02g32340.1	LOC_Os02g32340.1_556_556;LOC_Os12g41290.1_582_582	Os02t0523300-01_560_560;Os12t0606100-00_559_559	tr|A0A0P0YC23|A0A0P0YC23_ORYSJ_559_559;tr|A0A0P0VJP8|A0A0P0VJP8_ORYSJ_560_560	Gold	556	S	527	S->F	0	mzspec:PXD002756:Orbi00855XM-Yej-Rice-Anthor-T-3:scan:32818:S[Phospho]FHLPPLNDENIR/3	1	0	0.986946	1	0.0221548	0.90562	1	0	0.999944	1	0	0.998729	1	0	0.99297	1	0	0.992377	0			0			1	1	1	1	0.991071	1	1	1	1	1	1	1	0.000330579
NQSSLEYIDSTANVDEGGSPEK	NQSSLEYIDSTANVDEGGS[Phospho]PEK-19	LOC_Os03g26630.1	LOC_Os03g26630.2_348_366;LOC_Os03g26630.1_348_366	Os03t0383800-02_348_366	tr|Q10KI0|Q10KI0_ORYSJ_348_366	Gold	366	S	364	G->S	4	mzspec:PXD004705:Rice_phos_BR_12h_20per_F1_R1:scan:21013:NQSSLEYIDSTANVDEGGS[Phospho]PEK/2	1	0	0.981699	1	0	0.989	1	0	0.9755	1	0	0.9891	1	0.00124423	0.9556	1	0	0.984329	0			0			1	0.996528	0.980583	0.951807	0.508929	1	1	1	1	1	1	1	0.0204959
HPSGAGDENTVSEAPEK	HPS[Phospho]GAGDENTVSEAPEK-3	LOC_Os06g19660.1	LOC_Os06g19660.1_836_838;LOC_Os06g19660.2_689_691	Os06t0300800-01_836_838;Os06t0300800-02_689_691	tr|Q5ZA32|Q5ZA32_ORYSJ_836_838;tr|Q5ZA31|Q5ZA31_ORYSJ_689_691	Gold	838	S	850	P->Q	0	mzspec:PXD002222:Rice_leaf_0h_phospho_test2:scan:04246:HPS[Phospho]GAGDENTVSEAPEK/2	1	0	0.9756	1	0	0.985201	1	0	0.971103	1	0	0.9806	1	0	0.9793	1	0	0.9834	0			0			0.997312	1	1	1	1	1	1	1	1	1	1	1	0.000330579
SMDDLLK	S[Phospho]MDDLLK-1	LOC_Os04g39090.1	LOC_Os04g39090.2_81_81;LOC_Os04g39090.1_174_174	Os04t0465000-01_174_174	tr|Q7X7Y6|Q7X7Y6_ORYSJ_174_174	Gold	174	S	205	S->I	0	mzspec:PXD004705:Rice_phos_BR_12h_20per_F1_R3:scan:20851:S[Phospho]MDDLLK/2	1	0.00555317	0.898996	1	0	0.999021	1	0	0.992121	1	0	0.9995	1	0	0.9993	1	0	0.9844	0			0			1	1	0.883495	1	1	0.447761	0.921053	0.750877	0.969106	0.970732	1	1	0.0743802
NQSFDDDDDDFSNKPVAK	NQS[Phospho]FDDDDDDFSNKPVAK-3	LOC_Os10g25090.1	LOC_Os10g25090.1_376_378	Os10t0389800-01_376_378	tr|Q84VG3|Q84VG3_ORYSJ_376_378	Gold	378	S	395	S->I	0	mzspec:PXD002222:Rice_leaf_24h_phospho_test1:scan:12427:NQS[Phospho]FDDDDDDFSNKPVAK/2	1	0.00357055	0.946902	1	0	0.9939	1	0	0.964582	1	0	0.9926	1	0	0.992401	1	0	0.975407	0			0			1	1	1	1	1	1	1	1	1	1	0.997895	1	0.000330579
SVLAVVEDAK	S[Phospho]VLAVVEDAK-1	LOC_Os02g48010.1	LOC_Os02g48010.1_936_936	Os02t0709900-01_118_118	sp|Q0DY81|NMCPA_ORYSJ_936_936	Gold	936	S	959	G->D	0	mzspec:PXD000923:LHY_T9:scan:04306:S[Phospho]VLAVVEDAK/2	1	0	0.98919	1	0	0.982244	1	0	0.978402	1	0	0.981302	1	0	0.980704	1	0.0166439	0.952447	0			0			1	1	1	1	0.991071	1	1	1	1	1	1	1	0.000330579
AIQESLNVESPPR	AIQESLNVES[Phospho]PPR-10	LOC_Os06g08400.1	LOC_Os06g08400.1_85_94;LOC_Os06g08400.2_85_94	Os06t0182500-01_85_94;Os06t0182500-02_85_94	tr|Q5SMM0|Q5SMM0_ORYSJ_85_94	Gold	94	S	94	S->L	1	mzspec:PXD004705:Rice_phos_BR_12h_20per_F1_R1:scan:18089:AIQESLNVES[Phospho]PPR/2	1	0	0.978334	1	0	0.980763	1	0	0.969016	1	0	0.987235	1	0	0.98527	1	0.00286022	0.962389	0			0			1	1	1	1	1	1	1	1	0.998374	1	1	1	0.000330579
LASLSQGAAGESSTAR	LAS[Phospho]LSQGAAGESSTAR-3	LOC_Os02g10510.1	LOC_Os02g10510.1_333_335	Os02t0198600-01_333_335;Os02t0198600-02_32_34	tr|A0A0P0VG16|A0A0P0VG16_ORYSJ_32_34;tr|Q6H734|Q6H734_ORYSJ_333_335	Gold	335	S	330	L->P	4	mzspec:PXD004705:Rice_phos_BR_3h_20per_F1_R3:scan:14610:LAS[Phospho]LSQGAAGESSTAR/2	1	0	0.98531	1	0	0.982803	1	0.00191862	0.944265	1	0	0.9875	1	0	0.9832	1	0	0.9794	0			0			1	0.993056	1	0.975904	0.776786	1	1	1	1	1	1	1	0.00958678
VDSEGVMCGATFK	VDS[Phospho]EGVMC[Carbamidomethyl]GATFK-3	LOC_Os04g58280.2	LOC_Os04g58280.2_218_220	Os04t0679400-01_218_220;Os04t0679400-03_60_62;Os04t0679400-04_218_220	tr|A0A0P0WGG2|A0A0P0WGG2_ORYSJ_60_62;tr|A3AYP1|A3AYP1_ORYSJ_218_220	Gold	220	S	234	F->L	0	mzspec:PXD002222:Rice_leaf_0h_phospho_test2:scan:18400:VDS[Phospho]EGVMC[Carbamidomethyl]GATFK/2	1	0	0.9916	1	0	0.9923	1	0.0236373	0.903915	1	0	0.9906	1	0	0.991	1	0	0.9891	0			0			1	1	1	1	1	1	1	1	1	1	0.997895	1	0.000330579
LAGGAAAAIQPNSPR	LAGGAAAAIQPNS[Phospho]PR-13	LOC_Os05g42230.1	LOC_Os05g42230.1_26_38	Os05t0501700-01_26_38	tr|Q60EJ0|Q60EJ0_ORYSJ_26_38	Gold	38	S	8	P->T	0	mzspec:PXD000923:LHY_T6:scan:05457:LAGGAAAAIQPNS[Phospho]PR/2	1	0	0.9882	1	0	0.9815	1	0	0.9872	1	0.00132806	0.9634	1	0	0.9627	1	0	0.975037	0			0			1	1	1	1	1	1	1	1	0.993496	1	0.976842	1	0.00495868
INESSLAISPER	INESSLAIS[Phospho]PER-9	LOC_Os04g57600.1	LOC_Os04g57600.1_402_410	Os04t0671800-01_402_410;Os04t0671800-02_81_89	sp|Q0J952|C3H32_ORYSJ_402_410;tr|A0A0P0WGB2|A0A0P0WGB2_ORYSJ_81_89	Gold	410	S	413	R->C	4	mzspec:PXD002222:Rice_leaf_0h_phospho_test2:scan:16160:INESSLAIS[Phospho]PER/2	1	0	0.98369	1	0	0.985	1	0	0.94751	1	0	0.9795	1	0	0.9777	1	0	0.9838	0			0			1	1	0.980583	1	1	1	1	1	1	1	1	1	0.000661157
QMSINSVPK	Q[Gln->pyro-Glu]MS[Phospho]INSVPK-3	LOC_Os12g42310.1	LOC_Os03g44500.1_641_643;LOC_Os12g42310.1_647_649	Os03t0646900-01_641_643;Os12t0617900-01_647_649;Os12t0617900-02_647_649	sp|Q2QM47|BSL2_ORYSJ_647_649;tr|A0A0N7KHQ6|A0A0N7KHQ6_ORYSJ_31_33;tr|A0A0P0YD65|A0A0P0YD65_ORYSJ_647_649	Gold	649	S	482	I->V	0	mzspec:PXD002222:Rice_leaf_24h_phospho_test1:scan:17076:Q[Gln->pyro-Glu]MS[Phospho]INSVPK/2	1	0	0.9884	1	0	0.9891	1	0.00665979	0.931461	1	0	0.9834	1	0	0.983	1	0	0.979366	0			0			1	1	0.980583	1	1	0.965174	1	1	0.998374	1	1	1	0.00330578
QMSINSVPK	Q[Gln->pyro-Glu]MS[Phospho]INSVPK-3	LOC_Os03g44500.1	LOC_Os03g44500.1_641_643;LOC_Os12g42310.1_647_649	Os03t0646900-01_641_643;Os12t0617900-01_647_649;Os12t0617900-02_647_649	sp|Q2QM47|BSL2_ORYSJ_647_649;tr|A0A0N7KHQ6|A0A0N7KHQ6_ORYSJ_31_33;tr|A0A0P0YD65|A0A0P0YD65_ORYSJ_647_649	Gold	643	S	691	P->S	0	mzspec:PXD002222:Rice_leaf_24h_phospho_test1:scan:17076:Q[Gln->pyro-Glu]MS[Phospho]INSVPK/2	1	0	0.9884	1	0	0.9891	1	0.00665979	0.931461	1	0	0.9834	1	0	0.983	1	0	0.979366	0			0			1	1	1	1	1	1	1	1	1	0.990244	1	1	0.000661157
SANPDILPSPR	SANPDILPS[Phospho]PR-9	LOC_Os07g39480.1	LOC_Os07g39480.1_101_109	Os07t0583700-01_101_109	tr|Q84ZS7|Q84ZS7_ORYSJ_101_109	Gold	109	S	115	S->F	0	mzspec:PXD000923:LHY_T5:scan:08405:SANPDILPS[Phospho]PR/2	1	0	0.990181	1	0	0.983203	1	0	0.987547	1	0	0.9735	1	0	0.9696	1	0.0207046	0.945311	0			0			0.997312	1	1	1	1	1	1	1	1	1	1	1	0.000330579
HVESMSELPSGAGR	HVES[Phospho]MSELPSGAGR-4	LOC_Os02g32490.1	LOC_Os02g32490.1_19_22	Os02t0525900-01_19_22;Os02t0525900-02_19_22	tr|Q6H798|Q6H798_ORYSJ_19_22	Gold	22	S	13	S->P	0	mzspec:PXD000923:LHY_T6:scan:06082:HVES[Phospho]MSELPSGAGR/2	1	0	0.9796	1	0	0.977571	1	0	0.969803	1	0	0.9734	1	0	0.9737	1	0	0.9735	0			0			1	1	1	1	1	1	1	1	1	1	0.989474	1	0.00165289
QNSFGSIGTPR	Q[Gln->pyro-Glu]NS[Phospho]FGSIGTPR-3	LOC_Os04g53670.1	LOC_Os04g53670.1_1125_1127	Os04t0628600-01_1125_1127	tr|Q0J9W2|Q0J9W2_ORYSJ_1125_1127	Gold	1127	S	1140	H->R	0	mzspec:PXD002222:Rice_leaf_0h_phospho_test2:scan:17829:Q[Gln->pyro-Glu]NS[Phospho]FGSIGTPR/2	1	0	0.9868	1	0	0.9908	1	0	0.962358	1	0	0.9897	1	0	0.980253	1	0.0264325	0.937206	0			0			1	1	0.970874	1	1	0.900498	0.986842	0.968421	0.907317	0.64878	0.997895	0.923445	0.0591736
IAVQNAETLSLASPR	IAVQNAETLSLAS[Phospho]PR-13	LOC_Os08g02690.1	LOC_Os08g02690.1_20_32	Os08t0120500-01_20_32	tr|Q6YPF2|Q6YPF2_ORYSJ_20_32	Gold	32	S	187	K->R	0	mzspec:PXD004939:Rice_phos_ABA_12h_20per_F1_R2:scan:23916:IAVQNAETLSLAS[Phospho]PR/3	1	0	0.966729	1	0	0.9729	1	0	0.972032	1	0	0.9794	1	0	0.979616	1	0	0.97531	0			0			1	0.996528	0.990291	1	1	0.995025	1	1	0.985366	1	0.997895	0.976077	0.00595041
IQRPEASESSQPSSSPPSQPQEQPEAK	IQRPEASESSQPSSS[Phospho]PPSQPQEQPEAK-15	LOC_Os02g43020.1	LOC_Os02g43020.1_195_209	Os02t0644100-01_195_209	tr|Q6H660|Q6H660_ORYSJ_195_209	Gold	209	S	193	I->V	0	mzspec:PXD002222:Rice_leaf_0h_phospho_test1:scan:08000:IQRPEASESSQPSSS[Phospho]PPSQPQEQPEAK/3	1	0	0.981411	1	0	0.9822	1	0	0.976205	1	0	0.9732	1	0	0.9754	1	0.0142923	0.956721	0			0			1	0.996528	1	1	1	1	1	1	1	1	1	1	0.000330579
KGESPSENADDPISR	KGES[Phospho]PSENADDPISR-4	LOC_Os04g42010.1	LOC_Os04g42010.1_296_299	Os04t0497600-01_296_299	tr|Q7XQH8|Q7XQH8_ORYSJ_296_299	Gold	299	S	262	R->I	0	mzspec:PXD004939:Rice_phos_ABA_3h_20per_F1_R3:scan:10550:KGES[Phospho]PSENADDPISR/2	1	0	0.967499	1	0	0.9792	1	0	0.974498	1	0	0.9773	1	0	0.9792	1	0.00151347	0.966654	0			0			1	1	1	1	1	1	1	0.996491	1	1	1	1	0.000330579
EGDSDVDTSDESGTIEK	EGDS[Phospho]DVDTSDESGTIEK-4	LOC_Os02g25060.1	LOC_Os02g25060.1_393_396;LOC_Os02g25060.2_371_374	Os02t0448400-01_393_396	tr|Q6ETC4|Q6ETC4_ORYSJ_393_396	Gold	396	S	373	P->S	0	mzspec:PXD002222:Rice_leaf_0h_phospho_test2:scan:07837:EGDS[Phospho]DVDTSDESGTIEK/2	1	0	0.988098	1	0	0.990272	1	0	0.980769	1	0.00468897	0.9507	1	0	0.962522	1	0	0.970394	0			0			1	1	0.990291	0.939759	0.964286	1	1	1	1	1	1	1	0.00330578
QGSGIIGTFGQSEELR	QGS[Phospho]GIIGTFGQSEELR-3	LOC_Os03g48300.1	LOC_Os03g48300.1_348_350;LOC_Os03g48300.3_348_350	Os03t0689100-01_348_350	tr|Q6AVJ1|Q6AVJ1_ORYSJ_348_350	Gold	350	S	595	A->T	0	mzspec:PXD002222:Rice_leaf_0h_phospho_test2:scan:23264:QGS[Phospho]GIIGTFGQSEELR/2	1	0	0.9915	1	0	0.9937	1	0.0236373	0.890592	1	0	0.9897	1	0	0.9866	1	0	0.9884	0			0			0.997312	1	1	1	1	1	1	1	1	1	1	1	0.000330579
GPSPLEDPALVR	GPS[Phospho]PLEDPALVR-3	LOC_Os06g05530.1	LOC_Os06g05530.3_85_87;LOC_Os06g05530.1_85_87;LOC_Os06g05530.2_85_87	Os06t0148000-01_85_87	tr|Q5VP35|Q5VP35_ORYSJ_85_87	Gold	87	S	67	S->R	0	mzspec:PXD002222:Rice_leaf_24h_phospho_test2:scan:19803:GPS[Phospho]PLEDPALVR/2	1	0	0.988691	1	0	0.9911	1	0.00665979	0.934961	1	0	0.9864	1	0	0.9741	1	0.00151347	0.964705	0			0			1	1	1	1	1	1	0.947368	1	1	1	1	1	0.00132231
TVQFVDWCPTGFK	TVQFVDWC[Carbamidomethyl]PT[Phospho]GFK-10	LOC_Os03g11970.1	LOC_Os03g11970.1_340_349;LOC_Os07g38730.1_340_349	Os03t0219300-01_340_349;Os07t0574800-01_340_349;Os07t0574800-02_340_349	sp|P28752|TBA1_ORYSJ_340_349;tr|Q10PW2|Q10PW2_ORYSJ_340_349	Gold	349	T	351	F->L	4	mzspec:PXD000923:LHY_T4:scan:10513:TVQFVDWC[Carbamidomethyl]PT[Phospho]GFK/2	1	0	0.9913	1	0.00403603	0.95	1	0	0.987407	1	0	0.9911	1	0	0.989414	1	0.0280652	0.930291	0			0			1	0.996528	1	1	1	1	1	1	1	1	1	1	0.000330579
TVQFVDWCPTGFK	TVQFVDWC[Carbamidomethyl]PT[Phospho]GFK-10	LOC_Os07g38730.1	LOC_Os03g11970.1_340_349;LOC_Os07g38730.1_340_349	Os03t0219300-01_340_349;Os07t0574800-01_340_349;Os07t0574800-02_340_349	sp|P28752|TBA1_ORYSJ_340_349;tr|Q10PW2|Q10PW2_ORYSJ_340_349	Gold	349	T	374	A->S	0	mzspec:PXD000923:LHY_T4:scan:10513:TVQFVDWC[Carbamidomethyl]PT[Phospho]GFK/2	1	0	0.9913	1	0.00403603	0.95	1	0	0.987407	1	0	0.9911	1	0	0.989414	1	0.0280652	0.930291	0			0			1	1	1	1	1	1	1	1	1	1	0.997895	1	0.000330579
NLPDPDAEVIALSPK	NLPDPDAEVIALS[Phospho]PK-13	LOC_Os04g47860.2	LOC_Os04g47860.5_74_86;LOC_Os04g47860.6_74_86			Gold	12	S	57	A->E	0	mzspec:PXD002222:Rice_leaf_0h_phospho_test1:scan:20911:NLPDPDAEVIALS[Phospho]PK/2	1	0.00357055	0.954218	1	0	0.9859	1	0	0.95466	1	0	0.982364	1	0	0.981	1	0	0.9813	0			0			1	1	1	1	1	0.99005	1	1	1	1	1	1	0.000661157
VGSAADWSNHF	VGS[Phospho]AADWSNHF-3	LOC_Os03g53270.1	LOC_Os03g53270.1_241_243;LOC_Os03g53270.2_184_186	Os03t0744600-01_241_243	tr|Q7XXR0|Q7XXR0_ORYSJ_241_243	Gold	243	S	58	Y->C	0	mzspec:PXD002222:Rice_leaf_24h_phospho_test1:scan:19675:VGS[Phospho]AADWSNHF/2	1	0	0.978698	1	0	0.981705	1	0	0.957779	1	0	0.9756	1	0	0.9755	1	0.00151347	0.9688	0			0			1	1	1	1	0.991071	1	0.986842	1	1	1	1	1	0.000661157
NVVLDEYGSPK	NVVLDEYGS[Phospho]PK-9	LOC_Os12g17910.1	LOC_Os12g17910.1_73_81	Os12t0277500-01_73_81	tr|Q2QU06|Q2QU06_ORYSJ_73_81	Gold	81	S	25	A->S	0	mzspec:PXD004705:Rice_phos_BR_3h_20per_F1_R1:scan:18659:NVVLDEYGS[Phospho]PK/2	1	0.00357055	0.958142	1	0	0.980502	1	0	0.968216	1	0	0.981607	1	0	0.9788	1	0.00151347	0.966967	0			0			1	1	0.990291	1	1	1	1	1	0.993496	1	0.966316	1	0.00694215
HKSFDDDDLSNKPVLK	HKS[Phospho]FDDDDLSNKPVLK-3	LOC_Os03g08550.1	LOC_Os03g08550.1_377_379;LOC_Os03g08550.2_280_282	Os03t0183800-01_377_379;Os03t0183800-02_150_152	tr|A0A0P0VU36|A0A0P0VU36_ORYSJ_150_152;tr|Q10QT7|Q10QT7_ORYSJ_377_379	Gold	379	S	376	R->H	4	mzspec:PXD004705:Rice_phos_BR_12h_20per_F1_R2:scan:14399:HKS[Phospho]FDDDDLSNKPVLK/3	1	0.00555317	0.892682	1	0	0.9889	1	0	0.979608	1	0	0.9922	1	0	0.9919	1	0	0.9881	0			0			1	1	1	1	1	1	0.986842	1	1	1	1	1	0.000330579
LQEQLSGNLAR	LQEQLS[Phospho]GNLAR-6	LOC_Os01g69990.1	LOC_Os01g69990.1_1151_1156	Os01t0924600-01_77_82	tr|Q0JGG6|Q0JGG6_ORYSJ_77_82	Gold	1156	S	1178	M->L	0	mzspec:PXD004705:Rice_phos_BR_12h_20per_F1_R1:scan:15433:LQEQLS[Phospho]GNLAR/2	1	0.00357055	0.953373	1	0	0.982607	1	0	0.964173	1	0	0.984702	1	0	0.981502	1	0.00151347	0.966259	0			0			1	1	1	1	1	1	1	1	0.998374	1	1	1	0.000330579
QSNSDGALDTMAR	Q[Gln->pyro-Glu]SNS[Phospho]DGALDTMAR-4	LOC_Os06g13820.2	LOC_Os06g13820.1_719_722;LOC_Os06g13820.2_719_722	Os06t0247800-01_719_722	tr|Q654U5|Q654U5_ORYSJ_719_722	Gold	722	S	717	M->I	4	mzspec:PXD002222:Rice_leaf_24h_phospho_test3:scan:14834:Q[Gln->pyro-Glu]SNS[Phospho]DGALDTMAR/2	1	0	0.978945	1	0	0.984	1	0	0.968203	1	0.00132806	0.9665	1	0	0.9613	1	0	0.972857	0			0			1	1	1	1	1	0.995025	1	1	1	1	1	1	0.000330579
LNHLVSCDQTEVLEPK	LNHLVS[Phospho]C[Carbamidomethyl]DQTEVLEPK-6	LOC_Os01g56140.1	LOC_Os01g56140.1_839_844	Os01t0767000-01_839_844	sp|Q0JJ05|NMCPB_ORYSJ_839_844	Gold	844	S	830	D->N	0	mzspec:PXD002222:Rice_leaf_0h_phospho_test2:scan:19633:LNHLVS[Phospho]C[Carbamidomethyl]DQTEVLEPK/2	1	0.00357055	0.963883	1	0	0.9904	1	0.0151048	0.921935	1	0	0.9852	1	0	0.9848	1	0	0.985204	0			0			1	1	1	1	1	0.995025	1	1	1	1	1	1	0.000330579
TAASDVEEMIMK	TAAS[Phospho]DVEEMIMK-4	LOC_Os08g02410.1	LOC_Os08g02410.1_28_31	Os08t0117300-01_28_31	sp|Q69UI1|RS132_ORYSJ_28_31	Gold	31	S	61	P->T	0	mzspec:PXD004705:Rice_phos_BR_12h_20per_F1_R2:scan:26874:TAAS[Phospho]DVEEMIMK/2	1	0.00357055	0.959563	1	0	0.978904	1	0	0.957451	1	0	0.9825	1	0	0.9787	1	0	0.973705	0			0			1	1	1	1	0.991071	1	1	1	1	1	1	1	0.000330579
HMSPPTPPAAAEESK	HMS[Phospho]PPTPPAAAEESK-3	LOC_Os12g10630.1	LOC_Os12g10630.1_45_47		sp|Q2QW44|ZHD3_ORYSJ_45_47	Gold	47	S	43	G->E	4	mzspec:PXD002222:Rice_leaf_0h_phospho_test2:scan:11672:HMS[Phospho]PPTPPAAAEESK/2	1	0	0.985018	1	0	0.985138	1	0	0.963704	1	0	0.977629	1	0.0035959	0.9496	1	0.00151347	0.9693	0			0			1	1	1	1	1	1	1	1	1	1	0.997895	1	0.000330579
NVVIEQSYGSPK	NVVIEQSYGS[Phospho]PK-10	LOC_Os10g32550.1	LOC_Os10g32550.1_128_137	Os10t0462900-01_68_77;Os10t0462900-02_68_77	tr|Q8H903|Q8H903_ORYSJ_68_77	Gold	137	S	183	A->G	0	mzspec:PXD002222:Rice_leaf_24h_phospho_test3:scan:13090:NVVIEQSYGS[Phospho]PK/2	1	0.00339119	0.96629	1	0	0.977904	1	0	0.972898	1	0	0.976055	1	0	0.9618	1	0	0.973303	0			0			1	1	1	1	1	1	1	1	1	1	1	0.995215	0.000330579
NNAGEIIGTRFETGEVK	NNAGEIIGT[Phospho]RFETGEVK-9	LOC_Os07g37240.1	LOC_Os07g37240.1_103_111	Os07t0558400-01_103_111	tr|Q6Z411|Q6Z411_ORYSJ_103_111	Gold	111	T	47	P->S	0	mzspec:PXD002222:Rice_leaf_24h_phospho_test1:scan:18488:NNAGEIIGT[Phospho]RFETGEVK/2	1	0	0.972396	1	0	0.9887	1	0.0111341	0.926882	1	0	0.9856	1	0	0.9857	1	0.00151347	0.9664	0			0			1	1	1	1	1	1	1	1	0.998374	1	0.989474	1	0.00198347
AAAAEAAAPDAGVSSPQGGGGEK	AAAAEAAAPDAGVSS[Phospho]PQGGGGEK-15	LOC_Os04g40430.1	LOC_Os04g40430.1_7_21;LOC_Os04g40430.2_7_21	Os04t0480400-01_7_21	tr|B7EFQ5|B7EFQ5_ORYSJ_7_21	Gold	21	S	3	K->E	0	mzspec:PXD002756:Orbi00308XM-Yej-Rice-Anthor-T_Recal:scan:11311:AAAAEAAAPDAGVSS[Phospho]PQGGGGEK/3	1	0.00357055	0.946209	1	0	0.9752	1	0	0.981402	1	0	0.9743	1	0	0.976707	1	0	0.9712	0			0			1	0.996528	0.84466	1	1	0.955224	1	0.536842	0.504065	0.878049	0.505263	0.143541	0.298182
MTAGMSSMSFK	MTAGMSSMS[Phospho]FK-9	LOC_Os02g46962.1	LOC_Os02g46962.1_27_35;LOC_Os02g46962.2_27_35;LOC_Os02g46962.3_27_35	Os02t0697300-01_27_35	tr|Q6YUH7|Q6YUH7_ORYSJ_27_35	Gold	35	S	47	P->S	0	mzspec:PXD000923:LHY_T4:scan:04499:MTAGMSSMS[Phospho]FK/2	1	0	0.980317	1	0.00824582	0.9336	1	0	0.979704	1	0	0.9792	1	0	0.9788	1	0	0.9718	0			0			1	1	1	1	0.642857	1	1	1	1	1	1	1	0.0132231
LEDYQAPLRPPSPFQGVGR	LEDYQAPLRPPS[Phospho]PFQGVGR-12	LOC_Os04g39040.1	LOC_Os04g39040.1_185_196	Os04t0464500-01_185_196	tr|Q0JCK5|Q0JCK5_ORYSJ_185_196	Gold	196	S	171	A->S	0	mzspec:PXD002222:Rice_leaf_24h_phospho_test1:scan:20749:LEDYQAPLRPPS[Phospho]PFQGVGR/2	1	0	0.9795	1	0	0.9895	1	0	0.962815	1	0	0.975702	1	0	0.982	1	0.0283116	0.929163	0			0			1	1	0.873786	1	1	0.452736	0.921053	0.74386	0.969106	0.960976	1	1	0.0757025
ALLSPLPSPR	ALLS[Phospho]PLPS[Phospho]PR-4	LOC_Os05g38950.1	LOC_Os05g38950.2_696_699;LOC_Os05g38950.1_696_699	Os05t0465100-01_696_699	tr|Q6I5K0|Q6I5K0_ORYSJ_696_699	Gold	699	S	726	P->L	0	mzspec:PXD002222:Rice_leaf_24h_phospho_test1:scan:20158:ALLS[Phospho]PLPS[Phospho]PR/2	1	0	0.985202	1	0	0.9854	1	0	0.976006	1	0	0.9758	1	0	0.9756	1	0.0339024	0.918932	0			0			0.991935	1	1	1	1	1	1	1	1	1	1	1	0.000991736
ALLSPLPSPR	ALLS[Phospho]PLPS[Phospho]PR-8	LOC_Os05g38950.1	LOC_Os05g38950.2_696_703;LOC_Os05g38950.1_696_703	Os05t0465100-01_696_703	tr|Q6I5K0|Q6I5K0_ORYSJ_696_703	Gold	703	S	726	P->L	0	mzspec:PXD002222:Rice_leaf_24h_phospho_test1:scan:20158:ALLS[Phospho]PLPS[Phospho]PR/2	1	0	0.985108	1	0	0.9854	1	0	0.975907	1	0	0.9758	1	0	0.9756	1	0.0339024	0.918833	0			0			0.991935	1	1	1	1	1	1	1	1	1	1	1	0.000991736
NSSPHLVIPLPTISGEFIQSPK	NSSPHLVIPLPTISGEFIQS[Phospho]PK-20	LOC_Os10g41030.1	LOC_Os10g41030.2_421_440;LOC_Os10g41030.1_421_440;LOC_Os10g41030.3_421_440	Os10t0559700-01_421_440;Os10t0559700-02_421_440	tr|Q0IVQ5|Q0IVQ5_ORYSJ_421_440;tr|A0A0P0XX58|A0A0P0XX58_ORYSJ_421_440	Gold	440	S	452	V->I	0	mzspec:PXD002222:Rice_leaf_0h_phospho_test2:scan:26115:NSSPHLVIPLPTISGEFIQS[Phospho]PK/3	1	0.00357055	0.961934	1	0	0.9929	1	0	0.9882	1	0	0.9879	1	0.008872	0.9427	1	0.0215954	0.9428	0			0			0.897849	0.993056	0.834951	0.927711	0.651786	0.412935	0.855263	0.961404	0.980488	1	1	1	0.0839669
SDDATEVSEADSPGDSLR	SDDATEVSEADS[Phospho]PGDSLR-12	LOC_Os08g20660.1	LOC_Os08g20660.1_696_707;LOC_Os08g20660.2_696_707	Os08t0301500-01_696_707	sp|Q6ZHZ1|SPSA4_ORYSJ_696_707	Gold	707	S	751	R->G	0	mzspec:PXD002222:Rice_leaf_0h_phospho_test2:scan:12682:SDDATEVSEADS[Phospho]PGDSLR/2	1	0	0.980715	1	0	0.9834	1	0	0.971006	1	0	0.9786	1	0	0.9825	1	0.0339024	0.9187	0			0			1	1	1	0.987952	1	1	1	1	1	1	1	1	0.000330579
GPSGFPGGGGGGGSDSDEPQEYYTGGEK	GPSGFPGGGGGGGS[Phospho]DSDEPQEYYTGGEK-14	LOC_Os04g39040.1	LOC_Os04g39040.1_33_46	Os04t0464500-01_33_46	tr|Q0JCK5|Q0JCK5_ORYSJ_33_46	Gold	46	S	60	K->E	0	mzspec:PXD004705:Rice_phos_BR_3h_20per_F1_R3:scan:22323:GPSGFPGGGGGGGS[Phospho]DSDEPQEYYTGGEK/2	1	0.00357055	0.958241	1	0	0.9839	1	0	0.9498	1	0	0.9853	1	0	0.975	1	0.0142923	0.956117	0			0			1	1	1	1	1	1	1	1	1	1	0.997895	1	0.000330579
SPPAAAAAPPQSVR	S[Phospho]PPAAAAAPPQSVR-1	LOC_Os08g40150.1	LOC_Os08g40150.1_21_21;LOC_Os08g40150.2_21_21	Os08t0512400-02_21_21	tr|Q6Z8N9|Q6Z8N9_ORYSJ_21_21	Gold	21	S	129	P->Q	0	mzspec:PXD002222:Rice_leaf_24h_phospho_test2:scan:08682:S[Phospho]PPAAAAAPPQSVR/2	1	0.00555317	0.887051	1	0	0.9907	1	0	0.972	1	0	0.9884	1	0	0.987	1	0	0.983	0			0			1	1	0.980583	1	1	1	1	1	1	1	1	1	0.000661157
KLADDDGEDSLDENDLT	KLADDDGEDS[Phospho]LDENDLT-10	LOC_Os04g52760.1	LOC_Os04g52760.1_206_215	Os04t0618500-01_282_291	tr|Q7X6D9|Q7X6D9_ORYSJ_282_291	Gold	215	S	188	V->E	0	mzspec:PXD004705:Rice_phos_BR_12h_20per_F1_R1:scan:18402:KLADDDGEDS[Phospho]LDENDLT/2	1	0	0.977894	1	0	0.9676	1	0	0.988001	1	0	0.9884	1	0.01443	0.9304	1	0.0149795	0.9546	0			0			0.994624	1	1	1	1	1	1	1	1	1	1	1	0.000661157
GAASASGGGGAAPEAQQQLSGGGDTPR	GAASASGGGGAAPEAQQQLSGGGDT[Phospho]PR-25	LOC_Os07g02710.1	LOC_Os07g02710.1_4_28	Os07t0118300-01_4_28	tr|A0A0N7KMU9|A0A0N7KMU9_ORYSJ_4_28	Gold	28	T	37	S->F	0	mzspec:PXD000923:LHY_T7:scan:02681:GAASASGGGGAAPEAQQQLSGGGDT[Phospho]PR/3	1	0	0.986004	1	0	0.976	1	0.00665979	0.935161	1	0	0.984757	1	0	0.985351	1	0.0278559	0.935644	0			0			0.959677	1	0.961165	0.951807	0.910714	0.985075	0.986842	1	0.996748	1	1	1	0.0128926
AHGTAVGLPSEDDMGNSEVGHNALGAGR	AHGTAVGLPSEDDMGNS[Phospho]EVGHNALGAGR-17	LOC_Os01g60190.2	LOC_Os01g60190.1_65_81;LOC_Os01g60190.2_65_81	Os01t0817700-01_65_81;Os01t0817700-02_65_81	tr|Q5QMK7|Q5QMK7_ORYSJ_65_81	Gold	81	S	56	A->S	0	mzspec:PXD000923:LHY_T9:scan:03610:AHGTAVGLPSEDDMGNS[Phospho]EVGHNALGAGR/4	1	0	0.9867	1	0	0.9787	1	0.00191862	0.9422	1	0	0.9798	1	0	0.9686	1	0.0215954	0.943	0			0			0.978495	0.975694	0.815534	1	1	0.985075	0.973684	0.185965	0.346341	0.0780488	0.277895	0.430622	0.437686
MLAPVPAHSEVSPDNVSGR	MLAPVPAHSEVS[Phospho]PDNVSGR-12	LOC_Os11g28270.1	LOC_Os11g28270.2_364_375;LOC_Os11g28270.1_402_413	Os11t0472000-01_372_383;Os11t0472000-02_121_132	sp|Q2R4J4|C3H63_ORYSJ_402_413;tr|A0A0P0Y2A9|A0A0P0Y2A9_ORYSJ_121_132;tr|A0A0P0Y253|A0A0P0Y253_ORYSJ_372_383	Gold	413	S	285	F->L	0	mzspec:PXD002222:Rice_leaf_0h_phospho_test3:scan:17700:MLAPVPAHSEVS[Phospho]PDNVSGR/2	1	0.00357055	0.959817	1	0	0.9865	1	0	0.9592	1	0	0.9806	1	0	0.9825	1	0.0304861	0.9275	0			0			1	1	1	1	1	0.985075	1	1	1	1	1	1	0.000991736
YPTESPENGNIDGK	YPTES[Phospho]PEN[Deamidated]GNIDGK-5	LOC_Os01g32870.2	LOC_Os01g32870.2_370_374;LOC_Os01g32870.1_370_374	Os01t0512100-01_370_374	tr|Q5QMV0|Q5QMV0_ORYSJ_370_374	Gold	374	S	263	H->N	0	mzspec:PXD004705:Rice_phos_Nip_0h_20per_F1_R1:scan:14634:YPTES[Phospho]PEN[Deamidated]GNIDGK/2	1	0.00357055	0.952086	1	0	0.9846	1	0.0236373	0.911244	1	0	0.9847	1	0	0.9843	1	0	0.975802	0			0			1	1	1	1	1	1	1	0.996491	1	1	1	1	0.000330579
SHSNASSGMGVAPDIR	SHS[Phospho]N[Deamidated]ASSGMGVAPDIR-3	LOC_Os03g56790.1	LOC_Os03g56790.1_6_8	Os03t0780400-01_6_8	sp|Q9AY76|ADF2_ORYSJ_6_8	Gold	8	S	68	E->K	0	mzspec:PXD002222:Rice_leaf_24h_phospho_test3:scan:13998:SHS[Phospho]N[Deamidated]ASSGMGVAPDIR/2	1	0.00357055	0.932152	1	0	0.985	1	0.00378624	0.939722	1	0	0.9826	1	0	0.981107	1	0.00151347	0.968506	0			0			1	1	0.990291	1	1	1	1	1	1	0.995122	1	1	0.000661157
TISDELPQEPAK	TIS[Phospho]DELPQEPAK-3	LOC_Os02g39920.1	LOC_Os02g39920.1_278_280	Os02t0612800-01_278_280	tr|Q6K624|Q6K624_ORYSJ_278_280	Gold	280	S	284	P->L	4	mzspec:PXD002222:Rice_leaf_0h_phospho_test2:scan:15986:TIS[Phospho]DELPQEPAK/2	1	0	0.9772	1	0	0.984	1	0.00962413	0.927918	1	0	0.9816	1	0	0.9787	1	0.0262752	0.939494	0			0			0.997312	0.888889	0.990291	0.722892	1	1	1	1	1	1	1	1	0.018843
GNIPGSPEADLYMR	GNIPGS[Phospho]PEADLYMR-6	LOC_Os08g01900.1	LOC_Os08g01900.1_340_345	Os08t0110500-01_340_345	tr|Q6ZC56|Q6ZC56_ORYSJ_340_345	Gold	345	S	318	A->V	0	mzspec:PXD000923:LHY_T4:scan:06522:GNIPGS[Phospho]PEADLYMR/2	1	0	0.9825	1	0	0.980199	1	0	0.951201	1	0.00132806	0.9655	1	0.0169072	0.923208	1	0	0.982007	0			0			1	1	1	1	1	1	0.986842	1	1	1	1	1	0.000330579
KDDGQGDSVTVGGTR	KDDGQGDS[Phospho]VTVGGTR-8	LOC_Os02g48010.1	LOC_Os02g48010.1_956_963		sp|Q0DY81|NMCPA_ORYSJ_956_963	Gold	963	S	959	G->D	4	mzspec:PXD005241:Rice_phos_young_panicles__TiO2_25per_F2_R1_raw:scan:06558:KDDGQGDS[Phospho]VTVGGTR/2	1	0.00357055	0.9637	1	0	0.9734	1	0	0.971311	1	0.0138409	0.9339	1	0.00124423	0.9596	1	0	0.9799	0			0			1	1	1	1	0.991071	1	1	1	1	1	1	1	0.000330579
KVSGPLDPSVSMK	KVS[Phospho]GPLDPSVSMK-3	LOC_Os08g13350.1	LOC_Os08g13350.1_175_177;LOC_Os08g13350.2_175_177	Os08t0230200-01_176_178;Os08t0230200-02_176_178	tr|A0A0P0XDG3|A0A0P0XDG3_ORYSJ_176_178	Gold	177	S	141	R->H	0	mzspec:PXD000923:LHY_T5:scan:06713:KVS[Phospho]GPLDPSVSMK/2	1	0	0.9913	1	0	0.980636	1	0.00191862	0.943131	1	0	0.9703	1	0.0183735	0.913951	1	0	0.9807	0			0			1	1	1	0.987952	1	1	1	1	1	1	1	1	0.000330579
DIASPTSSQSVVLSSGR	DIAS[Phospho]PTSSQSVVLSSGR-4	LOC_Os05g37500.1	LOC_Os05g37500.1_735_738			Gold	738	S	744	S->T	0	mzspec:PXD005241:Rice_phos__shoot_meristem__TiO2_25per_F1_R1_raw:scan:31144:DIAS[Phospho]PTSSQSVVLSSGR/2	1	0.00357055	0.963329	1	0	0.975	1	0	0.945943	1	0.00248861	0.9565	1	0	0.9613	1	0	0.9751	0			0			1	1	1	1	1	1	1	1	1	1	0.997895	1	0.000330579
ATNTGSCASFSDVDEDIPEK	ATNTGSC[Carbamidomethyl]ASFS[Phospho]DVDEDIPEK-11	LOC_Os11g19810.1	LOC_Os11g19810.2_823_833;LOC_Os11g19810.1_838_848	Os11t0303500-01_507_517	tr|Q0IT61|Q0IT61_ORYSJ_507_517	Gold	848	S	860	G->S	0	mzspec:PXD002222:Rice_leaf_0h_phospho_test2:scan:20842:ATNTGSC[Carbamidomethyl]ASFS[Phospho]DVDEDIPEK/2	1	0	0.980484	1	0	0.9824	1	0	0.967025	1	0.00917188	0.9482	1	0.008872	0.9419	1	0.0135789	0.956937	0			0			0.897849	0.979167	0.427184	0.915663	0.991071	0.00995025	0.881579	0.0105263	0.0243902	0.00487805	0.00842105	0.0191388	0.687934
SLDLAVGGGGTDIR	S[Phospho]LDLAVGGGGTDIR-1	LOC_Os03g49640.1	LOC_Os03g49640.1_93_93;LOC_Os03g49640.2_93_93	Os03t0703400-01_93_93	tr|Q75I98|Q75I98_ORYSJ_93_93	Gold	93	S	125	S->L	0	mzspec:PXD000923:LHY_T5:scan:13170:S[Phospho]LDLAVGGGGTDIR/2	1	0	0.988783	1	0.011944	0.921595	1	0	0.978626	1	0.00132806	0.960204	1	0.00124423	0.960708	1	0.00286022	0.963356	0			0			1	1	1	1	1	1	1	1	0.998374	1	1	1	0.000330579
LQSEKFEHLSEQELCLK	LQS[Phospho]EKFEHLSEQELC[Carbamidomethyl]LK-3	LOC_Os07g30774.1	LOC_Os07g30774.1_698_700	Os07t0490200-01_698_700;Os07t0490200-02_285_287	sp|Q7XHR2|CBT_ORYSJ_698_700;tr|A0A0P0X5S7|A0A0P0X5S7_ORYSJ_285_287	Gold	700	S	628	T->N	0	mzspec:PXD004705:Rice_phos_Nip_0h_20per_F1_R1:scan:25266:LQS[Phospho]EKFEHLSEQELC[Carbamidomethyl]LK/3	1	0.00555317	0.889375	1	0	0.9738	1	0.00665979	0.934729	1	0	0.9923	1	0	0.9921	1	0	0.988205	0			0			0.997312	1	1	1	1	1	1	1	1	1	1	1	0.000330579
GPFCGSPDINSR	GPFC[Carbamidomethyl]GS[Phospho]PDINSR-6	LOC_Os06g42490.1	LOC_Os06g42490.1_425_430	Os06t0631300-01_68_73	tr|A0A0P0WZF6|A0A0P0WZF6_ORYSJ_68_73	Gold	430	S	441	P->L	0	mzspec:PXD002222:Rice_leaf_0h_phospho_test3:scan:14358:GPFC[Carbamidomethyl]GS[Phospho]PDINSR/2	1	0	0.9882	1	0	0.989	1	0.00818719	0.929301	1	0.00248861	0.9568	1	0	0.9802	1	0.030674	0.926129	0			0			1	1	0.990291	1	1	0.975124	1	1	1	1	1	1	0.00198347
YHGHSMSDPGSTYR	YHGHS[Phospho]MSDPGSTYR-5	LOC_Os02g50620.1	LOC_Os02g50620.1_289_293;LOC_Os06g13720.1_297_301	Os02t0739600-01_289_293;Os06t0246500-01_297_301	sp|Q6Z5N4|ODPA1_ORYSJ_289_293;sp|Q654V6|ODPA2_ORYSJ_297_301	Gold	293	S	332	A->T	0	mzspec:PXD002222:Rice_leaf_0h_phospho_test3:scan:06388:YHGHS[Phospho]MSDPGSTYR/3	1	0	0.970881	1	0	0.9846	1	0.0236373	0.900379	1	0	0.9731	1	0	0.974	1	0.00151347	0.966454	0			0			1	1	1	1	1	1	1	1	0.998374	1	1	1	0.000330579
YHGHSMSDPGSTYR	YHGHS[Phospho]MSDPGSTYR-5	LOC_Os06g13720.1	LOC_Os02g50620.1_289_293;LOC_Os06g13720.1_297_301	Os02t0739600-01_289_293;Os06t0246500-01_297_301	sp|Q6Z5N4|ODPA1_ORYSJ_289_293;sp|Q654V6|ODPA2_ORYSJ_297_301	Gold	301	S	278	A->S	0	mzspec:PXD002222:Rice_leaf_0h_phospho_test3:scan:06388:YHGHS[Phospho]MSDPGSTYR/3	1	0	0.970881	1	0	0.9846	1	0.0236373	0.900379	1	0	0.9731	1	0	0.974	1	0.00151347	0.966454	0			0			1	0.996528	1	1	1	1	1	1	1	1	1	1	0.000330579
TSGSFVLQR	TSGS[Phospho]FVLQR-4	LOC_Os02g35190.1	LOC_Os02g35190.2_686_689;LOC_Os02g35190.1_686_689	Os02t0558100-02_686_689;Os02t0558100-03_204_207	tr|A0A0N7KFH5|A0A0N7KFH5_ORYSJ_204_207;tr|Q6YVX5|Q6YVX5_ORYSJ_686_689	Gold	689	S	691	V->F	4	mzspec:PXD004939:Rice_phos_ABA_12h_20per_F1_R1:scan:18157:TSGS[Phospho]FVLQR/2	1	0.00555317	0.883082	1	0	0.980353	1	0	0.969175	1	0	0.97725	1	0	0.9838	1	0	0.975673	0			0			0.997312	1	1	1	1	1	1	1	1	1	1	1	0.000330579
NKSDMLDDSEDVPLK	NKS[Phospho]DMLDDSEDVPLK-3	LOC_Os07g39280.1	LOC_Os07g39280.1_313_315	Os07t0581000-01_313_315;Os07t0581000-02_313_315	tr|Q69V70|Q69V70_ORYSJ_313_315	Gold	315	S	312	R->L	4	mzspec:PXD004705:Rice_phos_BR_12h_20per_F1_R2:scan:19967:NKS[Phospho]DMLDDSEDVPLK/2	1	0.00555317	0.903009	1	0.00403603	0.953271	1	0	0.969912	1	0	0.9849	1	0	0.9732	1	0	0.983609	0			0			1	1	1	1	1	1	1	1	0.980488	1	1	0.966507	0.00628099
SASPDPELVR	SAS[Phospho]PDPELVR-3	LOC_Os01g74030.1	LOC_Os01g74030.1_223_225;LOC_Os05g01910.1_207_209	Os01t0971900-01_223_225;Os05t0109600-01_207_209	tr|Q5JMD6|Q5JMD6_ORYSJ_223_225;tr|B7F8F5|B7F8F5_ORYSJ_207_209	Gold	225	S	262	C->R	0	mzspec:PXD004705:Rice_phos_Nip_0h_20per_F1_R3:scan:14064:SAS[Phospho]PDPELVR/2	1	0.00357055	0.959726	1	0	0.977002	1	0	0.947922	1	0	0.977016	1	0	0.976614	1	0.0283116	0.929161	0			0			1	1	0.980583	1	1	1	1	1	1	1	1	1	0.000661157
SASPDPELVR	SAS[Phospho]PDPELVR-3	LOC_Os05g01910.1	LOC_Os01g74030.1_223_225;LOC_Os05g01910.1_207_209	Os01t0971900-01_223_225;Os05t0109600-01_207_209	tr|Q5JMD6|Q5JMD6_ORYSJ_223_225;tr|B7F8F5|B7F8F5_ORYSJ_207_209	Gold	209	S	246	R->Q	0	mzspec:PXD004705:Rice_phos_Nip_0h_20per_F1_R3:scan:14064:SAS[Phospho]PDPELVR/2	1	0.00357055	0.959726	1	0	0.977002	1	0	0.947922	1	0	0.977016	1	0	0.976614	1	0.0283116	0.929161	0			0			1	1	1	1	1	1	1	0.996491	1	1	1	1	0.000330579
LEAAEEEGAGSEGEEEAGR	LEAAEEEGAGS[Phospho]EGEEEAGR-11	LOC_Os07g44970.1	LOC_Os07g44970.1_325_335	Os07t0644300-02_325_335	tr|Q8LIB1|Q8LIB1_ORYSJ_325_335	Gold	335	S	323	A->V	0	mzspec:PXD002222:Rice_leaf_24h_phospho_test3:scan:08464:LEAAEEEGAGS[Phospho]EGEEEAGR/2	1	0	0.982307	1	0	0.9851	1	0.0186947	0.9183	1	0.00132806	0.9613	1	0.00124423	0.9605	1	0.0207046	0.9456	0			0			1	1	1	1	1	0.995025	1	1	1	1	1	1	0.000330579
AAVSGQQQDWNSPAR	AAVSGQQQDWNS[Phospho]PAR-12	LOC_Os08g41400.1	LOC_Os08g41400.1_1029_1040	Os08t0525700-01_1029_1040;Os08t0525700-02_309_320	tr|A0A0N7KQ63|A0A0N7KQ63_ORYSJ_309_320;tr|Q84QV5|Q84QV5_ORYSJ_1029_1040	Gold	1040	S	1049	K->N	0	mzspec:PXD004939:Rice_phos_ABA_3h_20per_F1_R1:scan:13275:AAVSGQQQDWNS[Phospho]PAR/2	1	0.00555317	0.887142	1	0	0.9833	1	0	0.952833	1	0	0.9804	1	0	0.985	1	0.00700059	0.9614	0			0			1	1	1	1	0.991071	1	1	1	1	1	1	1	0.000330579
NFTHQVFAR	NFT[Phospho]HQVFAR-3	LOC_Os05g32600.1	LOC_Os05g32600.1_172_174		sp|P29620|CDKD1_ORYSJ_172_174	Gold	174	T	151	A->T	0	mzspec:PXD002222:Rice_leaf_24h_phospho_test1:scan:13565:NFT[Phospho]HQVFAR/2	1	0.00555317	0.884089	1	0	0.991101	1	0	0.95932	1	0.00132806	0.961211	1	0	0.982922	1	0.00151347	0.969617	0			0			1	1	1	1	1	1	1	1	0.996748	1	0.997895	1	0.000991736
GSGAGPSSLGSPLK	GSGAGPSSLGS[Phospho]PLK-11	LOC_Os10g33680.1	LOC_Os10g33680.1_109_119	Os10t0476600-01_109_119;Os10t0476600-02_109_119	tr|Q7XDE0|Q7XDE0_ORYSJ_109_119	Gold	119	S	99	T->I	0	mzspec:PXD002222:Rice_leaf_24h_phospho_test1:scan:13062:GSGAGPSSLGS[Phospho]PLK/2	1	0.00555317	0.882205	1	0	0.9888	1	0	0.955522	1	0	0.9873	1	0	0.9869	1	0.0207046	0.9464	0			0			0.997312	1	1	1	1	1	1	1	1	1	1	1	0.000330579
RVSSGNLVDVAR	RVS[Phospho]S[Phospho]GNLVDVAR-4	LOC_Os10g04580.1	LOC_Os10g04580.2_105_108;LOC_Os10g04580.1_179_182	Os10t0135200-01_179_182	tr|Q33B74|Q33B74_ORYSJ_179_182	Gold	182	S	190	R->C	0	mzspec:PXD002222:Rice_leaf_0h_phospho_test1:scan:15035:RVS[Phospho]S[Phospho]GNLVDVAR/2	1	0.00357055	0.95374	1	0	0.989	1	0.00191862	0.943675	1	0	0.976	1	0	0.9754	1	0.0446661	0.905584	0			0			1	1	1	0.987952	1	1	1	1	1	1	1	1	0.000330579
NLGSGGIDNTFSPR	NLGSGGIDNTFS[Phospho]PR-12	LOC_Os04g53670.1	LOC_Os04g53670.1_1107_1118	Os04t0628600-01_1107_1118	tr|Q0J9W2|Q0J9W2_ORYSJ_1107_1118	Gold	1118	S	1111	G->R	0	mzspec:PXD002222:Rice_leaf_24h_phospho_test2:scan:17978:NLGSGGIDNTFS[Phospho]PR/2	1	0	0.9728	1	0	0.9767	1	0.0236373	0.914423	1	0.00132806	0.9653	1	0.00124423	0.9607	1	0.015835	0.9533	0			0			1	1	1	1	1	1	0.986842	1	1	1	1	1	0.000330579
HQSIDAQLR	HQS[Phospho]IDAQLR-3	LOC_Os02g14770.1	LOC_Os02g14770.1_13_15;LOC_Os02g14770.4_13_15;LOC_Os02g14770.3_13_15;LOC_Os02g14770.2_13_15	Os02t0244700-01_13_15;Os02t0244700-02_13_15;Os02t0244700-03_13_15	tr|Q6EUD8|Q6EUD8_ORYSJ_13_15;tr|Q6EUD7|Q6EUD7_ORYSJ_13_15	Gold	15	S	10	M->V	4	mzspec:PXD002222:Rice_leaf_24h_phospho_test1:scan:07723:HQS[Phospho]IDAQLR/2	1	0.00339119	0.964477	1	0	0.984111	1	0.0292971	0.867119	1	0	0.98251	1	0	0.980727	1	0.00286022	0.963354	0			0			1	1	1	1	1	0.995025	1	1	1	1	1	1	0.000330579
VASADDLTLPK	VAS[Phospho]ADDLTLPK-3	LOC_Os08g21760.1	LOC_Os08g21760.1_205_207	Os08t0309300-01_205_207	tr|Q69IX0|Q69IX0_ORYSJ_205_207	Gold	207	S	210	D->G	4	mzspec:PXD002222:Rice_leaf_24h_phospho_test2:scan:18439:VAS[Phospho]ADDLTLPK/2	1	0.00357055	0.9546	1	0	0.968	1	0	0.948505	1	0.00361973	0.9526	1	0.00124423	0.9567	1	0.00825724	0.960808	0			0			1	1	1	1	1	0.995025	1	1	1	1	1	1	0.000330579
RDSFSAVQPGNNALR	RDS[Phospho]FSAVQPGNNALR-3	LOC_Os06g20390.1	LOC_Os06g20390.1_204_206	Os06t0308800-01_204_206	tr|Q5Z4L5|Q5Z4L5_ORYSJ_204_206	Gold	206	S	207	F->S	2	mzspec:PXD002222:Rice_leaf_24h_phospho_test1:scan:14529:RDS[Phospho]FSAVQPGNNALR/2	1	0.00555317	0.867258	1	0	0.9818	1	0	0.971182	1	0	0.9773	1	0	0.9767	1	0.00151347	0.9663	0			0			1	1	0.990291	1	1	0.945274	1	1	1	1	1	1	0.00396694
LALTPAVGTDNDGEGTVERPSK	LALTPAVGT[Phospho]DNDGEGTVERPSK-9	LOC_Os03g52310.1	LOC_Os03g52310.1_129_137	Os03t0733400-01_129_137	sp|Q6AVI0|RSLE2_ORYSJ_129_137	Gold	137	T	121	I->K	0	mzspec:PXD002222:Rice_leaf_0h_phospho_test3:scan:18028:LALTPAVGT[Phospho]DNDGEGTVERPSK/2	1	0.00357055	0.94651	1	0	0.9918	1	0.0309919	0.859876	1	0	0.9887	1	0	0.9874	1	0.00151347	0.966164	0			0			0.973118	0.996528	0.495146	0.987952	1	0	0.881579	0.00350877	0.0471545	0.0195122	0.0231579	0.00956938	0.666446
HHADSDVEMDDVKPLDDSGR	HHADS[Phospho]DVEMDDVKPLDDSGR-5	LOC_Os06g38470.1	LOC_Os06g38470.3_416_420;LOC_Os06g38470.1_416_420;LOC_Os06g38470.2_416_420	Os06t0583400-01_416_420;Os06t0583400-02_416_420	sp|Q7Y0Y8|HDAC1_ORYSJ_416_420	Gold	420	S	407	E->Q	0	mzspec:PXD002222:Rice_leaf_24h_phospho_test2:scan:14352:HHADS[Phospho]DVEMDDVKPLDDSGR/3	1	0.00357055	0.96261	1	0	0.9757	1	0.0122874	0.926575	1	0	0.9756	1	0	0.9751	1	0.0324096	0.9222	0			0			1	1	1	1	1	1	1	1	0.995122	1	0.989474	1	0.00264463
VSNSSINEESDGPSPK	VSNSSINEESDGPS[Phospho]PK-14	LOC_Os03g50390.1	LOC_Os03g50390.2_69_82;LOC_Os03g50390.1_643_656	Os03t0711800-01_643_656;Os03t0711800-02_179_192;Os03t0711800-03_120_133	tr|A0A0P0W318|A0A0P0W318_ORYSJ_179_192;tr|A0A0P0W232|A0A0P0W232_ORYSJ_120_133;tr|Q10E10|Q10E10_ORYSJ_643_656	Gold	656	S	622	L->M	0	mzspec:PXD002222:Rice_leaf_0h_phospho_test2:scan:05659:VSNSSINEESDGPS[Phospho]PK/2	1	0.00635037	0.846584	1	0	0.9876	1	0	0.972273	1	0	0.9867	1	0	0.9858	1	0.0112286	0.9574	0			0			1	0.996528	1	1	1	1	1	1	1	1	1	1	0.000330579
GEVTPPAPPSPPR	GEVTPPAPPS[Phospho]PPR-10	LOC_Os09g37520.1	LOC_Os09g37520.1_348_357	Os09t0547300-01_348_357;Os09t0547300-02_110_119	tr|A0A0P0XR99|A0A0P0XR99_ORYSJ_110_119;tr|Q0IZV2|Q0IZV2_ORYSJ_348_357	Gold	357	S	418	G->A	0	mzspec:PXD004705:Rice_phos_Nip_0h_20per_F1_R1:scan:17654:GEVTPPAPPS[Phospho]PPR/2	1	0	0.9793	1	0	0.9837	1	0.0351436	0.834012	1	0	0.984402	1	0	0.984002	1	0	0.9701	0			0			0.997312	1	1	1	1	1	1	1	1	1	1	1	0.000330579
ITETVQSPVK	ITETVQS[Phospho]PVK-7	LOC_Os07g48602.1	LOC_Os07g48602.1_113_119	Os07t0685400-01_142_148	tr|A0A0P0XAR8|A0A0P0XAR8_ORYSJ_142_148	Gold	119	S	125	P->L	0	mzspec:PXD004705:Rice_phos_BR_3h_20per_F1_R1:scan:10508:ITETVQS[Phospho]PVK/2	1	0	0.970614	1	0	0.9826	1	0.0240388	0.885446	1	0	0.9826	1	0	0.9758	1	0.0264325	0.938125	0			0			1	1	1	1	1	1	1	1	0.998374	1	1	1	0.000330579
SLSFGPEESPR	SLS[Phospho]FGPEESPR-3	LOC_Os11g10420.1	LOC_Os11g10420.1_9_11;LOC_Os11g10420.2_9_11	Os11t0209700-01_9_11	tr|A0A0P0Y053|A0A0P0Y053_ORYSJ_9_11	Gold	11	S	83	G->R	0	mzspec:PXD002222:Rice_leaf_0h_phospho_test2:scan:17598:SLS[Phospho]FGPEESPR/2	1	0.00555317	0.87508	1	0	0.9856	1	0.00665979	0.933842	1	0	0.983302	1	0	0.9852	1	0.00151347	0.96691	0			0			1	1	1	1	1	0.99005	1	1	1	1	1	1	0.000661157
VTDDGSQGIQGLMIR	VTDDGS[Phospho]QGIQGLMIR-6	LOC_Os04g01290.1	LOC_Os04g01290.1_402_407;LOC_Os04g01290.3_290_295;LOC_Os04g01290.2_290_295	Os04t0103200-01_402_407;Os04t0103200-02_402_407	tr|Q0JFH5|Q0JFH5_ORYSJ_402_407	Gold	407	S	381	S->A	0	mzspec:PXD005241:Rice_phos_young_panicles__TiO2_25per_F2_R1_raw:scan:44314:VTDDGS[Phospho]QGIQGLMIR/2	1	0	0.9727	1	0.025	0.8938	1	0	0.9762	1	0	0.975762	1	0.0169086	0.9221	1	0	0.9867	0			0			0.107527	0.868056	0.116505	0.445783	0.464286	0	0.0131579	0.00350877	0.0195122	0.0146341	0.0105263	0.00478469	0.86281
DVFGESDEDEPAPYR	DVFGES[Phospho]DEDEPAPYR-6	LOC_Os12g38970.1	LOC_Os12g38970.1_210_215	Os12t0579000-01_210_215	tr|Q2QN51|Q2QN51_ORYSJ_210_215	Gold	215	S	224	R->H	0	mzspec:PXD000923:LHY_T5:scan:11682:DVFGES[Phospho]DEDEPAPYR/2	1	0	0.990197	1	0	0.9876	1	0.0236373	0.88909	1	0.0252391	0.895467	1	0	0.9754	1	0	0.98671	0			0			1	1	1	1	1	1	1	1	1	1	0.993684	1	0.000991736
QVAHAPAELNSPR	Q[Gln->pyro-Glu]VAHAPAELNS[Phospho]PR-11	LOC_Os04g58280.2	LOC_Os04g58280.2_8_18;LOC_Os04g58280.1_8_18	Os04t0679400-01_8_18;Os04t0679400-02_8_18;Os04t0679400-04_8_18	tr|A0A0N7KJX8|A0A0N7KJX8_ORYSJ_8_18;tr|A3AYP1|A3AYP1_ORYSJ_8_18	Gold	18	S	53	A->G	0	mzspec:PXD000923:LHY_T5:scan:04852:Q[Gln->pyro-Glu]VAHAPAELNS[Phospho]PR/2	1	0	0.9879	1	0.00403603	0.9525	1	0.0240388	0.886113	1	0	0.9876	1	0	0.9862	1	0.031706	0.923483	0			0			0.919355	0.986111	1	0.915663	1	1	1	1	1	1	1	1	0.0135537
SASPDDDLAAK	SAS[Phospho]PDDDLAAK-3	LOC_Os02g01170.1	LOC_Os02g01170.1_467_469	Os02t0101700-01_366_368	tr|Q0E4T3|Q0E4T3_ORYSJ_366_368	Gold	469	S	465	D->H	4	mzspec:PXD004705:Rice_phos_BR_12h_20per_F1_R1:scan:07411:SAS[Phospho]PDDDLAAK/2	1	0.00357055	0.96349	1	0	0.9608	1	0.0122874	0.924641	1	0	0.971203	1	0.00124423	0.957504	1	0.0207046	0.9452	0			0			1	1	1	1	1	1	1	1	1	1	0.974737	0.995215	0.00429752
LGLPEAEEDMFADSPKDK	LGLPEAEEDMFADS[Phospho]PKDK-14	LOC_Os09g20590.1	LOC_Os09g20590.1_263_276;LOC_Os09g20590.2_263_276	Os09t0372400-01_264_277;Os09t0372400-02_263_276	tr|A0A0P0XMG6|A0A0P0XMG6_ORYSJ_264_277;tr|B7ERU0|B7ERU0_ORYSJ_263_276	Gold	276	S	325	R->C	0	mzspec:PXD000923:LHY_T5:scan:15705:LGLPEAEEDMFADS[Phospho]PKDK/2	1	0	0.9733	1	0	0.9733	1	0	0.970674	1	0.00132806	0.9698	1	0.0205098	0.9097	1	0.030674	0.9259	0			0			1	1	1	1	1	1	1	1	0.998374	1	1	1	0.000330579
NDPNYDSDEEPYELVEAPVSTPVEDYKK	NDPNYDS[Phospho]DEEPYELVEAPVSTPVEDYKK-7	LOC_Os08g02690.1	LOC_Os08g02690.1_112_118	Os08t0120500-01_112_118;Os08t0120500-02_44_50	tr|A0A0P0XB48|A0A0P0XB48_ORYSJ_44_50;tr|Q6YPF2|Q6YPF2_ORYSJ_112_118	Gold	118	S	187	K->R	0	mzspec:PXD000923:LHY_T6:scan:20394:NDPNYDS[Phospho]DEEPYELVEAPVSTPVEDYKK/4	1	0	0.981743	1	0	0.9711	1	0.0236373	0.895093	1	0.00132806	0.9616	1	0.0108679	0.9407	1	0.00151347	0.9683	0			0			1	0.996528	0.990291	1	1	0.995025	1	1	0.985366	1	0.997895	0.976077	0.00595041
KPSNQQIASPPPNYEDVTR	KPS[Phospho]NQQIAS[Phospho]PPPNYEDVTR-9	LOC_Os02g56270.1	LOC_Os02g56270.1_293_301	Os02t0806600-01_293_301;Os02t0806600-03_293_301	tr|Q6K8F1|Q6K8F1_ORYSJ_293_301	Gold	301	S	304	P->L	4	mzspec:PXD002222:Rice_leaf_24h_phospho_test1:scan:14074:KPS[Phospho]NQQIAS[Phospho]PPPNYEDVTR/3	1	0.00357055	0.950722	1	0	0.9696	1	0.00665979	0.931241	1	0.00132806	0.968	1	0	0.9673	1	0.0280652	0.9302	0			0			1	1	1	1	1	0.995025	1	1	1	1	1	1	0.000330579
KPSNQQIASPPPNYEDVTR	KPS[Phospho]NQQIAS[Phospho]PPPNYEDVTR-3	LOC_Os02g56270.1	LOC_Os02g56270.1_293_295	Os02t0806600-01_293_295;Os02t0806600-03_293_295	tr|Q6K8F1|Q6K8F1_ORYSJ_293_295	Gold	295	S	304	P->L	0	mzspec:PXD002222:Rice_leaf_24h_phospho_test1:scan:14074:KPS[Phospho]NQQIAS[Phospho]PPPNYEDVTR/3	1	0.00357055	0.951015	1	0	0.9678	1	0.00818719	0.930223	1	0.00132806	0.9677	1	0	0.967	1	0.0304861	0.9277	0			0			1	1	1	1	1	0.995025	1	1	1	1	1	1	0.000330579
LIHPLPPPVNSPESSPER	LIHPLPPPVNS[Phospho]PESSPER-11	LOC_Os05g05240.1	LOC_Os05g05240.1_839_849;LOC_Os05g05240.2_831_841	Os05t0144400-01_831_841	sp|Q60EX6|BSL1_ORYSJ_831_841	Gold	849	S	859	D->E	0	mzspec:PXD004705:Rice_phos_BR_3h_20per_F1_R2:scan:20828:LIHPLPPPVNS[Phospho]PESSPER/2	1	0.00357055	0.9644	1	0.0319993	0.8712	1	0	0.955951	1	0	0.9773	1	0	0.9761	1	0.0100996	0.959024	0			0			0.991935	0.986111	0.815534	0.975904	1	0.99005	0.986842	0.326316	0.533333	0.634146	0.551579	0.37799	0.306777
VYSGIDLSK	VYS[Phospho]GIDLSK-3	LOC_Os07g05610.2	LOC_Os07g05610.2_813_815;LOC_Os07g05610.1_813_815;LOC_Os07g05610.4_813_815;LOC_Os07g05610.3_813_815	Os07t0150500-01_813_815	tr|Q6ZLP6|Q6ZLP6_ORYSJ_813_815	Gold	815	S	832	A->S	0	mzspec:PXD002222:Rice_leaf_24h_phospho_test1:scan:15742:VYS[Phospho]GIDLSK/2	1	0.00357055	0.957786	1	0	0.976262	1	0	0.96847	1	0.024118	0.897621	1	0.00124423	0.960475	1	0.0228667	0.941146	0			0			0.997312	1	1	1	1	1	1	1	1	1	1	1	0.000330579
RESFENPLAGR	RES[Phospho]FENPLAGR-3	LOC_Os03g15900.2	LOC_Os03g15900.2_954_956	Os03t0265700-01_954_956;Os03t0265700-02_508_510	tr|A0A0P0VVR4|A0A0P0VVR4_ORYSJ_508_510;tr|Q10NL9|Q10NL9_ORYSJ_954_956	Gold	956	S	917	S->G	0	mzspec:PXD002222:Rice_leaf_24h_phospho_test3:scan:17821:RES[Phospho]FENPLAGR/3	1	0	0.9784	1	0	0.9905	1	0.0338254	0.841828	1	0	0.9877	1	0	0.986701	1	0.033927	0.913409	0			0			0.876344	0.996528	0.504854	0.987952	1	0.19403	0.763158	0.0526316	0.139837	0.0682927	0.145263	0.100478	0.615868
LVNSSFADLQKPQMELDGK	LVNSS[Phospho]FADLQKPQMELDGK-5	LOC_Os05g38150.2	LOC_Os05g38150.1_75_79;LOC_Os05g38150.2_75_79	Os05t0455500-01_75_79;Os05t0455500-02_75_79	sp|O04226|P5CS1_ORYSJ_75_79;tr|A0A0P0WNC7|A0A0P0WNC7_ORYSJ_75_79	Gold	79	S	209	P->S	0	mzspec:PXD002222:Rice_leaf_0h_phospho_test1:scan:20314:LVNSS[Phospho]FADLQKPQMELDGK/2	1	0.00555317	0.870992	1	0	0.9751	1	0.00191862	0.942611	1	0	0.9728	1	0	0.9698	1	0.00151347	0.966526	0			0			1	1	1	1	1	1	1	1	0.996748	1	1	1	0.000661157
TPLLGGEGGSTRPPSLR	TPLLGGEGGSTRPPS[Phospho]LR-15	LOC_Os02g53490.1	LOC_Os02g53490.1_8_22	Os02t0775100-01_8_22	sp|Q6Z7K5|MTP3_ORYSJ_8_22	Gold	22	S	45	R->G	0	mzspec:PXD004705:Rice_phos_BR_12h_20per_F1_R3:scan:19985:TPLLGGEGGSTRPPS[Phospho]LR/2	1	0.00555317	0.878407	1	0	0.961611	1	0	0.949624	1	0	0.9732	1	0	0.9711	1	0.00825724	0.961173	0			0			1	1	1	1	1	1	1	1	0.993496	1	1	1	0.00132231
RVSSGNLVDVAR	RVS[Phospho]S[Phospho]GNLVDVAR-3	LOC_Os10g04580.1	LOC_Os10g04580.2_105_107;LOC_Os10g04580.1_179_181	Os10t0135200-01_179_181	tr|Q33B74|Q33B74_ORYSJ_179_181	Gold	181	S	190	R->C	0	mzspec:PXD002222:Rice_leaf_0h_phospho_test1:scan:15035:RVS[Phospho]S[Phospho]GNLVDVAR/2	1	0.00555317	0.906726	1	0	0.989	1	0.00548351	0.938819	1	0	0.976	1	0	0.9754	1	0.0449801	0.905484	0			0			1	1	1	0.987952	1	1	1	1	1	1	1	1	0.000330579
HAETVDMASDLEK	HAETVDMAS[Phospho]DLEK-9	LOC_Os03g16369.1	LOC_Os03g16369.2_781_789;LOC_Os03g16369.1_781_789	Os03t0270200-01_781_789;Os03t0270200-03_521_529	tr|A0A0N7KH04|A0A0N7KH04_ORYSJ_521_529;tr|Q10NF9|Q10NF9_ORYSJ_781_789	Gold	789	S	768	R->T	0	mzspec:PXD005241:Rice_phos_leaf_TiO2_25per_F3_R1_raw:scan:28646:HAETVDMAS[Phospho]DLEK/2	1	0	0.975594	1	0	0.9633	1	0	0.968	1	0.0438706	0.82846	1	0	0.9775	1	0	0.9779	0			0			1	1	0.970874	1	1	1	0.973684	1	1	1	1	1	0.00165289
GLDIDTIQQNYTV	GLDIDTIQQNYT[Phospho]V-12	LOC_Os04g56160.1	LOC_Os04g56160.1_939_950;LOC_Os04g56160.2_525_536;LOC_Os04g56160.3_896_907	Os04t0656100-01_939_950;Os04t0656100-03_678_689;Os04t0656100-04_559_570	sp|Q7XPY2|PMA1_ORYSJ_939_950;tr|A0A0P0WFR6|A0A0P0WFR6_ORYSJ_559_570;tr|A0A0P0WG33|A0A0P0WG33_ORYSJ_678_689	Gold	950	T	951	V->M	2	mzspec:PXD000923:LHY_T4:scan:09191:GLDIDTIQQNYT[Phospho]V/2	1	0	0.9817	1	0.00297156	0.958343	1	0	0.967146	1	0.0176891	0.9266	1	0.01443	0.9256	1	0.0280652	0.930614	0			0			0.991935	0.996528	0.941748	0.927711	0.133929	0.9801	1	1	0.998374	1	1	1	0.0390083
AEAAPASPTASVPGR	AEAAPAS[Phospho]PTASVPGR-7	LOC_Os11g43970.1	LOC_Os11g43970.1_33_39			Gold	39	S	35	A->T	4	mzspec:PXD004705:Rice_phos_BR_3h_20per_F1_R2:scan:12715:AEAAPAS[Phospho]PTASVPGR/2	1	0.00357055	0.956754	1	0	0.9819	1	0.0357259	0.822374	1	0	0.9821	1	0	0.9792	1	0.00286022	0.962037	0			0			0.88172	0.996528	0.980583	0.963855	0.866071	0.99005	0.986842	0.978947	0.980488	1	0.991579	0.995215	0.0300826
GTSTVSQLFK	GTS[Phospho]TVSQLFK-3	LOC_Os01g55040.1	LOC_Os01g55040.1_1062_1064	Os01t0754200-01_1062_1064;Os01t0754200-02_969_971;Os01t0754200-03_1062_1064	tr|A0A0P0V8B5|A0A0P0V8B5_ORYSJ_969_971;tr|Q8S1X0|Q8S1X0_ORYSJ_1062_1064	Gold	1064	S	1072	G->V	0	mzspec:PXD000923:LHY_T4:scan:07209:GTS[Phospho]TVSQLFK/2	1	0.00357055	0.962399	1	0.00495755	0.9438	1	0.00191862	0.943711	1	0.00917188	0.947688	1	0.00124423	0.954866	1	0.0280652	0.930194	0			0			1	1	1	1	1	1	1	1	0.998374	1	1	1	0.000330579
VLINTISGR	VLINTIS[Phospho]GR-7	LOC_Os01g19760.1	LOC_Os01g19760.1_841_847	Os01t0303200-01_841_847	tr|Q657I0|Q657I0_ORYSJ_841_847	Gold	847	S	874	Q->*	0	mzspec:PXD000923:LHY_T4:scan:03034:VLINTIS[Phospho]GR/2	1	0	0.974999	1	0.0127208	0.915329	1	0	0.969578	1	0.021047	0.912461	1	0.00124423	0.951833	1	0.0142923	0.956509	0			0			1	1	1	1	1	1	1	1	0.998374	1	1	1	0.000330579
DGNKDEAEEEEVSEADKK	DGNKDEAEEEEVS[Phospho]EADKK-13	LOC_Os03g40010.1	LOC_Os03g40010.1_238_250	Os03t0596900-01_238_250;Os03t0596900-02_238_250	tr|A0A0P0W000|A0A0P0W000_ORYSJ_238_250;tr|Q10H93|Q10H93_ORYSJ_238_250	Gold	250	S	238	D->E	0	mzspec:PXD002222:Rice_leaf_0h_phospho_test1:scan:05703:DGNKDEAEEEEVS[Phospho]EADKK/3	1	0.00357055	0.914788	1	0	0.9707	1	0	0.955118	1	0.0203952	0.914803	1	0	0.9613	1	0.00151347	0.963907	0			0			1	1	0.980583	1	1	1	1	1	1	1	1	1	0.000661157
KRSDLGTLMKPK	KRS[Phospho]DLGTLMKPK-3	LOC_Os03g45340.1	LOC_Os03g45340.1_176_178	Os03t0656100-01_48_50	tr|Q0DPW6|Q0DPW6_ORYSJ_48_50	Gold	178	S	170	P->Q	0	mzspec:PXD002222:Rice_leaf_0h_phospho_test1:scan:08820:KRS[Phospho]DLGTLMKPK/3	1	0.00555317	0.887937	1	0	0.993	1	0.0351436	0.837348	1	0	0.9909	1	0	0.9912	1	0	0.977302	0			0			1	1	0.980583	0.987952	1	1	0.473684	1	1	1	1	1	0.0142149
VQSISDLEK	VQS[Phospho]ISDLEK-3	LOC_Os03g15650.1	LOC_Os03g15650.3_270_272;LOC_Os03g15650.1_335_337;LOC_Os03g15650.2_131_133	Os03t0262900-02_335_337	sp|Q10NQ3|VPS9A_ORYSJ_335_337	Gold	337	S	334	R->H	4	mzspec:PXD000923:LHY_T5:scan:05061:VQS[Phospho]ISDLEK/2	1	0	0.979904	1	0	0.968404	1	0.0351436	0.835144	1	0.0107805	0.945562	1	0	0.977727	1	0	0.970377	0			0			0.997312	1	0.980583	1	1	1	1	1	1	1	1	1	0.000991736
MISSLAGHSSVK	MIS[Phospho]SLAGHSSVK-3	LOC_Os12g44130.1	LOC_Os12g44130.1_774_776	Os12t0638400-01_625_627	tr|A0A0P0YD45|A0A0P0YD45_ORYSJ_625_627	Gold	776	S	765	T->M	0	mzspec:PXD002222:Rice_leaf_24h_phospho_test2:scan:14563:MIS[Phospho]SLAGHSSVK/2	1	0.00357055	0.925851	1	0	0.961843	1	0.0164842	0.921637	1	0.00248861	0.9555	1	0.00124423	0.9549	1	0.0149795	0.954609	0			0			0.997312	1	1	1	1	1	1	1	1	1	1	1	0.000330579
LDVLEESMGSPK	LDVLEESMGS[Phospho]PK-10	LOC_Os05g38950.1	LOC_Os05g38950.2_780_789;LOC_Os05g38950.1_780_789	Os05t0465100-01_780_789	tr|Q6I5K0|Q6I5K0_ORYSJ_780_789	Gold	789	S	794	N->Y	4	mzspec:PXD002222:Rice_leaf_0h_phospho_test3:scan:21161:LDVLEESMGS[Phospho]PK/2	1	0.0126116	0.795713	1	0	0.984809	1	0	0.97	1	0	0.970489	1	0	0.968112	1	0	0.983506	0			0			1	1	1	1	1	1	1	0.996491	1	1	1	1	0.000330579
ELSPGPSMR	ELS[Phospho]PGPSMR-3	LOC_Os11g41890.1	LOC_Os11g41890.1_185_187	Os11t0637700-01_185_187;Os11t0637700-02_185_187;Os11t0637700-03_185_187	tr|Q2R0P4|Q2R0P4_ORYSJ_185_187;tr|A0A0P0Y4R9|A0A0P0Y4R9_ORYSJ_185_187	Gold	187	S	195	P->H	0	mzspec:PXD002222:Rice_leaf_0h_phospho_test2:scan:09436:ELS[Phospho]PGPSMR/2	1	0.00555317	0.881088	1	0	0.989204	1	0.0225257	0.915398	1	0	0.988314	1	0	0.986138	1	0.0385592	0.909862	0			0			1	1	1	1	1	1	1	1	1	1	1	0.995215	0.000330579
DMPSDGDDAEPTGITILR	DMPS[Phospho]DGDDAEPTGITILR-4	LOC_Os08g06140.1	LOC_Os08g06140.2_510_513;LOC_Os08g06140.3_510_513;LOC_Os08g06140.1_511_514	Os08t0157900-01_510_513	tr|Q7EZD3|Q7EZD3_ORYSJ_510_513	Gold	514	S	519	A->G	4	mzspec:PXD000923:LHY_T5:scan:17462:DMPS[Phospho]DGDDAEPTGITILR/2	1	0	0.9895	1	0.0460746	0.8167	1	0	0.981809	1	0	0.9804	1	0.01443	0.9272	1	0	0.97421	0			0			1	1	1	1	1	1	1	1	0.993496	1	0.924211	1	0.0132231
QSSLDLFK	QSS[Phospho]LDLFK-3	LOC_Os07g43030.1	LOC_Os07g43030.1_351_353			Gold	353	S	352	S->P	3	mzspec:PXD004705:Rice_phos_BR_3h_20per_F1_R1:scan:25073:QSS[Phospho]LDLFK/2	1	0.00357055	0.9539	1	0.00923872	0.930921	1	0.0225257	0.91575	1	0.00248861	0.956413	1	0.00124423	0.955909	1	0.0166439	0.952498	0			0			1	1	1	1	1	1	1	1	1	1	0.991579	1	0.00132231
GGSLEKPLTFADK	GGS[Phospho]LEKPLTFADK-3	LOC_Os05g41790.1	LOC_Os05g41790.1_506_508	Os05t0497500-00_480_482	sp|Q75K81|C3H36_ORYSJ_563_565;tr|A0A0P0WP07|A0A0P0WP07_ORYSJ_480_482	Gold	508	S	531	F->V	0	mzspec:PXD005241:Rice_phos_root_TiO2_25per_F1_R1:scan:33366:GGS[Phospho]LEKPLTFADK/2	1	0.00357055	0.964084	1	0.0313851	0.874582	1	0	0.945068	1	0.00248861	0.956002	1	0.00124423	0.955104	1	0.00151347	0.967925	0			0			1	1	1	1	1	1	1	1	1	1	1	0.995215	0.000330579
LSSIDAQLR	LSS[Phospho]IDAQLR-3	LOC_Os09g14670.1	LOC_Os09g14670.1_19_21	Os09t0315700-01_19_21	tr|A0A0P0XLG1|A0A0P0XLG1_ORYSJ_19_21	Gold	21	S	120	E->K	0	mzspec:PXD002222:Rice_leaf_0h_phospho_test1:scan:14586:LSS[Phospho]IDAQLR/2	1	0.00555317	0.857907	1	0	0.977607	1	0	0.951966	1	0	0.9704	1	0	0.969671	1	0.0278559	0.934794	0			0			0.997312	1	1	1	1	1	1	1	1	1	1	1	0.000330579
IASLPQFLFK	IAS[Phospho]LPQFLFK-3	LOC_Os06g08740.1	LOC_Os06g08740.1_524_526;LOC_Os06g08740.2_456_458	Os06t0186600-02_374_376	tr|A0A0P0WTV8|A0A0P0WTV8_ORYSJ_374_376	Gold	526	S	482	G->D	0	mzspec:PXD002222:Rice_leaf_0h_phospho_test2:scan:26331:IAS[Phospho]LPQFLFK/2	1	0.00357055	0.9632	1	0	0.973046	1	0.0330335	0.849065	1	0.00132806	0.967003	1	0	0.9663	1	0.0213195	0.943511	0			0			0.997312	1	0.912621	1	1	0.706468	0.986842	0.950877	0.986992	1	1	1	0.0304132
IYLHQEEVPGSRR	IYLHQEEVPGS[Phospho]RR-11	LOC_Os02g13560.4	LOC_Os02g13560.1_444_454;LOC_Os02g13560.2_444_454;LOC_Os02g13560.3_444_454;LOC_Os02g13560.4_444_454	Os02t0229400-01_444_454;Os02t0229400-02_377_387	tr|A0A0P0VGR3|A0A0P0VGR3_ORYSJ_377_387;tr|Q6H536|Q6H536_ORYSJ_444_454	Gold	454	S	497	S->F	0	mzspec:PXD002222:Rice_leaf_0h_phospho_test2:scan:10644:IYLHQEEVPGS[Phospho]RR/3	1	0	0.989296	1	0	0.9937	1	0.0481724	0.754024	1	0	0.987523	1	0	0.989103	1	0.0198286	0.947331	0			0			0.997312	1	1	1	1	1	1	1	1	1	1	1	0.000330579
KLSSSENQLLK	KLS[Phospho]SSENQLLK-3	LOC_Os04g46894.1	LOC_Os04g46894.1_776_778	Os04t0555600-01_798_800	tr|A0A0N7KJH4|A0A0N7KJH4_ORYSJ_798_800	Gold	778	S	753	H->R	0	mzspec:PXD005241:Rice_phos_leaf_TiO2_25per_F2_R1_raw:scan:18813:KLS[Phospho]SSENQLLK/2	1	0.00357055	0.948102	1	0.00403603	0.948057	1	0.0236373	0.891586	1	0.00361973	0.952737	1	0.00124423	0.950644	1	0.00151347	0.9676	0			0			1	0.993056	1	0.987952	1	1	1	1	1	1	1	1	0.000991736
RTPSPCLPPVGVR	RTPS[Phospho]PC[Carbamidomethyl]LPPVGVR-4	LOC_Os02g57390.1	LOC_Os02g57390.1_302_305	Os02t0819300-01_302_305	tr|A0A0P0VRF7|A0A0P0VRF7_ORYSJ_302_305	Gold	305	S	268	V->I	0	mzspec:PXD002222:Rice_leaf_24h_phospho_test3:scan:17680:RTPS[Phospho]PC[Carbamidomethyl]LPPVGVR/2	1	0.00357055	0.963725	1	0	0.978113	1	0.0292971	0.865894	1	0.00132806	0.962401	1	0.00806258	0.944406	1	0.0213195	0.944151	0			0			1	1	1	1	1	1	1	0.996491	0.996748	1	1	1	0.000991736
PGLAAADNSPPVAAPPPR	PGLAAADNS[Phospho]PPVAAPPPR-9	LOC_Os02g01960.1	LOC_Os02g01960.1_2_10	Os02t0109800-01_2_10	tr|Q6Z901|Q6Z901_ORYSJ_2_10	Gold	10	S	42	A->D	0	mzspec:PXD002222:Rice_leaf_24h_phospho_test2:scan:15246:PGLAAADNS[Phospho]PPVAAPPPR/2	1	0.00555317	0.871911	1	0	0.9877	1	0	0.967699	1	0.0126805	0.9403	1	0.0169086	0.9169	1	0	0.973023	0			0			0.965054	1	0.990291	0.987952	1	1	1	1	1	1	1	1	0.00495868
VEDLWEVAEPQLSPSEK	VEDLWEVAEPQLS[Phospho]PSEK-13	LOC_Os12g16300.1	LOC_Os04g31090.1_17_29;LOC_Os04g31340.1_17_29;LOC_Os12g16300.1_41_53	Os04t0380000-01_99_111;Os04t0380000-02_99_111;Os04t0382300-01_17_29;Os04t0382300-02_17_29	tr|A0A0P0W9F4|A0A0P0W9F4_ORYSJ_99_111;tr|Q7XVC0|Q7XVC0_ORYSJ_17_29	Gold	53	S	59	N->Y	0	mzspec:PXD004939:Rice_phos_ABA_3h_20per_F1_R3:scan:27575:VEDLWEVAEPQLS[Phospho]PSEK/3	1	0.00357055	0.915184	1	0.0111064	0.925	1	0.0236373	0.911722	1	0.00132806	0.9624	1	0	0.9724	1	0.0100996	0.958288	0			0			1	1	1	1	1	1	1	1	1	1	0.987368	1	0.00198347
VEDLWEVAEPQLSPSEK	VEDLWEVAEPQLS[Phospho]PSEK-13	LOC_Os04g31340.1	LOC_Os04g31090.1_17_29;LOC_Os04g31340.1_17_29;LOC_Os12g16300.1_41_53	Os04t0380000-01_99_111;Os04t0380000-02_99_111;Os04t0382300-01_17_29;Os04t0382300-02_17_29	tr|A0A0P0W9F4|A0A0P0W9F4_ORYSJ_99_111;tr|Q7XVC0|Q7XVC0_ORYSJ_17_29	Gold	29	S	48	R->S	0	mzspec:PXD004939:Rice_phos_ABA_3h_20per_F1_R3:scan:27575:VEDLWEVAEPQLS[Phospho]PSEK/3	1	0.00357055	0.915184	1	0.0111064	0.925	1	0.0236373	0.911722	1	0.00132806	0.9624	1	0	0.9724	1	0.0100996	0.958288	0			0			1	1	1	1	1	0.995025	1	1	1	1	1	1	0.000330579
VEDLWEVAEPQLSPSEK	VEDLWEVAEPQLS[Phospho]PSEK-13	LOC_Os04g31090.1	LOC_Os04g31090.1_17_29;LOC_Os04g31340.1_17_29;LOC_Os12g16300.1_41_53	Os04t0380000-01_99_111;Os04t0380000-02_99_111;Os04t0382300-01_17_29;Os04t0382300-02_17_29	tr|A0A0P0W9F4|A0A0P0W9F4_ORYSJ_99_111;tr|Q7XVC0|Q7XVC0_ORYSJ_17_29	Gold	29	S	42	T->A	0	mzspec:PXD004939:Rice_phos_ABA_3h_20per_F1_R3:scan:27575:VEDLWEVAEPQLS[Phospho]PSEK/3	1	0.00357055	0.915184	1	0.0111064	0.925	1	0.0236373	0.911722	1	0.00132806	0.9624	1	0	0.9724	1	0.0100996	0.958288	0			0			1	1	0.961165	1	1	1	1	1	0.998374	1	1	1	0.00165289
GQSSSPTPLFSFK	GQSSS[Phospho]PTPLFSFK-5	LOC_Os05g28190.1	LOC_Os05g28190.1_244_248	Os05t0349500-01_244_248	tr|Q5W645|Q5W645_ORYSJ_244_248	Gold	248	S	251	P->S	4	mzspec:PXD000923:LHY_T7:scan:13183:GQSSS[Phospho]PTPLFSFK/2	1	0.00357055	0.960069	1	0.011944	0.923183	1	0	0.944886	1	0.0138409	0.9351	1	0.0169072	0.9237	1	0.0142923	0.955822	0			0			1	1	1	1	0.991071	1	1	1	1	1	1	1	0.000330579
VGSVNLTVQQILR	VGS[Phospho]VNLTVQQILR-3	LOC_Os09g03620.1	LOC_Os09g03620.1_223_225	Os09t0123300-01_223_225	tr|Q6K270|Q6K270_ORYSJ_223_225	Gold	225	S	216	Q->P	0	mzspec:PXD000923:LHY_T4:scan:10136:VGS[Phospho]VNLTVQQILR/2	1	0	0.980991	1	0.00403603	0.950343	1	0.0249046	0.882948	1	0.0107805	0.9457	1	0.00691746	0.9449	1	0.0278559	0.934253	0			0			0.241935	0.96875	0.15534	0.746988	0.160714	0.00497512	0.0131579	0.00701754	0.0325203	0.0097561	0.0105263	0.0334928	0.833388
EMNETDVPISYSGAGNPEK	EMNETDVPISYS[Phospho]GAGNPEK-12	LOC_Os03g15740.1	LOC_Os03g15740.1_598_609	Os03t0263900-01_598_609	tr|Q10NP2|Q10NP2_ORYSJ_598_609	Gold	609	S	583	K->R	0	mzspec:PXD002222:Rice_leaf_0h_phospho_test3:scan:19242:EMNETDVPISYS[Phospho]GAGNPEK/3	1	0.00357055	0.950709	1	0	0.962004	1	0.0122874	0.925172	1	0.0131853	0.9376	1	0.0190115	0.9124	1	0.0194052	0.9482	0			0			0.870968	0.986111	0.378641	0.987952	1	0.129353	0.105263	0.0175439	0.107317	0.0292683	0.105263	0.0669856	0.663802
HATPAPASAPAAAMADPASPATGELSPR	HATPAPASAPAAAMADPASPATGELS[Phospho]PR-26	Os09t0565500-01		Os09t0565500-01_583_608	tr|A0A0P0XRC0|A0A0P0XRC0_ORYSJ_583_608	Gold	608	S	NA	NA	NA	mzspec:PXD005241:Rice_phos_mature_panicles_TiO2_25per_F1_R1_raw:scan:31901:HATPAPASAPAAAMADPASPATGELS[Phospho]PR/3	1	0.00357055	0.944527	1	0.00403603	0.9518	1	0.00191862	0.941832	1	0.0191106	0.9214	1	0.0169086	0.9204	1	0.0149795	0.9553	0			0
SLSWSVSR	SLS[Phospho]WSVSR-3	LOC_Os11g06440.1	LOC_Os11g06440.1_233_235;LOC_Os12g06780.1_197_199	Os11t0163800-01_233_235;Os12t0164600-00_228_230	tr|Q0IPW0|Q0IPW0_ORYSJ_228_230;tr|Q53PP2|Q53PP2_ORYSJ_233_235	Gold	235	S	237	S->C	4	mzspec:PXD002222:Rice_leaf_24h_phospho_test2:scan:17652:SLS[Phospho]WSVSR/2	1	0.00555317	0.859366	1	0	0.977809	1	0	0.945785	1	0	0.970714	1	0	0.966007	1	0.0494587	0.898594	0			0			1	0.996528	1	1	1	1	1	1	1	1	1	1	0.000330579
SLSWSVSR	SLS[Phospho]WSVSR-3	LOC_Os12g06780.1	LOC_Os11g06440.1_233_235;LOC_Os12g06780.1_197_199	Os11t0163800-01_233_235;Os12t0164600-00_228_230	tr|Q0IPW0|Q0IPW0_ORYSJ_228_230;tr|Q53PP2|Q53PP2_ORYSJ_233_235	Gold	199	S	206	W->C	0	mzspec:PXD002222:Rice_leaf_24h_phospho_test2:scan:17652:SLS[Phospho]WSVSR/2	1	0.00555317	0.859366	1	0	0.977809	1	0	0.945785	1	0	0.970714	1	0	0.966007	1	0.0494587	0.898594	0			0			1	0.996528	1	1	1	1	1	1	1	1	1	1	0.000330579
GFVPFVPGSPTER	GFVPFVPGS[Phospho]PTER-9	LOC_Os11g42790.1	LOC_Os11g42790.1_523_531	Os11t0648000-01_523_531;Os11t0648000-02_512_520	tr|A0A0P0Y502|A0A0P0Y502_ORYSJ_512_520;tr|Q2R0E9|Q2R0E9_ORYSJ_523_531	Gold	531	S	528	V->I	4	mzspec:PXD000923:LHY_T4:scan:09576:GFVPFVPGS[Phospho]PTER/2	1	0.00339119	0.965299	1	0.011944	0.922	1	0.0272549	0.87395	1	0.00917188	0.9478	1	0.00581793	0.9468	1	0.0100996	0.958968	0			0			1	1	1	1	1	1	1	1	0.996748	1	1	1	0.000661157
FDADGDGRISPSELAAVTR	FDADGDGRIS[Phospho]PSELAAVTR-10	LOC_Os01g04330.1	LOC_Os01g04330.1_35_44	Os01t0135700-01_35_44	sp|Q5ZCK5|CML16_ORYSJ_35_44	Gold	44	S	73	N->D	0	mzspec:PXD004705:Rice_phos_BR_12h_20per_F1_R3:scan:24055:FDADGDGRIS[Phospho]PSELAAVTR/3	1	0.00357055	0.96	1	0.00157478	0.9602	1	0.0375969	0.817903	1	0	0.9788	1	0	0.9733	1	0.033927	0.915209	0			0			0.997312	0.979167	0.854369	0.855422	0.151786	0.412935	0.986842	0.708772	0.861789	0.970732	0.915789	0.990431	0.153388
QEVAPQDEASADSPAVK	QEVAPQDEASADS[Phospho]PAVK-13	LOC_Os07g49380.2	LOC_Os07g49380.1_458_470;LOC_Os07g49380.2_458_470	Os07t0694500-01_458_470;Os07t0694500-03_458_470	tr|Q6Z3Y5|Q6Z3Y5_ORYSJ_458_470	Gold	470	S	469	D->N	3	mzspec:PXD005241:Rice_phos_callus_TiO2_25per_F3_R1_raw:scan:18072:QEVAPQDEASADS[Phospho]PAVK/2	1	0.00357055	0.948838	1	0.00403603	0.953	1	0	0.945818	1	0.0101353	0.9468	1	0.0344252	0.8492	1	0.0100996	0.9597	0			0			1	1	1	1	1	1	1	1	0.998374	1	1	1	0.000330579
SFHPNLPLEDEETK	S[Phospho]FHPNLPLEDEETK-1	Os06t0268800-02		Os06t0268800-02_244_244	tr|A0A0P0WVD5|A0A0P0WVD5_ORYSJ_244_244	Gold	244	S	NA	NA	NA	mzspec:PXD000923:LHY_T5:scan:12112:S[Phospho]FHPNLPLEDEETK/2	1	0	0.990781	1	0	0.9867	1	0.00191862	0.943144	1	0.0454687	0.821312	1	0.0035959	0.949323	1	0.037329	0.910484	0			0
STTPDPQLIR	STT[Phospho]PDPQLIR-3	LOC_Os02g57390.1	LOC_Os02g57390.1_292_294	Os02t0819300-01_292_294	tr|A0A0P0VRF7|A0A0P0VRF7_ORYSJ_292_294	Gold	294	T	268	V->I	0	mzspec:PXD002222:Rice_leaf_24h_phospho_test2:scan:13849:STT[Phospho]PDPQLIR/2	1	0.00357055	0.940671	1	0.00403603	0.948903	1	0.0214356	0.916221	1	0.0126805	0.94014	1	0.008872	0.94178	1	0.037329	0.911012	0			0			1	1	1	1	1	1	1	0.996491	0.996748	1	1	1	0.000991736
VSSFEALHSATK	VSS[Phospho]FEALHSATK-3	LOC_Os03g11050.1	LOC_Os03g11050.1_215_217;LOC_Os03g11050.3_215_217	Os03t0208900-01_215_217	tr|Q10Q61|Q10Q61_ORYSJ_215_217	Gold	217	S	194	N->I	0	mzspec:PXD002222:Rice_leaf_0h_phospho_test1:scan:12032:VSS[Phospho]FEALHSATK/3	1	0.00357055	0.93264	1	0	0.9785	1	0.0430737	0.793675	1	0.00132806	0.968944	1	0	0.969515	1	0.0149795	0.9541	0			0			1	1	1	1	1	1	1	0.996491	1	1	1	1	0.000330579
SVDTLTTLQK	S[Phospho]VDTLTTLQK-1	LOC_Os05g07130.1	LOC_Os05g07130.2_298_298;LOC_Os05g07130.1_298_298	Os05t0164100-01_298_298;Os05t0164100-02_298_298	tr|Q75IQ9|Q75IQ9_ORYSJ_298_298;tr|Q0DKG9|Q0DKG9_ORYSJ_298_298	Gold	298	S	224	A->S	0	mzspec:PXD002222:Rice_leaf_0h_phospho_test3:scan:16012:S[Phospho]VDTLTTLQK/2	1	0.00555317	0.86546	1	0	0.9821	1	0.0352018	0.826174	1	0	0.9809	1	0	0.9811	1	0.015835	0.952899	0			0			0.610215	0.989583	0.912621	0.819277	1	0.985075	0.986842	0.996491	0.980488	0.995122	1	1	0.0628099
FQDQGGNMTAETGTYR	FQDQGGNMT[Phospho]AETGTYR-9	LOC_Os12g06670.1	LOC_Os12g06670.1_405_413	Os12t0163800-01_405_413	tr|Q2QXA8|Q2QXA8_ORYSJ_405_413	Gold	413	T	108	E->K	0	mzspec:PXD005241:Rice_phos_callus_TiO2_25per_F3_R1_raw:scan:25485:FQDQGGNMT[Phospho]AETGTYR/2	1	0.00357055	0.944288	1	0.00403603	0.955803	1	0.0236373	0.90772	1	0.0362367	0.860735	1	0.00124423	0.951931	1	0.00151347	0.967655	0			0			1	1	1	1	1	1	1	0.996491	1	1	1	1	0.000330579
TIHGLQPAATAAVFR	T[Phospho]IHGLQPAATAAVFR-1	LOC_Os07g09340.1	LOC_Os07g09340.1_889_889	Os07t0191200-01_889_889;Os07t0191200-02_743_743	tr|A0A0P0X3D0|A0A0P0X3D0_ORYSJ_743_743;tr|Q8L6I2|Q8L6I2_ORYSJ_889_889	Gold	889	T	761	L->F	0	mzspec:PXD000923:LHY_T5:scan:12896:T[Phospho]IHGLQPAATAAVFR/2	1	0	0.9918	1	0	0.986628	1	0	0.960311	1	0.0436431	0.831617	1	0.043771	0.8306	1	0	0.985903	0			0			1	1	1	1	1	1	1	1	0.998374	1	1	1	0.000330579
LASLSLR	LASLS[Phospho]LR-5	LOC_Os01g74460.2	LOC_Os01g74460.1_104_108;LOC_Os01g74460.2_104_108	Os01t0976000-01_25_29	sp|Q5JL08|MON1_ORYSJ_25_29	Gold	108	S	32	F->L	0	mzspec:PXD000923:LHY_T4:scan:03810:LASLS[Phospho]LR/2	1	0.00357055	0.956435	1	0.0294634	0.885708	1	0.00191862	0.942978	1	0.0107805	0.944095	1	0.008872	0.94352	1	0.0343647	0.913172	0			0			1	1	1	1	1	1	1	1	1	1	0.997895	1	0.000330579
ISEERPDK	IS[Phospho]EERPDK-2	LOC_Os01g15020.1	LOC_Os01g15020.1_730_731;LOC_Os01g15020.2_719_720	Os01t0254100-01_730_731;Os01t0254100-02_719_720	sp|Q5NBT9|TPR1_ORYSJ_730_731	Gold	731	S	726	I->V	4	mzspec:PXD000923:LHY_T6:scan:01274:IS[Phospho]EERPDK/2	1	0	0.9966	1	0.0294634	0.883912	1	0.0352018	0.83183	1	0	0.981797	1	0	0.9802	1	0.0385592	0.909538	0			0			1	1	0.834951	1	1	0.039801	0.986842	0.852632	0.969106	0.990244	0.997895	1	0.0909091
DHVDSELDCGTPSPK	DHVDSELDC[Carbamidomethyl]GTPS[Phospho]PK-13	LOC_Os05g44590.2	LOC_Os05g44590.2_251_263;LOC_Os05g44590.5_251_263;LOC_Os05g44590.4_251_263;LOC_Os05g44590.3_247_259	Os05t0521500-01_247_259	tr|Q53WM9|Q53WM9_ORYSJ_247_259	Gold	263	S	269	S->N	0	mzspec:PXD004705:Rice_phos_Nip_0h_20per_F1_R3:scan:12851:DHVDSELDC[Carbamidomethyl]GTPS[Phospho]PK/2	1	0.00357055	0.924948	1	0	0.975937	1	0.040702	0.80007	1	0	0.9804	1	0	0.98	1	0.0332339	0.920671	0			0			1	1	1	1	1	0.970149	1	1	1	1	1	1	0.00198347
KPAVGSGTANDSDDDKPLSLK	KPAVGSGTANDS[Phospho]DDDKPLSLK-12	LOC_Os08g05840.1	LOC_Os08g05840.1_138_149	Os08t0154600-01_138_149	tr|Q84ZL5|Q84ZL5_ORYSJ_138_149	Gold	149	S	136	L->S	0	mzspec:PXD002222:Rice_leaf_0h_phospho_test2:scan:11806:KPAVGSGTANDS[Phospho]DDDKPLSLK/3	1	0.00635037	0.846978	1	0	0.9848	1	0.0272549	0.875312	1	0	0.9773	1	0.00474923	0.9469	1	0.0194052	0.948	0			0			0.991935	1	1	1	1	1	1	1	1	1	1	1	0.000991736
IAHASPDLSLPGELVEGR	IAHAS[Phospho]PDLSLPGELVEGR-5	LOC_Os09g33450.1	LOC_Os09g33450.2_296_300;LOC_Os09g33450.1_377_381	Os09t0508300-01_377_381	tr|Q0J0H9|Q0J0H9_ORYSJ_377_381	Gold	381	S	258	S->F	0	mzspec:PXD004939:Rice_phos_ABA_12h_20per_F1_R3:scan:26971:IAHAS[Phospho]PDLSLPGELVEGR/3	1	0.00555317	0.905	1	0.0221548	0.9057	1	0.0236373	0.901948	1	0.00248861	0.9564	1	0	0.9613	1	0.0213195	0.9442	0			0			0.997312	1	1	1	1	1	1	1	1	1	1	1	0.000330579
YPSLGSGGGGGGGFR	YPS[Phospho]LGSGGGGGGGFR-3	LOC_Os04g40400.1	LOC_Os04g40400.1_210_212	Os04t0480100-01_210_212	tr|B7FAA5|B7FAA5_ORYSJ_210_212	Gold	212	S	248	A->V	0	mzspec:PXD002222:Rice_leaf_24h_phospho_test1:scan:16164:YPS[Phospho]LGSGGGGGGGFR/2	1	0.00555317	0.861687	1	0	0.9874	1	0.0236373	0.912893	1	0.00132806	0.9587	1	0.00246661	0.9501	1	0.0477003	0.900918	0			0			1	1	1	1	1	1	1	1	0.998374	1	1	1	0.000330579
TEPEVIRSPR	TEPEVIRS[Phospho]PR-8	LOC_Os10g42420.1	LOC_Os10g42420.1_171_178	Os10t0574800-01_171_178	tr|Q7XBX2|Q7XBX2_ORYSJ_171_178	Gold	178	S	128	N->I	0	mzspec:PXD004705:Rice_phos_BR_3h_20per_F1_R1:scan:10709:TEPEVIRS[Phospho]PR/2	1	0.00555317	0.879541	1	0	0.9886	1	0.0441577	0.761007	1	0	0.9892	1	0	0.988208	1	0.00151347	0.96472	0			0			1	1	0.980583	1	1	1	1	1	1	1	1	1	0.000661157
LLISPSLSSPTFSTSSPSR	LLISPS[Phospho]LSSPTFSTSSPSR-6	LOC_Os11g32470.1	LOC_Os11g32470.1_13_18			Gold	18	S	55	A->P	0	mzspec:PXD000923:LHY_T5:scan:18906:LLISPS[Phospho]LSSPTFSTSSPSR/2	1	0	0.968676	1	0.0442729	0.824717	1	0.00665979	0.937177	1	0.0171665	0.929763	1	0.008872	0.942609	1	0.00151347	0.9655	0			0			0.895161	0.979167	0.621359	0.927711	0.883929	0.547264	0.868421	0.291228	0.41626	0.243902	0.406316	0.660287	0.420826
AALEPLPCQPVSPK	AALEPLPC[Carbamidomethyl]QPVS[Phospho]PK-12	LOC_Os05g43280.1	LOC_Os01g56800.2_354_365;LOC_Os01g56800.1_379_390;LOC_Os01g56800.3_351_362;LOC_Os05g43280.1_343_354	Os01t0775300-01_405_416;Os05t0508700-01_343_354;Os05t0508700-02_82_93	tr|A0A0P0V8S3|A0A0P0V8S3_ORYSJ_405_416;tr|A0A0P0WPJ0|A0A0P0WPJ0_ORYSJ_82_93;tr|Q0DGW2|Q0DGW2_ORYSJ_343_354	Gold	354	S	355	P->Q	2	mzspec:PXD002222:Rice_leaf_0h_phospho_test2:scan:19076:AALEPLPC[Carbamidomethyl]QPVS[Phospho]PK/2	1	0	0.988799	1	0	0.9925	1	0.0236373	0.892324	1	0.0237812	0.9006	1	0.0493273	0.8122	1	0	0.9743	0			0			1	1	1	1	1	0.995025	1	1	1	1	1	1	0.000330579
AALEPLPCQPVSPK	AALEPLPC[Carbamidomethyl]QPVS[Phospho]PK-12	LOC_Os01g56800.1	LOC_Os01g56800.2_354_365;LOC_Os01g56800.1_379_390;LOC_Os01g56800.3_351_362;LOC_Os05g43280.1_343_354	Os01t0775300-01_405_416;Os05t0508700-01_343_354;Os05t0508700-02_82_93	tr|A0A0P0V8S3|A0A0P0V8S3_ORYSJ_405_416;tr|A0A0P0WPJ0|A0A0P0WPJ0_ORYSJ_82_93;tr|Q0DGW2|Q0DGW2_ORYSJ_343_354	Gold	390	S	393	D->N	4	mzspec:PXD002222:Rice_leaf_0h_phospho_test2:scan:19076:AALEPLPC[Carbamidomethyl]QPVS[Phospho]PK/2	1	0	0.988799	1	0	0.9925	1	0.0236373	0.892324	1	0.0237812	0.9006	1	0.0493273	0.8122	1	0	0.9743	0			0			1	1	1	1	1	1	1	1	1	0.995122	1	1	0.000330579
YLKSPDPLEEQR	YLKS[Phospho]PDPLEEQR-4	LOC_Os04g41100.4	LOC_Os04g41100.5_684_687;LOC_Os04g41100.1_684_687;LOC_Os04g41100.3_684_687;LOC_Os04g41100.2_684_687;LOC_Os04g41100.4_684_687;LOC_Os04g41100.6_533_536	Os04t0488000-01_684_687;Os04t0488000-02_684_687	sp|Q7XUF4|CDKG2_ORYSJ_684_687	Gold	687	S	635	N->D	0	mzspec:PXD002222:Rice_leaf_0h_phospho_test3:scan:14269:YLKS[Phospho]PDPLEEQR/2	1	0.0151121	0.773483	1	0	0.9872	1	0	0.966084	1	0.0116816	0.941	1	0.01443	0.930712	1	0.00825724	0.960981	0			0			0.997312	1	1	1	1	1	1	1	1	1	1	1	0.000330579
ADSDAEDGKDSDDEKHDEL	ADS[Phospho]DAEDGKDSDDEKHDEL-3	LOC_Os07g14270.1	LOC_Os07g14270.3_406_408	Os07t0246200-01_406_408;Os07t0246200-02_406_408	sp|Q9SLY8|CALR_ORYSJ_406_408	Gold	2	S	14	A->T	0	mzspec:PXD004705:Rice_phos_Nip_0h_20per_F1_R1:scan:08089:ADS[Phospho]DAEDGKDSDDEKHDEL/3	1	0.00703643	0.841185	1	0	0.981116	1	0.0375969	0.816918	1	0	0.9814	1	0	0.9809	1	0.015835	0.9533	0			0			1	1	1	1	1	1	1	1	0.996748	0.995122	1	1	0.000991736
SKPTTLETIQSFTQR	SKPTTLETIQS[Phospho]FTQR-11	LOC_Os03g04710.1	LOC_Os03g04710.1_99_109;LOC_Os03g04710.2_99_109	Os03t0140700-01_99_109	tr|Q10RZ6|Q10RZ6_ORYSJ_99_109	Gold	109	S	124	E->D	0	mzspec:PXD004939:Rice_phos_ABA_12h_20per_F1_R1:scan:25531:SKPTTLETIQS[Phospho]FTQR/3	1	0.0185291	0.741359	1	0.00403603	0.952697	1	0	0.969849	1	0.00132806	0.958404	1	0	0.9705	1	0.0100996	0.957917	0			0			0.986559	0.989583	0.533981	1	1	0.0348259	0.421053	0.0315789	0.0845528	0.0780488	0.0126316	0.277512	0.641983
SMTQYPEAR	S[Phospho]MTQYPEAR-1	LOC_Os03g27080.1	LOC_Os03g27080.1_483_483;LOC_Os03g27080.2_483_483;LOC_Os07g43030.1_962_962	Os03t0388500-01_271_271;Os07t0623100-01_217_217	tr|Q0D4I9|Q0D4I9_ORYSJ_217_217;tr|Q0DRF9|Q0DRF9_ORYSJ_271_271	Gold	483	S	477	A->S	0	mzspec:PXD002756:Orbi00308XM-Yej-Rice-Anthor-T_Recal:scan:12016:S[Phospho]MTQYPEAR/2	1	0.00635037	0.851164	1	0.00297156	0.958412	1	0	0.966007	1	0.0252391	0.8936	1	0	0.9643	1	0.0339024	0.91585	0			0			1	1	1	1	1	0.995025	1	1	1	1	1	1	0.000330579
SMTQYPEAR	S[Phospho]MTQYPEAR-1	LOC_Os07g43030.1	LOC_Os03g27080.1_483_483;LOC_Os03g27080.2_483_483;LOC_Os07g43030.1_962_962	Os03t0388500-01_271_271;Os07t0623100-01_217_217	tr|Q0D4I9|Q0D4I9_ORYSJ_217_217;tr|Q0DRF9|Q0DRF9_ORYSJ_271_271	Gold	962	S	926	S->L	0	mzspec:PXD002756:Orbi00308XM-Yej-Rice-Anthor-T_Recal:scan:12016:S[Phospho]MTQYPEAR/2	1	0.00635037	0.851164	1	0.00297156	0.958412	1	0	0.966007	1	0.0252391	0.8936	1	0	0.9643	1	0.0339024	0.91585	0			0			1	1	1	1	1	1	1	0.996491	1	1	1	1	0.000330579
TPTPGSYLGHR	T[Phospho]PTPGSYLGHR-1	LOC_Os06g50890.1	LOC_Os06g50890.1_190_190	Os06t0724600-02_148_148	tr|Q5Z990|Q5Z990_ORYSJ_148_148	Gold	190	T	216	G->V	0	mzspec:PXD000923:LHY_T6:scan:05359:T[Phospho]PTPGSYLGHR/2	1	0	0.980815	1	0.0221548	0.9077	1	0	0.966706	1	0.0362367	0.8617	1	0.0328826	0.861155	1	0	0.9704	0			0			1	0.996528	1	1	1	1	1	1	1	1	1	1	0.000330579
ALPNGSDPENEESR	ALPN[Deamidated]GS[Phospho]DPENEESR-6	LOC_Os11g34200.1	LOC_Os11g34200.1_108_113	Os11t0544700-01_108_113	tr|Q2R2Z2|Q2R2Z2_ORYSJ_108_113	Gold	113	S	103	P->L	0	mzspec:PXD004705:Rice_phos_BR_12h_20per_F1_R1:scan:09716:ALPN[Deamidated]GS[Phospho]DPENEESR/2	1	0.00357055	0.94596	1	0.00709402	0.935739	1	0.0265531	0.879409	1	0.00917188	0.9481	1	0.0214605	0.907718	1	0.0339024	0.9182	0			0			1	1	1	0.987952	1	1	1	1	1	1	1	1	0.000330579
RADSDDEDDPVESFLR	RADS[Phospho]DDEDDPVESFLR-4	LOC_Os03g19530.1	LOC_Os03g19530.1_96_99	Os03t0308500-01_96_99	sp|Q10MH8|RH24_ORYSJ_96_99	Gold	99	S	102	E->D	4	mzspec:PXD004939:Rice_phos_ABA_3h_20per_F1_R3:scan:26523:RADS[Phospho]DDEDDPVESFLR/3	1	0.00870652	0.82627	1	0.0313851	0.879	1	0	0.959604	1	0.00132806	0.9611	1	0	0.9624	1	0.0243326	0.9405	0			0			0.997312	1	1	1	1	1	1	1	1	1	1	1	0.000330579
ATSFSHNQAVTK	ATS[Phospho]FSHNQAVTK-3	LOC_Os04g51710.1	LOC_Os04g51710.1_190_192	Os04t0606500-01_190_192	tr|Q7X8W5|Q7X8W5_ORYSJ_190_192	Gold	192	S	145	G->S	0	mzspec:PXD004705:Rice_phos_Nip_0h_20per_F1_R1:scan:07238:ATS[Phospho]FSHNQAVTK/2	1	0.0148018	0.783914	1	0	0.9745	1	0.0236373	0.911077	1	0	0.9748	1	0	0.9742	1	0.041568	0.908332	0			0			1	1	0.990291	1	1	1	1	1	1	1	1	1	0.000330579
SAVLSSTQSFSGR	SAVLSSTQS[Phospho]FSGR-9	LOC_Os09g36090.1	LOC_Os09g36090.1_1310_1318			Silver	1318	S	1319	F->L	2	mzspec:PXD004705:Rice_phos_BR_3h_20per_F1_R1:scan:17169:SAVLSSTQS[Phospho]FSGR/2	1	0.00357055	0.938296	1	0.025	0.893598	1	0.0236373	0.903629	1	0.0131853	0.939634	1	0.0169072	0.924308	1	0.0339024	0.919508	0			0			0.107527	0.881944	0.854369	0.674699	0.75	1	0.868421	0.996491	0.978862	1	1	1	0.152066
NLSTPPPVVK	NLS[Phospho]TPPPVVK-3	Os08t0240800-01		Os08t0240800-01_804_806	sp|Q0J716|VLN5_ORYSJ_804_806	Gold	806	S	NA	NA	NA	mzspec:PXD004705:Rice_phos_Nip_0h_20per_F1_R1:scan:16982:NLS[Phospho]TPPPVVK/2	1	0.00703643	0.837049	1	0.00495755	0.9459	1	0.0352018	0.830494	1	0	0.971803	1	0	0.971006	1	0.00700059	0.961766	0			0
ASVASYTNDSSGAESSPR	ASVASYTNDSSGAESS[Phospho]PR-16	LOC_Os02g50550.1	LOC_Os02g50550.1_836_851	Os02t0738900-01_836_851	tr|Q0DXR0|Q0DXR0_ORYSJ_836_851	Gold	851	S	835	R->I	0	mzspec:PXD002222:Rice_leaf_24h_phospho_test1:scan:07920:ASVASYTNDSSGAESS[Phospho]PR/2	1	0.00913398	0.816466	1	0	0.96109	1	0	0.949711	1	0.00248861	0.9552	1	0.0294866	0.8813	1	0.0170336	0.95121	0			0			1	1	1	1	1	1	1	0.996491	0.998374	1	1	0.995215	0.000991736
LSIDDELVSSPK	LSIDDELVSS[Phospho]PK-10	LOC_Os02g47860.2	LOC_Os02g47860.1_428_437;LOC_Os02g47860.2_428_437	Os02t0708200-01_428_437	tr|Q6YV21|Q6YV21_ORYSJ_428_437	Gold	437	S	354	R->C	0	mzspec:PXD002222:Rice_leaf_0h_phospho_test3:scan:21248:LSIDDELVSS[Phospho]PK/2	1	0.0148018	0.78643	1	0	0.963242	1	0	0.959487	1	0.0191106	0.921066	1	0.01443	0.930312	1	0.015835	0.9528	0			0			1	0.996528	1	1	1	1	1	1	1	1	1	1	0.000330579
SPDQQTMPSPLMPGK	S[Phospho]PDQQTMPSPLMPGK-1	LOC_Os02g01490.1	LOC_Os02g01490.1_1474_1474	Os02t0105100-02_290_290	tr|A0A0P0VDQ1|A0A0P0VDQ1_ORYSJ_290_290	Gold	1474	S	1397	R->H	0	mzspec:PXD000923:LHY_T5:scan:11150:S[Phospho]PDQQTMPSPLMPGK/2	1	0	0.972875	1	0.00611553	0.937173	1	0.0416413	0.79862	1	0.00248861	0.9559	1	0.00124423	0.9509	1	0.0499743	0.896338	0			0			1	1	0.990291	1	1	1	1	1	1	1	1	1	0.000330579
AESPTASSIYGK	AES[Phospho]PTASSIYGK-3	LOC_Os06g51250.1	LOC_Os06g51250.1_1019_1021			Gold	1021	S	980	P->S	0	mzspec:PXD002222:Rice_leaf_0h_phospho_test3:scan:10120:AES[Phospho]PTASSIYGK/2	1	0.00555317	0.860584	1	0	0.983305	1	0.042102	0.795581	1	0	0.9778	1	0	0.9773	1	0.0356451	0.911953	0			0			1	1	1	1	1	1	1	0.992982	1	1	1	1	0.000661157
TVSLSDGIIQEGPQR	TVS[Phospho]LSDGIIQEGPQR-3	LOC_Os03g63940.1	LOC_Os03g63940.1_134_136	Os03t0856400-01_134_136;Os03t0856400-02_134_136	tr|Q84M80|Q84M80_ORYSJ_134_136	Gold	136	S	140	G->R	4	mzspec:PXD004705:Rice_phos_BR_12h_20per_F1_R2:scan:20789:TVS[Phospho]LSDGIIQEGPQR/2	1	0	0.9675	1	0.0336877	0.8631	1	0.0236373	0.892359	1	0.00132806	0.9684	1	0.0294866	0.8802	1	0.0283116	0.9291	0			0			1	1	0.990291	1	1	1	1	1	1	1	1	1	0.000330579
GISFDENTLTDPVELHIR	GIS[Phospho]FDENTLTDPVELHIR-3	LOC_Os06g49800.1	LOC_Os06g49800.1_236_238	Os06t0712400-01_236_238	tr|Q5Z800|Q5Z800_ORYSJ_236_238	Gold	238	S	282	G->D	0	mzspec:PXD005241:Rice_phos_mature_panicles__TiO2_25per_F3_R1_raw:scan:57014:GIS[Phospho]FDENTLTDPVELHIR/2	1	0.00555317	0.882322	1	0	0.9706	1	0.0186947	0.918008	1	0.0184737	0.9258	1	0.0460684	0.8224	1	0	0.980904	0			0			0.978495	0.961806	1	0.903614	1	1	1	1	1	1	1	1	0.00892562
LPSTAPALPSAPANPSGR	LPS[Phospho]TAPALPSAPANPSGR-3	LOC_Os10g42439.1	LOC_Os10g42439.1_2609_2611	Os10t0575200-01_1669_1671;Os10t0575200-03_644_646	tr|A0A0P0XYL0|A0A0P0XYL0_ORYSJ_1669_1671;tr|A0A0P0XY58|A0A0P0XY58_ORYSJ_644_646	Gold	2611	S	2591	S->P	0	mzspec:PXD004705:Rice_phos_Nip_0h_20per_F1_R1:scan:22087:LPS[Phospho]TAPALPSAPANPSGR/2	1	0.0340496	0.634777	1	0	0.984	1	0	0.944807	1	0	0.9852	1	0	0.9849	1	0.00151347	0.9637	0			0			1	1	1	1	1	1	1	1	1	1	0.997895	1	0.000330579
SLDSFEDPETK	S[Phospho]LDSFEDPETK-1	LOC_Os05g38810.1	LOC_Os05g38810.1_525_525			Gold	525	S	536	A->V	0	mzspec:PXD000923:LHY_T5:scan:08191:S[Phospho]LDSFEDPETK/2	1	0	0.985046	1	0.0225027	0.8991	1	0	0.955611	1	0.0362367	0.8593	1	0.0460684	0.8223	1	0.00286022	0.963	0			0			1	0.934028	1	0.975904	1	1	1	1	1	1	1	1	0.00694215
VHQSMLLPQSSFK	VHQSMLLPQSS[Phospho]FK-11	LOC_Os02g58410.1	LOC_Os02g58410.1_2059_2069	Os02t0830900-01_293_303	tr|A0A0P0VRU9|A0A0P0VRU9_ORYSJ_293_303	Gold	2069	S	2098	A->T	0	mzspec:PXD004705:Rice_phos_BR_3h_20per_F1_R1:scan:22905:VHQSMLLPQSS[Phospho]FK/2	1	0.017608	0.749208	1	0.0221548	0.907084	1	0	0.954474	1	0	0.9713	1	0	0.9616	1	0.0265728	0.936706	0			0			1	1	0.990291	1	1	0.995025	1	1	1	1	1	1	0.000661157
FGAADTFKIPDEVDIAHLS	FGAADT[Phospho]FKIPDEVDIAHLS-6	LOC_Os08g08110.1	LOC_Os08g08110.1_484_489	Os08t0178700-01_484_489	tr|Q0J7M1|Q0J7M1_ORYSJ_484_489	Gold	489	T	464	N->D	0	mzspec:PXD002222:Rice_leaf_0h_phospho_test3:scan:25226:FGAADT[Phospho]FKIPDEVDIAHLS/2	1	0.017608	0.752931	1	0	0.9623	1	0.0236373	0.891152	1	0.00248861	0.9539	1	0.00124423	0.9555	1	0.0100996	0.960104	0			0			1	1	0.980583	1	1	1	1	1	1	1	1	1	0.000661157
DGHFLKTSCGSPNYAAPEVISGK	DGHFLKT[Phospho]SC[Carbamidomethyl]GSPNYAAPEVISGK-7	LOC_Os05g45420.1	LOC_Os05g45420.3_164_170;LOC_Os05g45420.1_164_170;LOC_Os05g45420.2_164_170	Os05t0530500-01_164_170;Os05t0530500-02_164_170	sp|Q852Q2|OSK1_ORYSJ_164_170;tr|A0A0P0WPP6|A0A0P0WPP6_ORYSJ_164_170	Gold	170	T	151	V->A	0	mzspec:PXD004939:Rice_phos_ABA_12h_20per_F1_R1:scan:23249:DGHFLKT[Phospho]SC[Carbamidomethyl]GSPNYAAPEVISGK/2	1	0.017608	0.7495	1	0.00297156	0.9582	1	0.0214356	0.915938	1	0.0107805	0.9435	1	0	0.9681	1	0.0278559	0.9353	0			0			0.997312	1	1	1	1	1	1	1	1	1	1	1	0.000330579
GQDELGENHSPSLQK	GQDELGENHS[Phospho]PSLQK-10	LOC_Os09g32090.1	LOC_Os09g32090.1_50_59;LOC_Os09g32090.2_50_59	Os09t0494300-01_50_59;Os09t0494300-02_50_59	tr|Q0J0K9|Q0J0K9_ORYSJ_50_59;tr|B7F074|B7F074_ORYSJ_50_59	Gold	59	S	34	S->N	0	mzspec:PXD002222:Rice_leaf_0h_phospho_test2:scan:08048:GQDELGENHS[Phospho]PSLQK/2	1	0.0132635	0.792904	1	0	0.9728	1	0.0351436	0.836091	1	0.00132806	0.9662	1	0	0.9636	1	0.0278559	0.934613	0			0			1	1	0.912621	1	1	1	1	0.670175	0.746341	0.858537	0.728421	0.799043	0.151736
MLQHSNSANEMLLR	MLQHSNS[Phospho]ANEMLLR-7	LOC_Os07g48410.1	LOC_Os07g48410.1_480_486;LOC_Os07g48410.2_480_486	Os07t0682400-01_480_486;Os07t0682400-02_480_486;Os07t0682400-03_480_486	sp|Q0D3J9|C3H53_ORYSJ_480_486	Gold	486	S	524	F->L	0	mzspec:PXD002222:Rice_leaf_0h_phospho_test1:scan:16703:MLQHSNS[Phospho]ANEMLLR/2	1	0.00555317	0.863155	1	0.00709402	0.9348	1	0.0236373	0.901303	1	0.0191106	0.9241	1	0.01443	0.9273	1	0.033927	0.9139	0			0			0.206989	0.9375	0.825243	0.831325	0.794643	0.995025	0.355263	0.97193	0.973984	0.980488	1	1	0.147438
VASPANLFSLR	VASPANLFS[Phospho]LR-9	LOC_Os03g61890.2	LOC_Os03g61890.2_803_811;LOC_Os03g61890.1_803_811	Os03t0835100-00_803_811	tr|Q75LI9|Q75LI9_ORYSJ_803_811	Gold	811	S	815	R->W	4	mzspec:PXD005241:Rice_phos_leaf_TiO2_25per_F3_R1_raw:scan:54153:VASPANLFS[Phospho]LR/2	1	0.00357055	0.952005	1	0.0101625	0.9289	1	0.00548351	0.938437	1	0.0332755	0.869506	1	0.0486192	0.815763	1	0.0100996	0.9592	0			0			1	1	1	1	1	1	1	1	1	1	0.997895	1	0.000330579
AVGIPEDASDGEDVVAIVR	AVGIPEDAS[Phospho]DGEDVVAIVR-9	LOC_Os03g10090.1	LOC_Os03g10090.1_242_250	Os03t0197100-01_242_250	tr|Q10QG5|Q10QG5_ORYSJ_242_250	Gold	250	S	282	V->I	0	mzspec:PXD002756:Orbi00308XM-Yej-Rice-Anthor-T_Recal:scan:32201:AVGIPEDAS[Phospho]DGEDVVAIVR/2	1	0.00357055	0.933399	1	0.0361748	0.8451	1	0	0.9628	1	0.0279609	0.8781	1	0.0300968	0.877	1	0.0100996	0.9603	0			0			1	1	1	1	1	1	1	1	0.998374	1	1	1	0.000330579
SGSLGSSDTAYVR	SGS[Phospho]LGSSDTAYVR-3	LOC_Os03g43760.1	LOC_Os03g43760.1_18_20	Os03t0638800-01_18_20	tr|Q75J49|Q75J49_ORYSJ_18_20	Gold	20	S	59	H->Q	0	mzspec:PXD002222:Rice_leaf_24h_phospho_test2:scan:12064:SGS[Phospho]LGSSDTAYVR/2	1	0.00555317	0.908753	1	0	0.9793	1	0.00665979	0.937263	1	0.0490398	0.8111	1	0.0391526	0.8399	1	0.00151347	0.966213	0			0			0.991935	0.993056	0.601942	0.975904	1	0.0447761	0.921053	0.045614	0.144715	0.0341463	0.0336842	0.421053	0.602314
RAPAPAPAPLTPALSQR	RAPAPAPAPLTPALS[Phospho]QR-15	LOC_Os03g45340.1	LOC_Os03g45340.1_143_157	Os03t0656100-01_15_29	tr|Q0DPW6|Q0DPW6_ORYSJ_15_29	Gold	157	S	155	A->T	4	mzspec:PXD004705:Rice_phos_BR_3h_20per_F1_R2:scan:19159:RAPAPAPAPLTPALS[Phospho]QR/2	1	0.0298735	0.644849	1	0	0.9824	1	0.0316823	0.85051	1	0	0.983202	1	0	0.9812	1	0	0.982303	0			0			1	1	1	1	1	1	0.921053	1	0.998374	1	1	1	0.00231405
VQSPHAMVVHPR	VQS[Phospho]PHAMVVHPR-3	LOC_Os03g50810.1	LOC_Os03g50810.1_536_538	Os03t0717000-01_416_418;Os03t0717000-02_127_129	tr|Q0DP45|Q0DP45_ORYSJ_416_418;tr|A0A0P0W293|A0A0P0W293_ORYSJ_127_129	Gold	538	S	508	V->M	0	mzspec:PXD005241:Rice_phos_callus_TiO2_25per_F2_R1_raw:scan:12609:VQS[Phospho]PHAMVVHPR/2	1	0.0391155	0.606703	1	0.0294634	0.883588	1	0	0.978804	1	0	0.9817	1	0	0.9813	1	0	0.986009	0			0			1	1	1	1	1	1	1	0.996491	0.993496	1	1	0.976077	0.00330578
ETYFHAQQNLQHGLLSPK	ETYFHAQQNLQHGLLS[Phospho]PK-16	LOC_Os05g38810.1	LOC_Os05g38810.1_721_736			Silver	736	S	706	A->V	0	mzspec:PXD005241:Rice_phos__shoot_meristem_TiO2_25per_F2_R1_raw:scan:36444:ETYFHAQQNLQHGLLS[Phospho]PK/3	1	0.00357055	0.933911	1	0.0225027	0.904895	1	0.0385172	0.808695	1	0.0309688	0.8743	1	0.01443	0.9304	1	0.0207046	0.9467	0			0			0.897849	0.996528	0.495146	0.963855	0.982143	0.378109	0.960526	0.0105263	0.0292683	0.0146341	0.00421053	0.0191388	0.655537
DQSVNQVTSPVAASEPVGSILPK	DQSVNQVTS[Phospho]PVAASEPVGSILPK-9	LOC_Os01g15460.1	LOC_Os01g15460.3_415_423;LOC_Os01g15460.1_427_435;LOC_Os01g15460.2_427_435	Os01t0258700-01_427_435;Os01t0258700-03_415_423	sp|Q5NAW2|C3H6_ORYSJ_427_435;tr|B7F3Z8|B7F3Z8_ORYSJ_415_423	Gold	435	S	317	M->V	0	mzspec:PXD000923:LHY_T6:scan:19904:DQSVNQVTS[Phospho]PVAASEPVGSILPK/3	1	0.00357055	0.956707	1	0.0352437	0.854043	1	0.00665979	0.931731	1	0.0309688	0.8734	1	0.0360307	0.8453	1	0.0304861	0.927582	0			0			1	1	1	1	1	1	0.986842	1	1	1	1	1	0.000330579
EGLALSPTNR	EGLALS[Phospho]PTNR-6	LOC_Os03g19340.1	LOC_Os03g19340.1_941_946			Gold	946	S	918	P->S	0	mzspec:PXD002756:Orbi00855XM-Yej-Rice-Anthor-T-3:scan:19028:EGLALS[Phospho]PTNR/2	1	0.00555317	0.860706	1	0.0313851	0.873972	1	0	0.946975	1	0.0265011	0.892177	1	0.0228924	0.892819	1	0.0339024	0.918449	0			0			1	1	1	1	1	1	1	0.992982	0.996748	1	1	1	0.00132231
ALIAEGSCGSPR	ALIAEGSC[Carbamidomethyl]GS[Phospho]PR-10	LOC_Os09g29070.1	LOC_Os09g29070.1_596_605	Os09t0465600-01_596_605	tr|Q6YXI1|Q6YXI1_ORYSJ_596_605	Silver	605	S	577	P->H	0	mzspec:PXD000923:LHY_T5:scan:03982:ALIAEGSC[Carbamidomethyl]GS[Phospho]PR/2	1	0.00357055	0.95995	1	0.0225027	0.904646	1	0.0402363	0.802718	1	0.0216867	0.911897	1	0.0294866	0.880573	1	0.0324096	0.922331	0			0			1	1	1	1	1	1	1	0.936842	0.986992	0.990244	1	1	0.0092562
SISLELPLFER	SIS[Phospho]LELPLFER-3	LOC_Os10g28710.1	LOC_Os10g28710.1_132_134			Gold	134	S	130	N->D	4	mzspec:PXD002222:Rice_leaf_24h_phospho_test1:scan:24622:SIS[Phospho]LELPLFER/2	1	0.00357055	0.918955	1	0	0.969891	1	0	0.951076	1	0.0456856	0.818647	1	0.0472393	0.817573	1	0.0467891	0.903502	0			0			1	1	1	0.975904	1	1	1	1	1	1	1	1	0.000661157
EPVVAEPEAEPAMIPVTVEPENSPR	EPVVAEPEAEPAMIPVTVEPENS[Phospho]PR-23	LOC_Os10g42724.1	LOC_Os10g42724.1_315_337			Silver	337	S	344	T->P	0	mzspec:PXD000923:LHY_T5:scan:18537:EPVVAEPEAEPAMIPVTVEPENS[Phospho]PR/3	1	0	0.970112	1	0.0101625	0.9284	1	0.0380144	0.815727	1	0.0224843	0.9052	1	0.033816	0.8538	1	0.0474662	0.901439	0			0			0.86828	0.993056	0.485437	0.987952	1	0.00497512	0.868421	0.0140351	0.0357724	0.0390244	0.00210526	0.0334928	0.681653
SASHTSLSESDDFDLSR	SAS[Phospho]HTSLSESDDFDLSR-3	LOC_Os02g34560.1	LOC_Os02g34560.1_13_15;LOC_Os02g34560.2_13_15	Os02t0550600-01_13_15	sp|Q69T31|CINV1_ORYSJ_13_15	Gold	15	S	65	G->C	0	mzspec:PXD002222:Rice_leaf_0h_phospho_test1:scan:17010:SAS[Phospho]HTSLSESDDFDLSR/2	1	0.0229731	0.702695	1	0.00403603	0.9559	1	0.0225257	0.915043	1	0.00468897	0.9498	1	0.0108679	0.9408	1	0.0474662	0.901242	0			0			1	1	1	1	0.973214	1	1	1	1	1	1	1	0.000991736
FEQSDPEVSSPTR	FEQSDPEVSS[Phospho]PTR-10	LOC_Os09g12730.1	LOC_Os09g12730.2_618_627;LOC_Os09g12730.1_618_627	Os09t0298700-01_618_627	tr|Q69VQ4|Q69VQ4_ORYSJ_618_627	Silver	627	S	630	R->H	4	mzspec:PXD004705:Rice_phos_BR_12h_20per_F1_R3:scan:11203:FEQSDPEVSS[Phospho]PTR/2	1	0.00555317	0.857287	1	0.0350226	0.858414	1	0.0265531	0.87989	1	0.0191106	0.9242	1	0.0183735	0.913243	1	0.0499033	0.898151	0			0			1	1	0.990291	1	1	1	1	1	0.998374	1	0.997895	1	0.000991736
QQQPASPELQKPAENK	Q[Gln->pyro-Glu]QQPAS[Phospho]PELQKPAENK-6	LOC_Os08g12760.1	LOC_Os08g12760.1_502_507;LOC_Os08g12760.3_487_492;LOC_Os08g12760.4_406_411;LOC_Os08g12760.2_495_500	Os08t0224200-01_544_549;Os08t0224200-02_229_234	tr|A0A0P0XDH3|A0A0P0XDH3_ORYSJ_544_549;tr|A0A0P0XD36|A0A0P0XD36_ORYSJ_229_234	Gold	507	S	510	L->P	4	mzspec:PXD004939:Rice_phos_ABA_12h_20per_F1_R2:scan:12024:Q[Gln->pyro-Glu]QQPAS[Phospho]PELQKPAENK/2	1	0.0202517	0.723049	1	0.00923872	0.9301	1	0.0316823	0.850818	1	0.0138409	0.936	1	0.008872	0.9415	1	0.035131	0.9122	0			0			1	1	0.932039	1	1	0.736318	0.947368	0.968421	0.941463	0.804878	1	1	0.0492562
IAPNTQFAGPSNRPASQEGR	IAPNTQFAGPSNRPAS[Phospho]QEGR-16	LOC_Os07g36940.1	LOC_Os07g36940.1_1574_1589;LOC_Os07g36940.2_1574_1589	Os07t0555200-01_1574_1589;Os07t0555200-03_348_363	sp|B9FXV5|IF4G_ORYSJ_1574_1589;tr|A0A0P0X7K8|A0A0P0X7K8_ORYSJ_348_363;tr|A0A0P0X756|A0A0P0X756_ORYSJ_597_612	Gold	1589	S	1598	L->S	0	mzspec:PXD004705:Rice_phos_BR_3h_20per_F1_R1:scan:14899:IAPNTQFAGPSNRPAS[Phospho]QEGR/3	1	0.0430071	0.576512	1	0.00495755	0.939199	1	0.00665979	0.930645	1	0.0101353	0.9472	1	0.0108679	0.9406	1	0.0262752	0.939257	0			0			1	1	0.980583	1	1	1	1	1	1	1	1	1	0.000661157
LIHPLPPPVNSPESSPER	LIHPLPPPVNS[Phospho]PESS[Phospho]PER-15	LOC_Os05g05240.1	LOC_Os05g05240.1_839_853;LOC_Os05g05240.2_831_845	Os05t0144400-01_831_845	sp|Q60EX6|BSL1_ORYSJ_831_845	Gold	853	S	859	D->E	0	mzspec:PXD004705:Rice_phos_Nip_0h_20per_F1_R3:scan:21965:LIHPLPPPVNS[Phospho]PESS[Phospho]PER/3	1	0.0432768	0.573604	1	0.011944	0.920593	1	0.00548351	0.93952	1	0.00248861	0.9553	1	0.00124423	0.9546	1	0.0339024	0.919714	0			0			0.991935	0.986111	0.815534	0.975904	1	0.99005	0.986842	0.326316	0.533333	0.634146	0.551579	0.37799	0.306777
HLSSVDGSDLAR	HLSS[Phospho]VDGSDLAR-4	Os02t0712000-01		Os02t0712000-01_624_627	tr|A0A0P0VNU6|A0A0P0VNU6_ORYSJ_624_627	Silver	627	S	NA	NA	NA	mzspec:PXD000923:LHY_T6:scan:04676:HLSS[Phospho]VDGSDLAR/2	1	0.00357055	0.939334	1	0.0374062	0.842576	1	0.0385172	0.807993	1	0.0362367	0.864399	1	0.0324057	0.864281	1	0.0474662	0.902149	0			0
SGLEPSSPHVVKPIK	SGLEPSS[Phospho]PHVVKPIK-7	LOC_Os01g37790.1	LOC_Os01g37790.1_581_587	Os01t0558500-01_581_587;Os01t0558500-02_402_408	tr|A0A0P0V407|A0A0P0V407_ORYSJ_402_408;tr|Q8S9U1|Q8S9U1_ORYSJ_581_587	Gold	587	S	585	P->H	4	mzspec:PXD002222:Rice_leaf_0h_phospho_test1:scan:12451:SGLEPSS[Phospho]PHVVKPIK/3	1	0.0383692	0.612935	1	0.00297156	0.956147	1	0.0439086	0.776676	1	0.0131853	0.937497	1	0.00124423	0.951677	1	0.0170336	0.95042	0			0			0.978495	1	0.834951	1	0.901786	0.60199	1	0.929825	0.873171	0.804878	0.915789	0.985646	0.0981818
VERPHPDSEWER	VERPHPDS[Phospho]EWER-8	LOC_Os02g06370.1	LOC_Os02g06370.1_217_224	Os02t0158400-01_217_224	tr|Q6ET43|Q6ET43_ORYSJ_217_224	Gold	224	S	153	S->G	0	mzspec:PXD005241:Rice_phos_mature_panicles__TiO2_25per_F3_R1_raw:scan:19542:VERPHPDS[Phospho]EWER/3	0			1	0	1	1	0	0.999995	1	0	1	1	0	1	1	0	1	0			0			1	1	1	1	1	1	1	1	1	1	0.997895	1	0.000330579
MPEIMGSMR	MPEIMGS[Phospho]MR-7	LOC_Os10g39440.1	LOC_Os10g39440.2_313_319;LOC_Os10g39440.1_313_319	Os10t0539900-01_313_319;Os10t0539900-02_259_265;Os10t0539900-03_149_155	tr|A0A0P0XWP3|A0A0P0XWP3_ORYSJ_149_155;tr|A0A0P0XWP1|A0A0P0XWP1_ORYSJ_259_265;tr|Q336W8|Q336W8_ORYSJ_313_319	Gold	319	S	227	V->A	0	mzspec:PXD004939:Rice_phos_Nip_0h_20per_F1_R3:scan:23801:MPEIMGS[Phospho]MR/2	1	0	0.999999	1	0	1	0			1	0	1	1	0	1	1	0	0.9999	0			0			1	1	1	1	1	1	1	1	0.996748	1	0.970526	1	0.00528926
LKENPPSPR	LKENPPS[Phospho]PR-7	LOC_Os03g14260.1	LOC_Os03g14260.2_1323_1329;LOC_Os03g14260.1_1323_1329			Gold	1329	S	1520	E->D	0	mzspec:PXD005241:Rice_phos_mature_panicles_TiO2_25per_F1_R1_raw:scan:06754:LKENPPS[Phospho]PR/2	1	0	0.999896	1	0	1	0			1	0	1	1	0	1	1	0	1	0			0			1	1	1	1	1	1	1	1	0.998374	1	1	1	0.000330579
VNSLVQLPR	VNS[Phospho]LVQLPR-3	LOC_Os07g37890.1	LOC_Os07g37890.1_411_413	Os07t0566200-01_411_413;Os07t0566200-02_411_413	sp|Q8H4S6|P2C64_ORYSJ_411_413	Gold	413	S	325	A->V	0	mzspec:PXD005241:Rice_phos__shoot_meristem_TiO2_25per_F3_R1_raw:scan:38739:VNS[Phospho]LVQLPR/2	1	0	0.999896	1	0	1	0			1	0	1	1	0	1	1	0	1	0			0			0.997312	1	1	1	1	1	1	1	1	1	1	1	0.000330579
REDSDDPEEEDPDER	REDS[Phospho]DDPEEEDPDER-4	LOC_Os10g06130.1	LOC_Os10g06130.3_34_37;LOC_Os10g06130.1_34_37;LOC_Os10g06130.5_34_37;LOC_Os10g06130.4_34_37;LOC_Os10g06130.2_34_37	Os10t0151800-01_34_37	tr|Q33B10|Q33B10_ORYSJ_34_37	Gold	37	S	36	D->Y	3	mzspec:PXD005241:Rice_phos_callus_TiO2_25per_F1_R1_raw:scan:09432:REDS[Phospho]DDPEEEDPDER/3	0			1	0	1	1	0	0.9998	1	0	1	1	0	1	1	0	1	0			0			1	1	1	1	1	1	0.986842	1	1	1	1	1	0.000330579
RPPPPPPDSPEGR	RPPPPPPDS[Phospho]PEGR-9	LOC_Os06g48530.1	LOC_Os06g48530.1_17_25	Os06t0698859-01_17_25	tr|Q5Z4U6|Q5Z4U6_ORYSJ_17_25	Gold	25	S	22	P->S	4	mzspec:PXD005241:Rice_phos__shoot_meristem__TiO2_25per_F1_R1_raw:scan:07849:RPPPPPPDS[Phospho]PEGR/3	0			1	0	1	1	0	0.9998	1	0	1	1	0	1	1	0	1	0			0			1	1	1	1	1	1	1	1	0.998374	1	1	1	0.000330579
SVSPGNQVEGNNK	S[Phospho]VS[Phospho]PGNQVEGNNK-3	LOC_Os01g36860.1	LOC_Os01g36860.1_730_732;LOC_Os01g36860.2_589_591;LOC_Os01g36860.3_521_523	Os01t0549400-01_730_732;Os01t0549400-02_589_591;Os01t0549400-03_577_579;Os01t0549400-04_204_206	sp|Q5JKF2|RH40_ORYSJ_730_732;tr|A0A0P0V3W9|A0A0P0V3W9_ORYSJ_204_206;tr|A0A0P0V3W4|A0A0P0V3W4_ORYSJ_577_579	Gold	732	S	729	R->C	4	mzspec:PXD004939:Rice_phos_ABA_12h_20per_F1_R1:scan:06906:S[Phospho]VS[Phospho]PGNQVEGNNK/2	0			1	0	1	1	0	0.9998	1	0	0.999529	1	0	1	1	0	0.9999	0			0			1	1	0.990291	1	1	0.955224	1	1	1	1	1	1	0.00330578
KVEGSPPDGMELK	KVEGS[Phospho]PPDGMELK-5	LOC_Os01g43540.1	LOC_Os01g43540.1_351_355	Os01t0624500-01_351_355	sp|Q0JL44|SGT1_ORYSJ_351_355;tr|A0A0P0V5J2|A0A0P0V5J2_ORYSJ_102_106	Gold	355	S	267	I->T	0	mzspec:PXD005241:Rice_phos_leaf_TiO2_25per_F2_R1_raw:scan:19670:KVEGS[Phospho]PPDGMELK/2	1	0	0.99999	0			1	0	0.999253	1	0	1	1	0	0.99997	1	0	1	0			0			1	1	1	0.987952	1	1	1	1	1	1	1	1	0.000330579
GRSPSPPPPK	GRS[Phospho]PS[Phospho]PPPPK-3	LOC_Os01g72890.1	LOC_Os01g72890.2_83_85;LOC_Os01g72890.1_83_85	Os01t0959000-01_83_85	tr|Q5JN45|Q5JN45_ORYSJ_83_85	Gold	85	S	55	P->L	0	mzspec:PXD004939:Rice_phos_ABA_12h_20per_F1_R2:scan:02339:GRS[Phospho]PS[Phospho]PPPPK/2	0			1	0	1	1	0	1	1	0	1	1	0	1	1	0	0.999	0			0			0.975806	1	1	1	1	1	1	1	1	1	1	1	0.00297521
GRSPSPPPPK	GRS[Phospho]PS[Phospho]PPPPK-5	LOC_Os01g72890.1	LOC_Os01g72890.2_83_87;LOC_Os01g72890.1_83_87	Os01t0959000-01_83_87	tr|Q5JN45|Q5JN45_ORYSJ_83_87	Gold	87	S	55	P->L	0	mzspec:PXD004939:Rice_phos_ABA_12h_20per_F1_R2:scan:02339:GRS[Phospho]PS[Phospho]PPPPK/2	0			1	0	1	1	0	1	1	0	1	1	0	1	1	0	0.999	0			0			0.975806	1	1	1	1	1	1	1	1	1	1	1	0.00297521
GVGSDEEEELNMK	GVGS[Phospho]DEEEELNMK-4	LOC_Os03g05200.1	LOC_Os03g05200.2_605_608;LOC_Os03g05200.1_605_608	Os03t0145500-01_604_607	tr|Q10RU8|Q10RU8_ORYSJ_604_607	Gold	608	S	591	M->V	0	mzspec:PXD004939:Rice_phos_ABA_3h_20per_F1_R3:scan:19701:GVGS[Phospho]DEEEELNMK/2	1	0	0.998972	1	0	1	0			1	0	1	1	0	1	1	0	1	0			0			0.994624	1	0.485437	0.987952	1	0.0348259	0.368421	0.0140351	0.0308943	0.126829	0.0463158	0.00956938	0.665785
HRHDDSPPR	HRHDDS[Phospho]PPR-6	LOC_Os12g15420.1	LOC_Os12g15420.1_17_22	Os12t0256300-01_17_22	tr|Q2QUQ9|Q2QUQ9_ORYSJ_17_22	Gold	22	S	14	R->C	0	mzspec:PXD002222:Rice_leaf_24h_phospho_test3:scan:01113:HRHDDS[Phospho]PPR/3	0			1	0	1	1	0	0.999795	1	0	1	1	0	1	1	0	0.999	0			0			1	0.996528	1	1	1	1	1	1	1	1	1	1	0.000330579
GDSPPPLPDHLR	GDS[Phospho]PPPLPDHLR-3	LOC_Os07g37140.1	LOC_Os07g37140.1_280_282	Os07t0557500-01_280_282	tr|Q0D5J1|Q0D5J1_ORYSJ_280_282	Gold	282	S	279	R->H	4	mzspec:PXD005241:Rice_phos_root_TiO2_25per_F1_R1:scan:28725:GDS[Phospho]PPPLPDHLR/3	1	0	1	1	0	1	1	0	0.999	0			1	0	0.999592	1	0	1	0			0			0.997312	1	1	1	1	1	1	1	1	1	1	1	0.000330579
NDPNLSPR	NDPNLS[Phospho]PR-6	LOC_Os06g22700.1	LOC_Os02g17470.2_82_87;LOC_Os02g17470.1_210_215;LOC_Os06g22700.1_76_81	Os02t0274700-01_82_87;Os06t0332900-01_86_91	tr|A0A0P0WWI0|A0A0P0WWI0_ORYSJ_86_91;tr|B7EY91|B7EY91_ORYSJ_82_87	Gold	81	S	81	S->L	1	mzspec:PXD004939:Rice_phos_Nip_0h_20per_F1_R3:scan:06639:NDPNLS[Phospho]PR/2	0			1	0	1	1	0	0.998653	1	0	1	1	0	1	1	0	0.9996	0			0			1	1	1	1	1	1	1	1	0.996748	1	1	1	0.000661157
NDPNLSPR	NDPNLS[Phospho]PR-6	LOC_Os02g17470.1	LOC_Os02g17470.2_82_87;LOC_Os02g17470.1_210_215;LOC_Os06g22700.1_76_81	Os02t0274700-01_82_87;Os06t0332900-01_86_91	tr|A0A0P0WWI0|A0A0P0WWI0_ORYSJ_86_91;tr|B7EY91|B7EY91_ORYSJ_82_87	Gold	215	S	189	R->G	0	mzspec:PXD004939:Rice_phos_Nip_0h_20per_F1_R3:scan:06639:NDPNLS[Phospho]PR/2	0			1	0	1	1	0	0.998653	1	0	1	1	0	1	1	0	0.9996	0			0			1	1	0.980583	1	1	1	1	1	1	1	1	1	0.000661157
QDSFGVELVR	QDS[Phospho]FGVELVR-3	LOC_Os02g48640.1	LOC_Os02g48640.1_495_497	Os02t0717600-01_495_497	tr|A0A0P0VP17|A0A0P0VP17_ORYSJ_495_497	Gold	497	S	498	F->Y	2	mzspec:PXD004939:Rice_phos_ABA_3h_20per_F1_R3:scan:25159:QDS[Phospho]FGVELVR/2	1	0	0.998972	1	0	0.999321	0			1	0	1	1	0	1	1	0	0.9994	0			0			1	1	0.980583	1	1	1	1	1	1	1	1	1	0.000661157
NSLNISMR	NS[Phospho]LNIS[Phospho]MR-6	LOC_Os02g46090.1	LOC_Os02g46090.1_542_547;LOC_Os04g49510.1_538_543	Os02t0685900-00_542_547;Os04t0584600-01_503_508;Os04t0584600-02_538_543	sp|Q9FXQ3|CDPKD_ORYSJ_538_543;sp|Q0DYK7|CDPK5_ORYSJ_542_547	Gold	547	S	308	V->A	0	mzspec:PXD004939:Rice_phos_Nip_0h_20per_F1_R3:scan:20730:NS[Phospho]LNIS[Phospho]MR/2	0			1	0	0.9996	1	0	0.999344	1	0	1	1	0	1	1	0	0.9987	0			0			1	1	1	1	1	0.9801	1	1	1	1	1	1	0.00132231
NSLNISMR	NS[Phospho]LNIS[Phospho]MR-6	LOC_Os04g49510.1	LOC_Os02g46090.1_542_547;LOC_Os04g49510.1_538_543	Os02t0685900-00_542_547;Os04t0584600-01_503_508;Os04t0584600-02_538_543	sp|Q9FXQ3|CDPKD_ORYSJ_538_543;sp|Q0DYK7|CDPK5_ORYSJ_542_547	Gold	543	S	289	W->*	0	mzspec:PXD004939:Rice_phos_Nip_0h_20per_F1_R3:scan:20730:NS[Phospho]LNIS[Phospho]MR/2	0			1	0	0.9996	1	0	0.999344	1	0	1	1	0	1	1	0	0.9987	0			0			0.997312	1	1	1	1	1	1	1	1	1	1	1	0.000330579
QFGQFGTFHFR	Q[Gln->pyro-Glu]FGQFGT[Phospho]FHFR-7	LOC_Os01g37560.3	LOC_Os01g37560.1_241_247;LOC_Os01g37560.2_241_247;LOC_Os01g37560.3_241_247	Os01t0556400-01_241_247	tr|Q8S0V9|Q8S0V9_ORYSJ_241_247	Gold	247	T	255	M->L	0	mzspec:PXD004939:Rice_phos_Nip_0h_20per_F1_R3:scan:29682:Q[Gln->pyro-Glu]FGQFGT[Phospho]FHFR/2	1	0	0.999896	0			1	0	0.998695	1	0	1	1	0	1	1	0	0.9979	0			0			1	1	1	1	1	1	1	1	0.998374	1	1	1	0.000330579
GRDSDDDDFR	GRDS[Phospho]DDDDFR-4	LOC_Os01g40340.1	LOC_Os01g40340.3_401_404;LOC_Os01g40340.2_401_404;LOC_Os01g40340.1_401_404;LOC_Os05g51490.1_504_507;LOC_Os05g51490.2_504_507	Os01t0585700-01_185_188;Os05t0592500-01_504_507	tr|Q0JLN7|Q0JLN7_ORYSJ_185_188;tr|Q6L4R9|Q6L4R9_ORYSJ_504_507	Gold	404	S	378	V->I	0	mzspec:PXD005241:Rice_phos_callus_TiO2_25per_F1_R1_raw:scan:08580:GRDS[Phospho]DDDDFR/2	0			1	0	1	1	0	0.9962	1	0	1	1	0	1	1	0	1	0			0			1	1	1	1	0.982143	1	1	1	1	1	1	1	0.000661157
GRDSDDDDFR	GRDS[Phospho]DDDDFR-4	LOC_Os05g51490.1	LOC_Os01g40340.3_401_404;LOC_Os01g40340.2_401_404;LOC_Os01g40340.1_401_404;LOC_Os05g51490.1_504_507;LOC_Os05g51490.2_504_507	Os01t0585700-01_185_188;Os05t0592500-01_504_507	tr|Q0JLN7|Q0JLN7_ORYSJ_185_188;tr|Q6L4R9|Q6L4R9_ORYSJ_504_507	Gold	507	S	505	R->K	4	mzspec:PXD005241:Rice_phos_callus_TiO2_25per_F1_R1_raw:scan:08580:GRDS[Phospho]DDDDFR/2	0			1	0	1	1	0	0.9962	1	0	1	1	0	1	1	0	1	0			0			1	1	0.951456	0.987952	1	1	0.894737	1	1	1	1	1	0.0046281
DPGFHVSPR	DPGFHVS[Phospho]PR-7	LOC_Os01g55350.1	LOC_Os01g55350.1_867_873	Os01t0758300-01_867_873;Os01t0758300-02_761_767	tr|Q5JLS6|Q5JLS6_ORYSJ_867_873;tr|A0A0P0V8H5|A0A0P0V8H5_ORYSJ_761_767	Gold	873	S	513	R->T	0	mzspec:PXD005241:Rice_phos_mature_panicles_TiO2_25per_F1_R1_raw:scan:20637:DPGFHVS[Phospho]PR/2	1	0	1	0			1	0	0.9976	1	0	0.9984	1	0	0.998	1	0	1	0			0			1	1	1	1	1	0.995025	1	1	1	1	1	1	0.000330579
SWDDIDVNLPK	S[Phospho]WDDIDVNLPK-1	LOC_Os05g51500.1	LOC_Os05g51500.1_525_525	Os05t0592600-01_526_526	tr|Q0DFG2|Q0DFG2_ORYSJ_526_526	Gold	525	S	510	L->S	0	mzspec:PXD004939:Rice_phos_Nip_0h_20per_F1_R3:scan:27581:S[Phospho]WDDIDVNLPK/2	0			1	0	1	1	0	0.9945	1	0	1	1	0	1	1	0	0.9994	0			0			0.946237	0.996528	0.504854	0.975904	1	0.0447761	0.894737	0.0140351	0.0520325	0.2	0.0189474	0.0334928	0.65124
KFNGSPDDIDCNEK	KFN[Deamidated]GS[Phospho]PDDIDC[Carbamidomethyl]NEK-5	LOC_Os03g11580.1	LOC_Os03g11580.1_480_484	Os03t0214900-01_480_484	tr|Q10Q04|Q10Q04_ORYSJ_480_484	Gold	484	S	458	H->P	0	mzspec:PXD005241:Rice_phos_young_panicles__TiO2_25per_F3_R1_raw:scan:21707:KFN[Deamidated]GS[Phospho]PDDIDC[Carbamidomethyl]NEK/2	0			1	0	1	1	0	0.99232	1	0	0.999997	1	0	1	1	0	1	0			0			1	1	1	0.963855	1	1	1	1	1	1	1	1	0.000991736
NVVLDEFGSPK	NVVLDEFGS[Phospho]PK-9	LOC_Os03g64210.1	LOC_Os03g64210.1_78_86	Os03t0859700-00_78_86	tr|C7J056|C7J056_ORYSJ_78_86	Gold	86	S	50	D->E	0	mzspec:PXD004705:Rice_phos_BR_12h_20per_F1_R1:scan:22270:NVVLDEFGS[Phospho]PK/2	1	0	0.99999	0			1	0	0.99232	1	0	1	1	0	0.999998	1	0	0.999996	0			0			1	1	1	1	1	1	0.986842	1	1	1	1	1	0.000330579
SHSPVEHLEGNNK	S[Phospho]HS[Phospho]PVEHLEGNNK-1	LOC_Os10g34660.1	LOC_Os10g34660.1_8_8	Os10t0487900-01_8_8	tr|Q0IWU2|Q0IWU2_ORYSJ_8_8	Gold	8	S	5	R->H	4	mzspec:PXD005241:Rice_phos_young_panicles__TiO2_25per_F3_R1_raw:scan:13469:S[Phospho]HS[Phospho]PVEHLEGNNK/2	0			1	0	1	1	0	0.992221	1	0	1	1	0	1	1	0	1	0			0			0.997312	1	1	1	1	1	1	1	1	1	1	1	0.000330579
SHSPVEHLEGNNK	S[Phospho]HS[Phospho]PVEHLEGNNK-3	LOC_Os10g34660.1	LOC_Os10g34660.1_8_10	Os10t0487900-01_8_10	tr|Q0IWU2|Q0IWU2_ORYSJ_8_10	Gold	10	S	5	R->H	4	mzspec:PXD005241:Rice_phos_young_panicles__TiO2_25per_F3_R1_raw:scan:13469:S[Phospho]HS[Phospho]PVEHLEGNNK/2	0			1	0	1	1	0	0.992221	1	0	1	1	0	1	1	0	1	0			0			0.997312	1	1	1	1	1	1	1	1	1	1	1	0.000330579
RGSPLGFRPR	RGS[Phospho]PLGFRPR-3	LOC_Os02g17470.1	LOC_Os02g17470.1_117_119			Gold	119	S	98	P->A	0	mzspec:PXD004939:Rice_phos_ABA_12h_20per_F1_R3:scan:13516:RGS[Phospho]PLGFRPR/3	0			1	0	1	1	0	0.992419	1	0	1	1	0	1	1	0	0.9998	0			0			1	1	1	1	1	1	1	1	0.99187	0.985366	0.991579	0.976077	0.00561984
FVLGSLEGFFPSDHTSSPGNK	FVLGSLEGFFPSDHTSS[Phospho]PGNK-17	LOC_Os07g40270.1	LOC_Os07g40270.1_221_237	Os07t0592300-01_221_237	tr|Q7XIP0|Q7XIP0_ORYSJ_221_237	Bronze	237	S	236	S->N	3	mzspec:PXD005241:Rice_phos_leaf_TiO2_25per_F3_R1_raw:scan:61652:FVLGSLEGFFPSDHTSS[Phospho]PGNK/3	1	0.0480701	0.535908	1	0.0403417	0.834798	1	0.0122874	0.925552	1	0.0368314	0.8582	1	0.0214605	0.9014	1	0.0273592	0.935679	0			0			1	0.996528	1	1	1	1	1	1	1	1	1	1	0.000330579
GLSEEDIGGWK	GLS[Phospho]EEDIGGWK-3	LOC_Os04g44870.1	LOC_Os04g44870.1_131_133	Os04t0531100-01_131_133	sp|Q0JBH9|ERG3_ORYSJ_131_133	Gold	133	S	92	A->T	0	mzspec:PXD004939:Rice_phos_ABA_3h_20per_F1_R1:scan:24705:GLS[Phospho]EEDIGGWK/2	1	0	0.998972	0			1	0	0.992221	1	0	1	1	0	1	1	0	0.9996	0			0			1	0.979167	1	1	1	1	1	1	0.990244	1	1	0.985646	0.00495868
LQSFHIGK	LQS[Phospho]FHIGK-3	LOC_Os07g38530.1	LOC_Os07g38530.1_613_615;LOC_Os07g38530.2_613_615	Os07t0572800-01_613_615	sp|Q0D598|WNK1_ORYSJ_613_615	Gold	615	S	631	R->Q	0	mzspec:PXD004939:Rice_phos_ABA_3h_20per_F1_R1:scan:18365:LQS[Phospho]FHIGK/2	0			1	0	1	1	0	0.992022	1	0	1	1	0	1	1	0	0.9986	0			0			1	1	0.980583	1	1	1	1	1	1	1	1	1	0.000661157
VDSDGEDIIDHHVDEDR	VDS[Phospho]DGEDIIDHHVDEDR-3	LOC_Os02g54010.1	LOC_Os02g54010.1_491_493	Os02t0780700-01_491_493	tr|Q6K832|Q6K832_ORYSJ_491_493	Gold	493	S	506	D->E	0	mzspec:PXD004939:Rice_phos_ABA_12h_20per_F1_R1:scan:18680:VDS[Phospho]DGEDIIDHHVDEDR/3	1	0	0.989816	1	0	0.99994	0			1	0	1	1	0	1	1	0	1	0			0			1	1	0.980583	1	1	1	1	1	1	1	1	1	0.000661157
GFFLHPSPR	GFFLHPS[Phospho]PR-7	LOC_Os01g54400.1	LOC_Os01g54400.1_200_206;LOC_Os05g44270.1_224_230	Os01t0747800-01_200_206;Os05t0519000-00_224_230	tr|Q94J34|Q94J34_ORYSJ_200_206;tr|Q0DGP9|Q0DGP9_ORYSJ_224_230	Gold	206	S	100	A->T	0	mzspec:PXD005241:Rice_phos_young_panicles__TiO2_25per_F2_R1_raw:scan:33740:GFFLHPS[Phospho]PR/2	1	0	0.989717	1	0	1	0			1	0	1	1	0	1	1	0	1	0			0			1	1	1	1	1	1	1	1	1	1	1	0.952153	0.00330578
GFFLHPSPR	GFFLHPS[Phospho]PR-7	LOC_Os05g44270.1	LOC_Os01g54400.1_200_206;LOC_Os05g44270.1_224_230	Os01t0747800-01_200_206;Os05t0519000-00_224_230	tr|Q94J34|Q94J34_ORYSJ_200_206;tr|Q0DGP9|Q0DGP9_ORYSJ_224_230	Gold	230	S	229	P->L	3	mzspec:PXD005241:Rice_phos_young_panicles__TiO2_25per_F2_R1_raw:scan:33740:GFFLHPS[Phospho]PR/2	1	0	0.989717	1	0	1	0			1	0	1	1	0	1	1	0	1	0			0			0.981183	1	1	1	1	1	1	1	1	1	1	1	0.00231405
RQPDPSPR	RQPDPS[Phospho]PR-6	LOC_Os01g72890.1	LOC_Os01g72890.2_250_255;LOC_Os01g72890.1_250_255	Os01t0959000-01_250_255	tr|Q5JN45|Q5JN45_ORYSJ_250_255	Gold	255	S	245	I->V	0	mzspec:PXD005241:Rice_phos_young_panicles__TiO2_25per_F3_R1_raw:scan:05819:RQPDPS[Phospho]PR/2	0			1	0	0.9997	1	0	0.991047	1	0	0.9993	1	0	0.9994	1	0	0.9999	0			0			1	1	0.980583	1	1	1	1	1	1	1	1	1	0.000661157
IEILSEDEDIR	IEILS[Phospho]EDEDIR-5	LOC_Os08g01690.1	LOC_Os08g01690.1_311_315	Os08t0108300-01_311_315	tr|Q6ZD62|Q6ZD62_ORYSJ_311_315	Gold	315	S	314	L->I	3	mzspec:PXD004705:Rice_phos_Nip_0h_20per_F1_R3:scan:25611:IEILS[Phospho]EDEDIR/2	1	0	0.988925	1	0	1	0			1	0	1	1	0	0.9998	1	0	0.9999	0			0			1	1	1	1	1	1	0.973684	1	1	1	1	1	0.000661157
LQSFEEEHK	LQS[Phospho]FEEEHK-3	LOC_Os06g14490.1	LOC_Os06g14490.2_364_366;LOC_Os06g14490.1_365_367	Os06t0256300-01_365_367	tr|Q652G4|Q652G4_ORYSJ_365_367	Gold	367	S	338	R->Q	0	mzspec:PXD004705:Rice_phos_Nip_0h_20per_F1_R1:scan:10141:LQS[Phospho]FEEEHK/2	0			1	0	0.9996	1	0	0.989259	1	0	1	1	0	0.9999	1	0	0.998	0			0			0.997312	1	1	1	1	1	1	1	1	1	1	1	0.000330579
RQDSFEMK	RQDS[Phospho]FEMK-4	LOC_Os03g17180.1	LOC_Os01g74470.1_736_739;LOC_Os03g17180.1_746_749	Os03t0280000-01_746_749	tr|Q10N72|Q10N72_ORYSJ_746_749	Gold	749	S	728	T->I	0	mzspec:PXD002756:Orbi00853XM-Yej-Rice-Anthor-T-1:scan:10404:RQDS[Phospho]FEMK/2	0			1	0	0.9995	1	0	0.9997	1	0	0.992556	1	0	0.99827	1	0	0.995	0			0			1	1	1	1	1	0.995025	1	1	1	1	1	1	0.000330579
RQDSFEMK	RQDS[Phospho]FEMK-4	LOC_Os01g74470.1	LOC_Os01g74470.1_736_739;LOC_Os03g17180.1_746_749	Os03t0280000-01_746_749	tr|Q10N72|Q10N72_ORYSJ_746_749	Gold	739	S	756	R->Q	0	mzspec:PXD002756:Orbi00853XM-Yej-Rice-Anthor-T-1:scan:10404:RQDS[Phospho]FEMK/2	0			1	0	0.9995	1	0	0.9997	1	0	0.992556	1	0	0.99827	1	0	0.995	0			0			1	1	1	1	1	1	1	1	0.998374	1	1	1	0.000330579
QQSLNMR	Q[Gln->pyro-Glu]QS[Phospho]LNMR-3	LOC_Os11g10070.1	LOC_Os11g10060.1_314_316;LOC_Os11g10070.1_330_332	Os11t0207000-01_323_325;Os11t0207100-01_330_332	tr|Q2R940|Q2R940_ORYSJ_323_325;tr|Q2R939|Q2R939_ORYSJ_330_332	Gold	332	S	276	A->V	0	mzspec:PXD004939:Rice_phos_ABA_12h_20per_F1_R3:scan:13654:Q[Gln->pyro-Glu]QS[Phospho]LNMR/2	0			1	0	0.9998	1	0	0.991228	1	0	0.9989	1	0	0.9998	1	0	0.9948	0			0			1	1	0.990291	1	1	1	0.986842	1	1	1	1	1	0.000661157
QQSLNMR	Q[Gln->pyro-Glu]QS[Phospho]LNMR-3	LOC_Os11g10060.1	LOC_Os11g10060.1_314_316;LOC_Os11g10070.1_330_332	Os11t0207000-01_323_325;Os11t0207100-01_330_332	tr|Q2R940|Q2R940_ORYSJ_323_325;tr|Q2R939|Q2R939_ORYSJ_330_332	Gold	316	S	314	Q->H	4	mzspec:PXD004939:Rice_phos_ABA_12h_20per_F1_R3:scan:13654:Q[Gln->pyro-Glu]QS[Phospho]LNMR/2	0			1	0	0.9998	1	0	0.991228	1	0	0.9989	1	0	0.9998	1	0	0.9948	0			0			0.997312	1	1	1	1	1	1	1	0.998374	1	0.995789	1	0.00132231
LVNSPINIIK	LVNS[Phospho]PINIIK-4	LOC_Os08g02670.1	LOC_Os08g02670.1_88_91	Os08t0120200-01_142_145	tr|A0A0P0XBA8|A0A0P0XBA8_ORYSJ_142_145	Gold	91	S	162	E->D	0	mzspec:PXD005241:Rice_phos__shoot_meristem_TiO2_25per_F2_R1_raw:scan:39226:LVNS[Phospho]PINIIK/2	1	0	0.998972	0			1	0	0.99232	1	0	0.993152	1	0	0.998792	1	0	0.9999	0			0			1	1	0.961165	1	1	1	0.986842	1	1	1	1	1	0.00165289
NQIEEPETPR	NQIEEPET[Phospho]PR-8	LOC_Os07g32400.1	LOC_Os07g32400.1_303_310;LOC_Os07g32400.2_303_310;LOC_Os07g32400.3_303_310	Os07t0507300-01_467_474;Os07t0507300-02_467_474	tr|Q7EZ28|Q7EZ28_ORYSJ_467_474;tr|Q7EZ29|Q7EZ29_ORYSJ_467_474	Gold	310	T	327	A->V	0	mzspec:PXD005241:Rice_phos_callus_TiO2_25per_F3_R1_raw:scan:15244:NQIEEPET[Phospho]PR/2	0			1	0	1	1	0	0.983063	1	0	1	1	0	1	1	0	1	0			0			1	1	1	1	0.991071	1	1	1	1	1	1	1	0.000330579
SVSPGNQVEGNNK	S[Phospho]VS[Phospho]PGNQVEGNNK-1	LOC_Os01g36860.1	LOC_Os01g36860.1_730_730;LOC_Os01g36860.2_589_589;LOC_Os01g36860.3_521_521	Os01t0549400-01_730_730;Os01t0549400-02_589_589;Os01t0549400-03_577_577;Os01t0549400-04_204_204	sp|Q5JKF2|RH40_ORYSJ_730_730;tr|A0A0P0V3W9|A0A0P0V3W9_ORYSJ_204_204;tr|A0A0P0V3W4|A0A0P0V3W4_ORYSJ_577_577	Gold	730	S	729	R->C	3	mzspec:PXD004939:Rice_phos_ABA_12h_20per_F1_R1:scan:06906:S[Phospho]VS[Phospho]PGNQVEGNNK/2	0			1	0	1	1	0	0.999593	1	0	0.983254	1	0	1	1	0	0.9999	0			0			1	1	0.990291	1	1	0.955224	1	1	1	1	1	1	0.00330578
IGPLGLSPK	IGPLGLS[Phospho]PK-7	LOC_Os02g47140.1	LOC_Os02g47140.2_32_38;LOC_Os02g47140.1_32_38;LOC_Os04g50990.1_32_38	Os02t0699600-01_32_38;Os04t0598200-00_32_38	tr|Q0JAI2|Q0JAI2_ORYSJ_32_38;tr|Q6Z8E0|Q6Z8E0_ORYSJ_32_38	Gold	38	S	59	V->I	0	mzspec:PXD005241:Rice_phos_young_panicles__TiO2_25per_F2_R1_raw:scan:35679:IGPLGLS[Phospho]PK/2	1	0	0.989816	0			1	0	0.992419	1	0	1	1	0	1	1	0	1	0			0			1	1	1	1	1	1	1	1	1	1	0.997895	1	0.000330579
IGPLGLSPK	IGPLGLS[Phospho]PK-7	LOC_Os04g50990.1	LOC_Os02g47140.2_32_38;LOC_Os02g47140.1_32_38;LOC_Os04g50990.1_32_38	Os02t0699600-01_32_38;Os04t0598200-00_32_38	tr|Q0JAI2|Q0JAI2_ORYSJ_32_38;tr|Q6Z8E0|Q6Z8E0_ORYSJ_32_38	Gold	38	S	50	T->A	0	mzspec:PXD005241:Rice_phos_young_panicles__TiO2_25per_F2_R1_raw:scan:35679:IGPLGLS[Phospho]PK/2	1	0	0.989816	0			1	0	0.992419	1	0	1	1	0	1	1	0	1	0			0			1	1	1	1	1	1	1	1	0.998374	1	0.997895	1	0.000661157
NSPGNEEGCEGDNIGK	NS[Phospho]PGNEEGC[Carbamidomethyl]EGDNIGK-2	LOC_Os02g50850.2	LOC_Os02g50850.2_132_133	Os02t0742100-01_54_55	tr|A0A0P0VPQ7|A0A0P0VPQ7_ORYSJ_54_55	Gold	133	S	135	G->A	4	mzspec:PXD004939:Rice_phos_ABA_12h_20per_F1_R1:scan:09126:NS[Phospho]PGNEEGC[Carbamidomethyl]EGDNIGK/2	1	0	0.989816	1	0	0.992273	0			1	0	1	1	0	1	1	0	1	0			0			1	1	0.980583	1	1	1	1	1	1	1	1	1	0.000661157
LPGGLVTPTPK	LPGGLVT[Phospho]PT[Phospho]PK-9	LOC_Os02g05310.4	LOC_Os02g05310.4_290_298;LOC_Os02g05310.2_290_298;LOC_Os02g05310.1_290_298;LOC_Os02g05310.3_290_298	Os02t0146400-01_290_298		Gold	298	T	333	P->L	0	mzspec:PXD005241:Rice_phos_young_panicles_TiO2_25per_F1_R1_raw:scan:32834:LPGGLVT[Phospho]PT[Phospho]PK/2	0			1	0	1	1	0	0.980707	1	0	1	1	0	1	1	0	1	0			0			0.784946	1	0.941748	0.963855	1	0.99005	1	1	0.996748	1	1	1	0.0307438
LPGGLVTPTPK	LPGGLVT[Phospho]PT[Phospho]PK-7	LOC_Os02g05310.4	LOC_Os02g05310.4_290_296;LOC_Os02g05310.2_290_296;LOC_Os02g05310.1_290_296;LOC_Os02g05310.3_290_296	Os02t0146400-01_290_296		Gold	296	T	333	P->L	0	mzspec:PXD005241:Rice_phos_young_panicles_TiO2_25per_F1_R1_raw:scan:32834:LPGGLVT[Phospho]PT[Phospho]PK/2	0			1	0	1	1	0	0.980707	1	0	1	1	0	1	1	0	1	0			0			0.784946	1	0.941748	0.963855	1	0.99005	1	1	0.996748	1	1	1	0.0307438
DNNPVSPGKGEGR	DNNPVS[Phospho]PGKGEGR-6	LOC_Os09g36090.1	LOC_Os09g36090.1_1117_1122			Gold	1122	S	1125	K->N	4	mzspec:PXD005241:Rice_phos_young_panicles__TiO2_25per_F3_R1_raw:scan:09962:DNNPVS[Phospho]PGKGEGR/2	0			1	0	0.999695	1	0	0.981005	1	0	1	1	0	1	1	0	1	0			0			0.997312	1	1	1	1	1	1	1	1	1	1	1	0.000330579
HLHPMELSPK	HLHPMELS[Phospho]PK-8	LOC_Os07g31450.1	LOC_Os07g31450.1_191_198	Os07t0497100-01_235_242	tr|Q0D6A3|Q0D6A3_ORYSJ_235_242	Gold	198	S	209	N->S	0	mzspec:PXD005241:Rice_phos__shoot_meristem__TiO2_25per_F1_R1_raw:scan:19099:HLHPMELS[Phospho]PK/3	0			1	0	0.987212	1	0	0.99232	1	0	0.999963	1	0	1	1	0	1	0			0			1	1	0.980583	1	1	1	1	1	1	1	1	1	0.000661157
LVNGGSFK	LVN[Deamidated]GGS[Phospho]FK-6	LOC_Os01g46580.1	LOC_Os01g46580.1_304_309	Os01t0654300-01_48_53	tr|Q0JKR7|Q0JKR7_ORYSJ_48_53	Gold	309	S	316	N->K	0	mzspec:PXD002222:Rice_leaf_0h_phospho_test3:scan:08756:LVN[Deamidated]GGS[Phospho]FK/2	0			1	0	0.9992	1	0	0.9822	1	0	0.9986	1	0	0.9984	1	0	0.9977	0			0			0.822581	0.996528	0.902913	0.915663	1	0.761194	0.960526	0.982456	0.946341	0.985366	0.941053	0.947368	0.0710744
SKEVSEEPEHVRPK	[Acetyl]S[Phospho]KEVS[Phospho]EEPEHVRPK-1	LOC_Os04g16450.1	LOC_Os04g16450.1_2_2	Os04t0233400-01_2_2	sp|Q7XLR1|PIP26_ORYSJ_2_2	Gold	2	S	249	L->F	0	mzspec:PXD004939:Rice_phos_ABA_12h_20per_F1_R1:scan:11127:[Acetyl]S[Phospho]KEVS[Phospho]EEPEHVRPK/2	1	0	0.9999	1	0	1	1	0	0.971846	1	0	1	1	0	1	0			0			0			1	1	1	1	1	1	1	0.996491	1	1	1	1	0.000330579
GPSLGDR	GPS[Phospho]LGDR-3	LOC_Os06g19660.1	LOC_Os06g19660.1_667_669;LOC_Os06g19660.2_548_550	Os06t0300800-01_667_669;Os06t0300800-02_548_550	tr|Q5ZA32|Q5ZA32_ORYSJ_667_669;tr|Q5ZA31|Q5ZA31_ORYSJ_548_550	Gold	669	S	677	P->S	0	mzspec:PXD004939:Rice_phos_Nip_0h_20per_F1_R3:scan:05367:GPS[Phospho]LGDR/2	1	0	0.989024	0			1	0	0.9849	1	0	1	1	0	1	1	0	0.9932	0			0			1	1	1	1	1	1	1	1	0.98374	0.97561	0.983158	1	0.00760331
SIDIKPR	S[Phospho]IDIKPR-1	LOC_Os01g15020.1	LOC_Os01g15020.1_723_723;LOC_Os01g15020.2_712_712	Os01t0254100-01_723_723;Os01t0254100-02_712_712	sp|Q5NBT9|TPR1_ORYSJ_723_723	Gold	723	S	726	I->V	4	mzspec:PXD002222:Rice_leaf_24h_phospho_test1:scan:08076:S[Phospho]IDIKPR/2	0			1	0	0.9996	1	0	0.978713	1	0	0.9992	1	0	0.9987	1	0	0.9873	0			0			1	1	0.834951	1	1	0.039801	0.986842	0.852632	0.969106	0.990244	0.997895	1	0.0909091
RSPISPR	RS[Phospho]PIS[Phospho]PR-5	LOC_Os03g16369.1	LOC_Os03g16369.2_421_425;LOC_Os03g16369.1_421_425	Os03t0270200-01_421_425;Os03t0270200-03_161_165	tr|A0A0N7KH04|A0A0N7KH04_ORYSJ_161_165;tr|Q10NF9|Q10NF9_ORYSJ_421_425	Gold	425	S	422	S->L	4	mzspec:PXD004939:Rice_phos_ABA_3h_20per_F1_R3:scan:03951:RS[Phospho]PIS[Phospho]PR/2	0			1	0	0.996	1	0	0.987357	1	0	0.9873	1	0	0.9961	1	0	0.9874	0			0			1	1	1	1	1	0.995025	1	1	1	1	1	1	0.000330579
RSPISPR	RS[Phospho]PIS[Phospho]PR-2	LOC_Os03g16369.1	LOC_Os03g16369.2_421_422;LOC_Os03g16369.1_421_422	Os03t0270200-01_421_422;Os03t0270200-03_161_162	tr|A0A0N7KH04|A0A0N7KH04_ORYSJ_161_162;tr|Q10NF9|Q10NF9_ORYSJ_421_422	Gold	422	S	422	S->L	1	mzspec:PXD004939:Rice_phos_ABA_3h_20per_F1_R3:scan:03951:RS[Phospho]PIS[Phospho]PR/2	0			1	0	0.996	1	0	0.987357	1	0	0.9873	1	0	0.9961	1	0	0.9874	0			0			1	1	1	1	1	0.995025	1	1	1	1	1	1	0.000330579
LEKGTPSPDR	LEKGT[Phospho]PS[Phospho]PDR-7	ChrUn.fgenesh.mRNA.76	LOC_Os01g26940.1_278_284;ChrUn.fgenesh.mRNA.76_278_284	Os01t0367300-01_278_284	tr|Q5JJM4|Q5JJM4_ORYSJ_278_284	Gold	284	S	NA	NA	NA	mzspec:PXD002222:Rice_leaf_0h_phospho_test1:scan:01663:LEKGT[Phospho]PS[Phospho]PDR/2	0			1	0	1	1	0	0.968301	1	0	1	1	0	1	1	0	0.9773	0			0
LEKGTPSPDR	LEKGT[Phospho]PS[Phospho]PDR-7	LOC_Os01g26940.1	LOC_Os01g26940.1_278_284;ChrUn.fgenesh.mRNA.76_278_284	Os01t0367300-01_278_284	tr|Q5JJM4|Q5JJM4_ORYSJ_278_284	Gold	284	S	291	L->F	0	mzspec:PXD002222:Rice_leaf_0h_phospho_test1:scan:01663:LEKGT[Phospho]PS[Phospho]PDR/2	0			1	0	1	1	0	0.968301	1	0	1	1	0	1	1	0	0.9773	0			0			1	1	1	1	1	1	1	0.989474	1	0.990244	1	1	0.00165289
LEKGTPSPDR	LEKGT[Phospho]PS[Phospho]PDR-5	LOC_Os01g26940.1	LOC_Os01g26940.1_278_282;ChrUn.fgenesh.mRNA.76_278_282	Os01t0367300-01_278_282	tr|Q5JJM4|Q5JJM4_ORYSJ_278_282	Gold	282	T	291	L->F	0	mzspec:PXD002222:Rice_leaf_0h_phospho_test1:scan:01663:LEKGT[Phospho]PS[Phospho]PDR/2	0			1	0	1	1	0	0.968301	1	0	1	1	0	1	1	0	0.9773	0			0			1	1	1	1	1	1	1	0.989474	1	0.990244	1	1	0.00165289
LEKGTPSPDR	LEKGT[Phospho]PS[Phospho]PDR-5	ChrUn.fgenesh.mRNA.76	LOC_Os01g26940.1_278_282;ChrUn.fgenesh.mRNA.76_278_282	Os01t0367300-01_278_282	tr|Q5JJM4|Q5JJM4_ORYSJ_278_282	Gold	282	T	NA	NA	NA	mzspec:PXD002222:Rice_leaf_0h_phospho_test1:scan:01663:LEKGT[Phospho]PS[Phospho]PDR/2	0			1	0	1	1	0	0.968301	1	0	1	1	0	1	1	0	0.9773	0			0
VRSVQFGQK	VRS[Phospho]VQFGQK-3	LOC_Os05g30530.1	LOC_Os01g25610.1_126_128;LOC_Os02g01560.1_126_128;LOC_Os05g30530.1_126_128	Os01t0358400-01_126_128;Os02t0105900-01_126_128;Os05t0368300-01_126_128	sp|P49398|RS4_ORYSJ_126_128;tr|Q0DIR7|Q0DIR7_ORYSJ_126_128;tr|Q5ZBX1|Q5ZBX1_ORYSJ_126_128	Gold	128	S	129	V->I	2	mzspec:PXD004939:Rice_phos_ABA_3h_20per_F1_R1:scan:09634:VRS[Phospho]VQFGQK/2	0			1	0	0.9927	1	0	0.996095	1	0	0.9981	1	0	0.9996	1	0.015835	0.952852	0			0			0.997312	1	1	1	1	1	1	1	1	1	1	1	0.000330579
VRSVQFGQK	VRS[Phospho]VQFGQK-3	LOC_Os01g25610.1	LOC_Os01g25610.1_126_128;LOC_Os02g01560.1_126_128;LOC_Os05g30530.1_126_128	Os01t0358400-01_126_128;Os02t0105900-01_126_128;Os05t0368300-01_126_128	sp|P49398|RS4_ORYSJ_126_128;tr|Q0DIR7|Q0DIR7_ORYSJ_126_128;tr|Q5ZBX1|Q5ZBX1_ORYSJ_126_128	Gold	128	S	114	V->I	0	mzspec:PXD004939:Rice_phos_ABA_3h_20per_F1_R1:scan:09634:VRS[Phospho]VQFGQK/2	0			1	0	0.9927	1	0	0.996095	1	0	0.9981	1	0	0.9996	1	0.015835	0.952852	0			0			1	1	0.990291	1	1	0.995025	1	0.989474	0.969106	0.990244	0.938947	0.980861	0.0195041
VRSVQFGQK	VRS[Phospho]VQFGQK-3	LOC_Os02g01560.1	LOC_Os01g25610.1_126_128;LOC_Os02g01560.1_126_128;LOC_Os05g30530.1_126_128	Os01t0358400-01_126_128;Os02t0105900-01_126_128;Os05t0368300-01_126_128	sp|P49398|RS4_ORYSJ_126_128;tr|Q0DIR7|Q0DIR7_ORYSJ_126_128;tr|Q5ZBX1|Q5ZBX1_ORYSJ_126_128	Gold	128	S	110	R->H	0	mzspec:PXD004939:Rice_phos_ABA_3h_20per_F1_R1:scan:09634:VRS[Phospho]VQFGQK/2	0			1	0	0.9927	1	0	0.996095	1	0	0.9981	1	0	0.9996	1	0.015835	0.952852	0			0			1	1	1	1	1	0.995025	1	1	1	1	1	1	0.000330579
AEDFDSEEEDLLR	AEDFDS[Phospho]EEEDLLR-6	LOC_Os03g49420.1	LOC_Os03g49420.1_833_838;LOC_Os03g49420.2_833_838	Os03t0701000-02_38_43	tr|A0A0P0W1W2|A0A0P0W1W2_ORYSJ_38_43	Gold	838	S	847	E->D	0	mzspec:PXD002222:Rice_leaf_24h_phospho_test3:scan:22526:AEDFDS[Phospho]EEEDLLR/2	1	0	0.9874	1	0	0.9925	0			1	0	0.9898	1	0	0.9895	1	0	0.979608	0			0			1	1	1	1	1	1	1	1	1	1	0.995789	1	0.000661157
HPHDVQSVPDSPMIDK	HPHDVQS[Phospho]VPDS[Phospho]PMIDK-7	LOC_Os01g04650.1	LOC_Os01g04650.1_258_264	Os01t0139200-01_258_264;Os01t0139200-02_258_264	tr|Q5ZDH9|Q5ZDH9_ORYSJ_258_264	Gold	264	S	235	S->A	0	mzspec:PXD004939:Rice_phos_ABA_3h_20per_F1_R3:scan:17016:HPHDVQS[Phospho]VPDS[Phospho]PMIDK/3	0			1	0	0.993504	1	0	0.964746	1	0	1	1	0	1	1	0	0.979872	0			0			0.44086	0.822917	0.466019	0.759036	0.535714	0.567164	0.631579	0.189474	0.0552846	0.0292683	0.0189474	0.0287081	0.720992
TLHGLQPPDAK	T[Phospho]LHGLQPPDAK-1	LOC_Os12g44150.1	LOC_Os12g44150.1_889_889;LOC_Os12g44150.2_821_821	Os12t0638700-01_889_889;Os12t0638700-02_360_360	tr|A0A0P0YCW0|A0A0P0YCW0_ORYSJ_360_360;tr|Q8L6I1|Q8L6I1_ORYSJ_889_889	Gold	889	T	949	T->I	0	mzspec:PXD002222:Rice_leaf_0h_phospho_test2:scan:12252:T[Phospho]LHGLQPPDAK/2	1	0	0.986489	1	0	0.9929	0			1	0	0.9855	1	0	0.9852	1	0	0.985604	0			0			1	1	1	1	1	1	1	1	1	1	0.997895	1	0.000330579
HWSPSPGR	HWS[Phospho]PS[Phospho]PGR-3	LOC_Os03g16369.1	LOC_Os03g16369.2_334_336;LOC_Os03g16369.1_334_336	Os03t0270200-01_334_336;Os03t0270200-03_74_76	tr|A0A0N7KH04|A0A0N7KH04_ORYSJ_74_76;tr|Q10NF9|Q10NF9_ORYSJ_334_336	Gold	336	S	331	L->V	4	mzspec:PXD002222:Rice_leaf_0h_phospho_test3:scan:05517:HWS[Phospho]PS[Phospho]PGR/2	0			1	0	1	1	0	0.989295	1	0.00132806	0.9613	1	0	0.9916	1	0	0.9924	0			0			1	1	1	1	1	1	0.986842	1	1	1	1	1	0.000330579
LQIWQYGDVESDEEEQAPAAR	LQIWQYGDVES[Phospho]DEEEQAPAAR-11	LOC_Os02g32350.1	LOC_Os02g32350.1_960_970;LOC_Os02g32350.2_960_970	Os02t0523500-01_960_970;Os02t0523500-02_372_382	tr|A0A0N7KFE2|A0A0N7KFE2_ORYSJ_372_382;tr|Q6H547|Q6H547_ORYSJ_960_970	Gold	970	S	839	I->T	0	mzspec:PXD002222:Rice_leaf_0h_phospho_test3:scan:23332:LQIWQYGDVES[Phospho]DEEEQAPAAR/2	0			1	0	0.991	1	0	0.985304	1	0	0.9863	1	0	0.982	1	0	0.9861	0			0			1	1	0.961165	1	1	0.950249	1	1	1	1	1	1	0.0046281
NLSPQIR	NLS[Phospho]PQIR-3	LOC_Os03g60110.1	LOC_Os03g60110.1_14_16	Os03t0815700-01_14_16	sp|Q75GR5|SPIN1_ORYSJ_14_16	Gold	16	S	24	T->K	0	mzspec:PXD004705:Rice_phos_BR_3h_20per_F1_R3:scan:13076:NLS[Phospho]PQIR/2	0			1	0	0.9967	1	0	0.960758	1	0	0.9993	1	0	0.9984	1	0	0.974813	0			0			1	1	1	1	1	1	1	1	0.995122	1	0.989474	1	0.00264463
VFSQLIK	VFS[Phospho]QLIK-3	LOC_Os06g22810.1	LOC_Os06g22810.1_849_851	Os06t0334300-01_849_851;Os06t0334300-02_236_238	tr|A0A0P0WW21|A0A0P0WW21_ORYSJ_236_238;tr|Q5Z755|Q5Z755_ORYSJ_849_851	Gold	851	S	820	A->T	0	mzspec:PXD004939:Rice_phos_ABA_12h_20per_F1_R1:scan:28206:VFS[Phospho]QLIK/2	1	0	0.987936	0			1	0	0.991824	1	0	0.9772	1	0	0.9964	1	0	0.9765	0			0			1	1	0.980583	1	1	1	1	1	1	1	1	1	0.000661157
KPMAGGPEKSPK	KPMAGGPEKS[Phospho]PK-10	LOC_Os07g39620.2	LOC_Os07g39620.1_425_434;LOC_Os07g39620.2_425_434	Os07t0585000-01_425_434	tr|Q8H5M0|Q8H5M0_ORYSJ_425_434	Gold	434	S	397	A->P	0	mzspec:PXD004705:Rice_phos_BR_3h_20per_F1_R3:scan:01733:KPMAGGPEKS[Phospho]PK/3	0			1	0	0.983795	1	0	0.982196	1	0	0.9897	1	0	0.9888	1	0	0.984836	0			0			0.997312	0.996528	0.737864	0.987952	1	0.646766	0.381579	0.147368	0.206504	0.170732	0.115789	0.114833	0.546777
GRPEPPSDAGAAPHAPPSPPR	GRPEPPSDAGAAPHAPPS[Phospho]PPR-18	LOC_Os06g12780.1	LOC_Os06g12780.1_109_126	Os06t0234100-01_109_126	tr|Q67VA4|Q67VA4_ORYSJ_109_126	Gold	126	S	120	A->T	0	mzspec:PXD002222:Rice_leaf_0h_phospho_test1:scan:10262:GRPEPPSDAGAAPHAPPS[Phospho]PPR/3	0			1	0	0.991	1	0	0.9825	1	0	0.9892	1	0	0.9867	1	0	0.9797	0			0			0.967742	1	0.961165	1	1	0.995025	1	0.705263	0.941463	1	0.924211	0.990431	0.0578512
HWSPSPGR	HWS[Phospho]PS[Phospho]PGR-5	LOC_Os03g16369.1	LOC_Os03g16369.2_334_338;LOC_Os03g16369.1_334_338	Os03t0270200-01_334_338;Os03t0270200-03_74_78	tr|A0A0N7KH04|A0A0N7KH04_ORYSJ_74_78;tr|Q10NF9|Q10NF9_ORYSJ_334_338	Gold	338	S	331	L->V	0	mzspec:PXD002222:Rice_leaf_0h_phospho_test3:scan:05517:HWS[Phospho]PS[Phospho]PGR/2	0			1	0	1	1	0	0.983958	1	0.00132806	0.9613	1	0	0.9916	1	0	0.99171	0			0			1	1	1	1	1	1	0.986842	1	1	1	1	1	0.000330579
RRSPSPPPR	RRS[Phospho]PS[Phospho]PPPR-3	LOC_Os01g72890.1	LOC_Os01g72890.2_291_293;LOC_Os01g72890.1_291_293;LOC_Os05g01540.2_289_291;LOC_Os05g01540.1_290_292	Os01t0959000-01_291_293;Os05t0105900-01_244_246	tr|Q5JN45|Q5JN45_ORYSJ_291_293;tr|Q65XI3|Q65XI3_ORYSJ_244_246	Gold	293	S	292	R->H	3	mzspec:PXD004939:Rice_phos_ABA_12h_20per_F1_R1:scan:02005:RRS[Phospho]PS[Phospho]PPPR/3	0			1	0	1	1	0.0122874	0.926796	1	0	1	1	0	1	1	0	0.9997	0			0			1	1	1	1	1	0.960199	1	0.989474	0.990244	1	1	1	0.00561984
RRSPSPPPR	RRS[Phospho]PS[Phospho]PPPR-5	LOC_Os05g01540.1	LOC_Os01g72890.2_291_295;LOC_Os01g72890.1_291_295;LOC_Os05g01540.2_289_293;LOC_Os05g01540.1_290_294	Os01t0959000-01_291_295;Os05t0105900-01_244_248	tr|Q5JN45|Q5JN45_ORYSJ_291_295;tr|Q65XI3|Q65XI3_ORYSJ_244_248	Gold	294	S	290	R->K	4	mzspec:PXD004939:Rice_phos_ABA_12h_20per_F1_R1:scan:02005:RRS[Phospho]PS[Phospho]PPPR/3	0			1	0	1	1	0.0122874	0.926796	1	0	1	1	0	1	1	0	0.9997	0			0			1	1	1	0.987952	1	0.756219	1	0.996491	0.996748	0.995122	0.997895	1	0.0181818
RRSPSPPPR	RRS[Phospho]PS[Phospho]PPPR-3	LOC_Os05g01540.1	LOC_Os01g72890.2_291_293;LOC_Os01g72890.1_291_293;LOC_Os05g01540.2_289_291;LOC_Os05g01540.1_290_292	Os01t0959000-01_291_293;Os05t0105900-01_244_246	tr|Q5JN45|Q5JN45_ORYSJ_291_293;tr|Q65XI3|Q65XI3_ORYSJ_244_246	Gold	292	S	290	R->K	4	mzspec:PXD004939:Rice_phos_ABA_12h_20per_F1_R1:scan:02005:RRS[Phospho]PS[Phospho]PPPR/3	0			1	0	1	1	0.0122874	0.926796	1	0	1	1	0	1	1	0	0.9997	0			0			1	1	1	0.987952	1	0.756219	1	0.996491	0.996748	0.995122	0.997895	1	0.0181818
RRSPSPPPR	RRS[Phospho]PS[Phospho]PPPR-5	LOC_Os01g72890.1	LOC_Os01g72890.2_291_295;LOC_Os01g72890.1_291_295;LOC_Os05g01540.2_289_293;LOC_Os05g01540.1_290_294	Os01t0959000-01_291_295;Os05t0105900-01_244_248	tr|Q5JN45|Q5JN45_ORYSJ_291_295;tr|Q65XI3|Q65XI3_ORYSJ_244_248	Gold	295	S	292	R->H	4	mzspec:PXD004939:Rice_phos_ABA_12h_20per_F1_R1:scan:02005:RRS[Phospho]PS[Phospho]PPPR/3	0			1	0	1	1	0.0122874	0.926796	1	0	1	1	0	1	1	0	0.9997	0			0			1	1	1	1	1	0.960199	1	0.989474	0.990244	1	1	1	0.00561984
FSIDMSPVK	FSIDM[Oxidation]S[Phospho]PVK-6	LOC_Os02g19860.1	LOC_Os02g19860.1_478_483			Gold	483	S	476	S->G	0	mzspec:PXD004705:Rice_phos_Nip_0h_20per_F1_R1:scan:19801:FSIDM[Oxidation]S[Phospho]PVK/2	1	0	0.986235	1	0	0.986226	0			1	0	0.987103	1	0	0.986901	1	0	0.972427	0			0			1	1	0.990291	1	1	1	0.815789	1	0.998374	1	1	1	0.00528926
TLHGLQPPEVASNTLFNDK	T[Phospho]LHGLQPPEVASNTLFNDK-1	LOC_Os04g56160.1	LOC_Os04g56160.1_881_881;LOC_Os04g56160.2_467_467;LOC_Os04g56160.3_838_838	Os04t0656100-01_881_881;Os04t0656100-03_620_620;Os04t0656100-04_501_501	sp|Q7XPY2|PMA1_ORYSJ_881_881;tr|A0A0P0WFR6|A0A0P0WFR6_ORYSJ_501_501;tr|A0A0P0WG33|A0A0P0WG33_ORYSJ_620_620	Gold	881	T	951	V->M	0	mzspec:PXD002222:Rice_leaf_0h_phospho_test1:scan:21415:T[Phospho]LHGLQPPEVASNTLFNDK/3	1	0	0.9908	1	0	0.994	0			1	0	0.977802	1	0	0.9773	1	0	0.978712	0			0			0.991935	0.996528	0.941748	0.927711	0.133929	0.9801	1	1	0.998374	1	1	1	0.0390083
KEEAKEESDDDMGFSLFD	KEEAKEES[Phospho]DDDMGFSLFD-8	LOC_Os08g02340.1	LOC_Os08g02340.1_93_100;LOC_Os08g02340.2_93_100	Os08t0116500-01_93_100	tr|Q69UI8|Q69UI8_ORYSJ_93_100	Gold	100	S	95	E->A	4	mzspec:PXD004705:Rice_phos_BR_3h_20per_F1_R2:scan:28133:KEEAKEES[Phospho]DDDMGFSLFD/3	0			1	0	0.9812	1	0	0.9804	1	0	0.9873	1	0	0.9853	1	0	0.9826	0			0			0.997312	1	1	1	1	1	1	1	1	1	1	1	0.000330579
HTVDSPDDSQQK	HTVDS[Phospho]PDDSQQK-5	LOC_Os03g16369.1	LOC_Os03g16369.2_619_623;LOC_Os03g16369.1_619_623	Os03t0270200-01_619_623;Os03t0270200-03_359_363	tr|A0A0N7KH04|A0A0N7KH04_ORYSJ_359_363;tr|Q10NF9|Q10NF9_ORYSJ_619_623	Gold	623	S	617	T->M	0	mzspec:PXD002222:Rice_leaf_0h_phospho_test1:scan:01284:HTVDS[Phospho]PDDSQQK/2	0			1	0	0.988	1	0	0.975902	1	0	0.9845	1	0	0.9856	1	0	0.9811	0			0			0.978495	0.996528	0.514563	0.987952	1	0.21393	0.802632	0.0421053	0.237398	0.0682927	0.157895	0.641148	0.542479
HPHDVQSVPDSPMIDK	HPHDVQS[Phospho]VPDS[Phospho]PMIDK-11	LOC_Os01g04650.1	LOC_Os01g04650.1_258_268	Os01t0139200-01_258_268;Os01t0139200-02_258_268	tr|Q5ZDH9|Q5ZDH9_ORYSJ_258_268	Gold	268	S	300	P->L	0	mzspec:PXD004939:Rice_phos_ABA_3h_20per_F1_R3:scan:17016:HPHDVQS[Phospho]VPDS[Phospho]PMIDK/3	0			1	0	0.9998	1	0.00962413	0.928659	1	0	1	1	0	1	1	0	0.9861	0			0			0.991935	1	1	1	1	1	1	1	1	1	1	1	0.000991736
SGGGGPGGGCFK	S[Phospho]GGGGPGGGC[Carbamidomethyl]FK-1	LOC_Os02g02870.1	LOC_Os02g02870.1_117_117	Os02t0121100-01_117_117	tr|Q6YUR8|Q6YUR8_ORYSJ_117_117	Gold	117	S	101	G->R	0	mzspec:PXD005241:Rice_phos_mature_panicles_TiO2_25per_F1_R1_raw:scan:11137:S[Phospho]GGGGPGGGC[Carbamidomethyl]FK/2	0			1	0	1	1	0.0236373	0.913321	1	0	1	1	0	1	1	0	1	0			0			1	1	1	1	1	1	1	1	1	1	0.987368	1	0.00198347
VFSDDDKSDHGGGGGR	VFS[Phospho]DDDKSDHGGGGGR-3	LOC_Os01g04650.1	LOC_Os01g04650.1_358_360	Os01t0139200-01_358_360;Os01t0139200-02_358_360;Os01t0139200-03_43_45	tr|A0A0N7KCA9|A0A0N7KCA9_ORYSJ_43_45;tr|Q5ZDH9|Q5ZDH9_ORYSJ_358_360	Gold	360	S	369	G->S	0	mzspec:PXD002222:Rice_leaf_0h_phospho_test3:scan:03685:VFS[Phospho]DDDKSDHGGGGGR/2	0			1	0	0.9895	1	0	0.974115	1	0	0.9878	1	0	0.9868	1	0	0.973367	0			0			1	1	0.980583	1	1	1	1	1	1	1	1	1	0.000661157
IEQPGDDSEDDKPLASR	IEQPGDDS[Phospho]EDDKPLASR-8	LOC_Os08g05840.1	LOC_Os08g05840.1_181_188	Os08t0154600-01_181_188	tr|Q84ZL5|Q84ZL5_ORYSJ_181_188	Gold	188	S	136	L->S	0	mzspec:PXD002222:Rice_leaf_0h_phospho_test2:scan:09652:IEQPGDDS[Phospho]EDDKPLASR/2	0			1	0	0.9901	1	0	0.981768	1	0	0.9876	1	0	0.987201	1	0.00151347	0.964717	0			0			0.991935	1	1	1	1	1	1	1	1	1	1	1	0.000991736
GLNVVSPK	GLNVVS[Phospho]PK-6	LOC_Os02g03840.2	LOC_Os02g03840.2_2937_2942	Os02t0131100-02_372_377	tr|A0A0P0VEA4|A0A0P0VEA4_ORYSJ_372_377	Gold	2942	S	2979	E->K	0	mzspec:PXD004939:Rice_phos_ABA_12h_20per_F1_R1:scan:13408:GLNVVS[Phospho]PK/2	0			1	0	0.99994	1	0.0236373	0.91323	1	0	1	1	0	1	1	0	0.9979	0			0			1	1	1	1	1	1	1	0.982456	0.969106	0.95122	0.861053	1	0.0330579
SAEVESPKDK	SAEVES[Phospho]PKDK-6	LOC_Os06g17840.1	LOC_Os06g17840.1_1121_1126	Os06t0286351-01_1121_1126;Os06t0286351-03_639_644;Os06t0286351-04_561_566	tr|A0A0P0WVA0|A0A0P0WVA0_ORYSJ_561_566;tr|A0A0N7KLY1|A0A0N7KLY1_ORYSJ_639_644;tr|Q5VMT5|Q5VMT5_ORYSJ_1121_1126	Gold	1126	S	1106	C->R	0	mzspec:PXD002222:Rice_leaf_0h_phospho_test2:scan:01267:SAEVES[Phospho]PKDK/2	0			1	0	0.989912	1	0	0.961386	1	0	0.985143	1	0	0.9878	1	0	0.983447	0			0			1	1	1	1	1	1	1	1	0.97561	1	0.871579	1	0.025124
LMEDLSLER	LMEDLS[Phospho]LER-6	LOC_Os08g01270.1	LOC_Os08g01270.3_121_126;LOC_Os08g01270.2_121_126;LOC_Os08g01270.1_121_126	Os08t0103000-01_77_82	tr|A0A0N7KP48|A0A0N7KP48_ORYSJ_77_82	Gold	126	S	217	K->N	0	mzspec:PXD000923:LHY_T4:scan:04645:LMEDLS[Phospho]LER/2	1	0	0.999896	1	0.0155903	0.911822	0			1	0	0.9994	1	0	0.9994	1	0	0.9959	0			0			1	1	1	1	1	0.995025	1	1	1	1	1	1	0.000330579
LATSQNSPVR	LATSQNS[Phospho]PVR-7	LOC_Os01g26940.1	LOC_Os01g26940.1_317_323	Os01t0367300-01_317_323	tr|Q5JJM4|Q5JJM4_ORYSJ_317_323	Gold	323	S	328	R->Q	4	mzspec:PXD002222:Rice_leaf_24h_phospho_test1:scan:03429:LATSQNS[Phospho]PVR/2	0			1	0	0.988004	1	0	0.984803	1	0	0.9846	1	0	0.9856	1	0.00286022	0.962504	0			0			1	1	0.990291	1	1	1	1	0.989474	0.965854	0.990244	0.951579	1	0.0165289
VFSDDDKSDHGGGGGR	VFS[Phospho]DDDKS[Phospho]DHGGGGGR-8	LOC_Os01g04650.1	LOC_Os01g04650.1_358_365	Os01t0139200-01_358_365;Os01t0139200-02_358_365;Os01t0139200-03_43_50	tr|A0A0N7KCA9|A0A0N7KCA9_ORYSJ_43_50;tr|Q5ZDH9|Q5ZDH9_ORYSJ_358_365	Gold	365	S	369	G->S	4	mzspec:PXD004939:Rice_phos_ABA_3h_20per_F1_R3:scan:06816:VFS[Phospho]DDDKS[Phospho]DHGGGGGR/2	0			1	0.0185274	0.911772	1	0	0.999273	1	0	1	1	0	1	1	0	0.9942	0			0			1	1	0.980583	1	1	1	1	1	1	1	1	1	0.000661157
SAEMGTELGSPLGR	SAEMGTELGS[Phospho]PLGR-10	LOC_Os10g36350.1	LOC_Os10g36350.1_172_181;LOC_Os10g36350.2_172_181	Os10t0507600-01_172_181	tr|Q337D8|Q337D8_ORYSJ_172_181	Gold	181	S	208	P->S	0	mzspec:PXD004939:Rice_phos_ABA_3h_20per_F1_R1:scan:21751:SAEMGTELGS[Phospho]PLGR/2	0			1	0	0.989267	1	0	0.981054	1	0	0.9901	1	0	0.9903	1	0.015835	0.953618	0			0			1	1	0.980583	1	1	1	1	1	1	1	1	1	0.000661157
ILSGFDNR	ILS[Phospho]GFDNR-3	LOC_Os02g30230.2	LOC_Os02g30230.1_48_50;LOC_Os02g30230.2_48_50;LOC_Os02g30230.3_48_50	Os02t0505400-02_48_50	tr|Q6K647|Q6K647_ORYSJ_48_50	Gold	50	S	133	S->N	0	mzspec:PXD004705:Rice_phos_BR_3h_20per_F1_R2:scan:24272:ILS[Phospho]GFDNR/2	0			1	0	0.999895	1	0.0236373	0.90373	1	0	1	1	0	0.9999	1	0	0.9993	0			0			1	1	1	1	1	0.995025	1	1	1	1	1	1	0.000330579
TIQFVDWCPTGFK	TIQFVDWC[Carbamidomethyl]PT[Phospho]GFK-10	LOC_Os03g51600.1	LOC_Os03g51600.1_340_349;LOC_Os03g51600.2_340_349;LOC_Os11g14220.1_340_349	Os03t0726100-01_340_349;Os03t0726100-02_263_272;Os11t0247300-01_340_349	sp|Q53M52|TBA2_ORYSJ_340_349;tr|A0A0P0W3E6|A0A0P0W3E6_ORYSJ_263_272;tr|Q75GI3|Q75GI3_ORYSJ_340_349	Gold	349	T	365	S->C	0	mzspec:PXD004705:Rice_phos_BR_12h_20per_F1_R3:scan:27287:TIQFVDWC[Carbamidomethyl]PT[Phospho]GFK/2	1	0	0.99109	0			1	0	0.9895	1	0	0.9911	1	0	0.9868	1	0.0213195	0.943917	0			0			1	1	1	1	0.991071	1	1	1	1	1	1	1	0.000330579
TIQFVDWCPTGFK	TIQFVDWC[Carbamidomethyl]PT[Phospho]GFK-10	LOC_Os11g14220.1	LOC_Os03g51600.1_340_349;LOC_Os03g51600.2_340_349;LOC_Os11g14220.1_340_349	Os03t0726100-01_340_349;Os03t0726100-02_263_272;Os11t0247300-01_340_349	sp|Q53M52|TBA2_ORYSJ_340_349;tr|A0A0P0W3E6|A0A0P0W3E6_ORYSJ_263_272;tr|Q75GI3|Q75GI3_ORYSJ_340_349	Gold	349	T	0		0	mzspec:PXD004705:Rice_phos_BR_12h_20per_F1_R3:scan:27287:TIQFVDWC[Carbamidomethyl]PT[Phospho]GFK/2	1	0	0.99109	0			1	0	0.9895	1	0	0.9911	1	0	0.9868	1	0.0213195	0.943917	0			0
QLSLPAASK	Q[Gln->pyro-Glu]LS[Phospho]LPAASK-3	LOC_Os09g31300.1	LOC_Os09g31300.2_277_279;LOC_Os09g31300.1_277_279	Os09t0487900-01_277_279	tr|Q0J0Q4|Q0J0Q4_ORYSJ_277_279	Gold	279	S	262	D->E	0	mzspec:PXD002222:Rice_leaf_0h_phospho_test2:scan:19408:Q[Gln->pyro-Glu]LS[Phospho]LPAASK/2	1	0	0.97873	1	0	0.990203	0			1	0	0.986208	1	0	0.986701	1	0.0100996	0.958928	0			0			1	1	1	1	1	1	1	0.996491	1	1	1	1	0.000330579
DVHDISLNLK	DVHDIS[Phospho]LNLK-6	LOC_Os08g20660.1	LOC_Os08g20660.1_714_719;LOC_Os08g20660.2_714_719	Os08t0301500-01_714_719	sp|Q6ZHZ1|SPSA4_ORYSJ_714_719	Gold	719	S	751	R->G	0	mzspec:PXD005241:Rice_phos_mature_panicles_TiO2_25per_F1_R1_raw:scan:34216:DVHDIS[Phospho]LNLK/2	1	0.00555317	0.899086	1	0	1	0			1	0	1	1	0	1	1	0	1	0			0			1	1	1	0.987952	1	1	1	1	1	1	1	1	0.000330579
SFGSHEDEDR	S[Phospho]FGSHEDEDR-1	LOC_Os03g15900.2	LOC_Os03g15900.2_968_968	Os03t0265700-01_968_968;Os03t0265700-02_522_522	tr|A0A0P0VVR4|A0A0P0VVR4_ORYSJ_522_522;tr|Q10NL9|Q10NL9_ORYSJ_968_968	Gold	968	S	917	S->G	0	mzspec:PXD002222:Rice_leaf_0h_phospho_test1:scan:02860:S[Phospho]FGSHEDEDR/2	0			1	0	0.988106	1	0	0.956455	1	0	0.9854	1	0	0.983717	1	0	0.985401	0			0			0.876344	0.996528	0.504854	0.987952	1	0.19403	0.763158	0.0526316	0.139837	0.0682927	0.145263	0.100478	0.615868
FEFEPVDKLDS	FEFEPVDKLDS[Phospho]-11	LOC_Os11g32770.1	LOC_Os10g21268.1_474_484;LOC_Os11g32770.1_80_90	Os01t0791033-00_259_269;Os10t0356000-00_467_477;Os12t0207600-00_467_477	sp|P0C512|RBL_ORYSJ_467_477;tr|A0A0P0V969|A0A0P0V969_ORYSJ_259_269;tr|Q8S6F2|Q8S6F2_ORYSJ_467_477;tr|A0A0P0Y838|A0A0P0Y838_ORYSJ_467_477	Gold	90	S	85	V->I	4	mzspec:PXD004939:Rice_phos_ABA_3h_20per_F1_R3:scan:25859:FEFEPVDKLDS[Phospho]/2	1	0.00555317	0.899086	1	0	1	0			1	0	1	1	0	1	1	0	0.999949	0			0			0.997312	1	0.970874	1	1	1	1	1	0.998374	1	1	1	0.00165289
FEFEPVDKLDS	FEFEPVDKLDS[Phospho]-11	LOC_Os10g21268.1	LOC_Os10g21268.1_474_484;LOC_Os11g32770.1_80_90	Os01t0791033-00_259_269;Os10t0356000-00_467_477;Os12t0207600-00_467_477	sp|P0C512|RBL_ORYSJ_467_477;tr|A0A0P0V969|A0A0P0V969_ORYSJ_259_269;tr|Q8S6F2|Q8S6F2_ORYSJ_467_477;tr|A0A0P0Y838|A0A0P0Y838_ORYSJ_467_477	Gold	484	S	366	A->S	0	mzspec:PXD004939:Rice_phos_ABA_3h_20per_F1_R3:scan:25859:FEFEPVDKLDS[Phospho]/2	1	0.00555317	0.899086	1	0	1	0			1	0	1	1	0	1	1	0	0.999949	0			0			1	0.996528	1	1	1	1	1	0.996491	1	1	1	1	0.000661157
QDSFGGGELPR	Q[Gln->pyro-Glu]DS[Phospho]FGGGELPR-3	LOC_Os02g48640.1	LOC_Os02g48640.1_463_465	Os02t0717600-01_463_465	tr|A0A0P0VP17|A0A0P0VP17_ORYSJ_463_465	Gold	465	S	496	D->G	0	mzspec:PXD004939:Rice_phos_ABA_3h_20per_F1_R3:scan:22845:Q[Gln->pyro-Glu]DS[Phospho]FGGGELPR/2	1	0.00555317	0.899086	1	0	1	0			1	0	1	1	0	1	1	0	0.9995	0			0			1	1	0.980583	1	1	1	1	1	1	1	1	1	0.000661157
SIGNGVQFLNR	S[Phospho]IGN[Deamidated]GVQFLNR-1	LOC_Os07g42490.1	LOC_Os03g28330.1_157_157;LOC_Os03g28330.2_157_157;LOC_Os03g28330.3_157_157;LOC_Os03g28330.4_157_157;LOC_Os03g28330.5_157_157;LOC_Os06g09450.6_149_149;LOC_Os06g09450.8_149_149;LOC_Os06g09450.2_149_149;LOC_Os06g09450.1_149_149;LOC_Os06g09450.5_149_149;LOC_Os06g09450.7_149_149;LOC_Os06g09450.4_149_149;LOC_Os06g09450.3_149_149;LOC_Os07g42490.1_157_157;LOC_Os07g42490.2_157_157	Os03t0401300-01_157_157;Os06t0194900-01_149_149;Os06t0194900-02_149_149;Os06t0194900-03_149_149;Os07t0616800-01_157_157	sp|P31924|SUS1_ORYSJ_157_157;sp|P30298|SUS2_ORYSJ_149_149;sp|Q43009|SUS3_ORYSJ_157_157	Gold	157	S	204	R->C	0	mzspec:PXD004939:Rice_phos_ABA_3h_20per_F1_R3:scan:24180:S[Phospho]IGN[Deamidated]GVQFLNR/2	1	0.00555317	0.899086	1	0	0.99994	0			1	0	1	1	0	1	1	0	0.9994	0			0			1	1	1	1	1	1	0.986842	1	1	1	1	1	0.000330579
SIGNGVQFLNR	S[Phospho]IGN[Deamidated]GVQFLNR-1	LOC_Os03g28330.4	LOC_Os03g28330.1_157_157;LOC_Os03g28330.2_157_157;LOC_Os03g28330.3_157_157;LOC_Os03g28330.4_157_157;LOC_Os03g28330.5_157_157;LOC_Os06g09450.6_149_149;LOC_Os06g09450.8_149_149;LOC_Os06g09450.2_149_149;LOC_Os06g09450.1_149_149;LOC_Os06g09450.5_149_149;LOC_Os06g09450.7_149_149;LOC_Os06g09450.4_149_149;LOC_Os06g09450.3_149_149;LOC_Os07g42490.1_157_157;LOC_Os07g42490.2_157_157	Os03t0401300-01_157_157;Os06t0194900-01_149_149;Os06t0194900-02_149_149;Os06t0194900-03_149_149;Os07t0616800-01_157_157	sp|P31924|SUS1_ORYSJ_157_157;sp|P30298|SUS2_ORYSJ_149_149;sp|Q43009|SUS3_ORYSJ_157_157	Gold	157	S	211	G->V	0	mzspec:PXD004939:Rice_phos_ABA_3h_20per_F1_R3:scan:24180:S[Phospho]IGN[Deamidated]GVQFLNR/2	1	0.00555317	0.899086	1	0	0.99994	0			1	0	1	1	0	1	1	0	0.9994	0			0			1	1	1	1	1	0.995025	1	1	1	1	1	1	0.000330579
SIGNGVQFLNR	S[Phospho]IGN[Deamidated]GVQFLNR-1	LOC_Os06g09450.2	LOC_Os03g28330.1_157_157;LOC_Os03g28330.2_157_157;LOC_Os03g28330.3_157_157;LOC_Os03g28330.4_157_157;LOC_Os03g28330.5_157_157;LOC_Os06g09450.6_149_149;LOC_Os06g09450.8_149_149;LOC_Os06g09450.2_149_149;LOC_Os06g09450.1_149_149;LOC_Os06g09450.5_149_149;LOC_Os06g09450.7_149_149;LOC_Os06g09450.4_149_149;LOC_Os06g09450.3_149_149;LOC_Os07g42490.1_157_157;LOC_Os07g42490.2_157_157	Os03t0401300-01_157_157;Os06t0194900-01_149_149;Os06t0194900-02_149_149;Os06t0194900-03_149_149;Os07t0616800-01_157_157	sp|P31924|SUS1_ORYSJ_157_157;sp|P30298|SUS2_ORYSJ_149_149;sp|Q43009|SUS3_ORYSJ_157_157	Gold	149	S	177	N->S	0	mzspec:PXD004939:Rice_phos_ABA_3h_20per_F1_R3:scan:24180:S[Phospho]IGN[Deamidated]GVQFLNR/2	1	0.00555317	0.899086	1	0	0.99994	0			1	0	1	1	0	1	1	0	0.9994	0			0			0.994624	0.84375	0.961165	0.963855	1	1	0.934211	1	0.998374	1	1	1	0.0198347
VHSLDNLISIIQLR	VHS[Phospho]LDNLISIIQLR-3	LOC_Os04g31190.1	LOC_Os04g31190.1_605_607	Os04t0381000-01_620_622	tr|A0A0P0W9A2|A0A0P0W9A2_ORYSJ_620_622	Gold	607	S	633	Q->H	0	mzspec:PXD002222:Rice_leaf_0h_phospho_test1:scan:24604:VHS[Phospho]LDNLISIIQLR/3	0			1	0	0.9933	1	0	0.980485	1	0	0.9906	1	0	0.9848	1	0.0187027	0.94924	0			0			1	1	0.990291	1	1	1	0.986842	0.996491	1	1	1	1	0.000991736
APFGHSPVDPR	APFGHS[Phospho]PVDPR-6	LOC_Os02g58410.1	LOC_Os02g58410.1_1056_1061			Gold	1061	S	1120	P->L	0	mzspec:PXD002222:Rice_leaf_24h_phospho_test1:scan:09723:APFGHS[Phospho]PVDPR/2	1	0.00357055	0.964399	1	0	0.987805	0			1	0	0.978358	1	0	0.984527	1	0	0.983033	0			0			1	1	1	1	1	1	1	1	1	1	0.997895	1	0.000330579
LLPLFPLQSPGRQ	LLPLFPLQS[Phospho]PGRQ-9	Os01t0201250-00		Os01t0201250-00_200_208	tr|A0A0P0UZV8|A0A0P0UZV8_ORYSJ_200_208	Gold	208	S	NA	NA	NA	mzspec:PXD004705:Rice_phos_Nip_0h_20per_F1_R3:scan:30011:LLPLFPLQS[Phospho]PGRQ/2	1	0.00555317	0.898366	0			1	0	0.999895	1	0	1	1	0	1	1	0	0.9998	0			0
DNLTLWTSDLTEDGGDEVK	DNLTLWTSDLT[Phospho]EDGGDEVK-11	LOC_Os08g33370.2	LOC_Os08g33370.2_227_237;LOC_Os08g33370.1_227_237	Os08t0430500-01_227_237;Os08t0430500-02_227_237;Os08t0430500-03_195_205	sp|Q6ZKC0|14333_ORYSJ_227_237;tr|A0A0P0XG77|A0A0P0XG77_ORYSJ_195_205	Gold	237	T	253	C->G	0	mzspec:PXD005241:Rice_phos_root_TiO2_25per_F2_R1:scan:55563:DNLTLWTSDLT[Phospho]EDGGDEVK/2	0			1	0	0.974195	1	0	0.981779	1	0	0.9781	1	0	0.9756	1	0	0.9866	0			0			0.0322581	0.708333	0.194175	0.253012	0.767857	0.18408	0.0394737	0.129825	0.0325203	0	0.00421053	0.00956938	0.852893
SAVAQQQPPSPTPAK	SAVAQQQPPS[Phospho]PTPAK-10	LOC_Os07g04530.1	LOC_Os07g04530.1_1470_1479	Os07t0137900-02_462_471	tr|A0A0P0X2K2|A0A0P0X2K2_ORYSJ_462_471	Gold	1479	S	1479	S->L	1	mzspec:PXD002222:Rice_leaf_0h_phospho_test3:scan:06075:SAVAQQQPPS[Phospho]PTPAK/2	0			1	0	0.9873	1	0	0.978302	1	0	0.9855	1	0	0.9842	1	0.0100996	0.959216	0			0			1	1	1	1	1	1	1	0.996491	1	1	1	1	0.000330579
WFSFGGDR	WFS[Phospho]FGGDR-3	LOC_Os04g33880.1	LOC_Os04g33880.1_155_157	Os04t0415200-01_155_157	tr|Q0JDB4|Q0JDB4_ORYSJ_155_157	Gold	157	S	149	G->S	0	mzspec:PXD004939:Rice_phos_ABA_3h_20per_F1_R3:scan:27290:WFS[Phospho]FGGDR/2	0			1	0.0185274	0.911822	1	0	0.992419	1	0	0.990965	1	0	1	1	0	0.9978	0			0			0.997312	1	0.970874	1	1	0.124378	0.894737	0.835088	0.970732	0.995122	1	1	0.0839669
HDTLDSPK	HDTLDS[Phospho]PK-6	LOC_Os08g29500.2	LOC_Os08g29500.1_100_105;LOC_Os08g29500.2_110_115	Os08t0383700-01_42_47;Os08t0383700-02_52_57	tr|A0A0P0XFH6|A0A0P0XFH6_ORYSJ_42_47;tr|A0A0P0XFH2|A0A0P0XFH2_ORYSJ_52_57	Gold	115	S	161	Q->H	0	mzspec:PXD004705:Rice_phos_BR_3h_20per_F1_R3:scan:03454:HDTLDS[Phospho]PK/2	0			1	0	0.973949	1	0	0.979649	1	0	0.981907	1	0	0.980808	1	0	0.974703	0			0			1	1	1	1	1	1	1	1	1	1	0.997895	1	0.000330579
DRDVDDADSDLEEEIQDVPR	DRDVDDADS[Phospho]DLEEEIQDVPR-9	LOC_Os07g01320.1	LOC_Os07g01320.1_76_84	Os07t0103200-01_76_84	sp|Q8LH03|DDRGK_ORYSJ_76_84	Gold	84	S	77	R->H	0	mzspec:PXD002222:Rice_leaf_24h_phospho_test2:scan:22378:DRDVDDADS[Phospho]DLEEEIQDVPR/2	0			1	0	0.985	1	0	0.9591	1	0	0.9844	1	0	0.9828	1	0	0.9784	0			0			1	0.996528	1	1	1	1	1	1	1	1	1	1	0.000330579
VLHPQVSR	VLHPQVS[Phospho]R-7	LOC_Os06g19660.1	LOC_Os06g19660.1_873_879;LOC_Os06g19660.2_726_732	Os06t0300800-01_873_879;Os06t0300800-02_726_732	tr|Q5ZA32|Q5ZA32_ORYSJ_873_879;tr|Q5ZA31|Q5ZA31_ORYSJ_726_732	Gold	879	S	880	R->G	2	mzspec:PXD004705:Rice_phos_BR_3h_20per_F1_R2:scan:07287:VLHPQVS[Phospho]R/2	1	0.00555317	0.898007	0			1	0	0.992121	1	0	0.9999	1	0	0.9997	1	0	0.999396	0			0			1	1	0.980583	1	1	1	1	1	1	1	1	1	0.000661157
QLSLEPVYTPR	QLS[Phospho]LEPVYTPR-3	LOC_Os02g39560.1	LOC_Os02g39560.2_25_27;LOC_Os02g39560.1_25_27	Os02t0608500-01_25_27	tr|Q6K1X9|Q6K1X9_ORYSJ_25_27	Gold	27	S	36	R->W	0	mzspec:PXD002222:Rice_leaf_24h_phospho_test3:scan:21358:QLS[Phospho]LEPVYTPR/2	1	0	0.98579	1	0	0.990201	0			1	0	0.982305	1	0	0.9719	1	0.0100996	0.958187	0			0			1	1	1	1	1	1	0.986842	0.992982	1	1	1	1	0.000991736
GFMSPNMGKPVGDLELGR	GFMS[Phospho]PNMGKPVGDLELGR-4	LOC_Os09g33450.1	LOC_Os09g33450.2_247_250;LOC_Os09g33450.1_328_331	Os09t0508300-01_328_331	tr|Q0J0H9|Q0J0H9_ORYSJ_328_331	Gold	331	S	258	S->F	0	mzspec:PXD004939:Rice_phos_ABA_3h_20per_F1_R3:scan:26450:GFMS[Phospho]PNMGKPVGDLELGR/2	1	0.00555317	0.895309	0			1	0	0.992557	1	0	1	1	0	1	1	0	1	0			0			0.997312	1	1	1	1	1	1	1	1	1	1	1	0.000330579
VDSLCCLIQK	VDS[Phospho]LC[Carbamidomethyl]C[Carbamidomethyl]LIQK-3	LOC_Os06g08740.1	LOC_Os06g08740.1_451_453;LOC_Os06g08740.2_383_385	Os06t0186600-02_301_303	tr|A0A0P0WTV8|A0A0P0WTV8_ORYSJ_301_303	Gold	453	S	440	S->L	0	mzspec:PXD005241:Rice_phos_callus_TiO2_25per_F1_R1_raw:scan:36226:VDS[Phospho]LC[Carbamidomethyl]C[Carbamidomethyl]LIQK/2	1	0.00555317	0.899086	0			1	0	0.999253	1	0	0.993947	1	0	0.9945	1	0	1	0			0			1	1	1	1	1	1	1	1	1	1	1	0.995215	0.000330579
SVGSIGMMR	S[Phospho]VGSIGMMR-1	LOC_Os06g39912.1	LOC_Os06g39912.1_57_57	Os06t0601100-02_57_57	tr|Q69XK9|Q69XK9_ORYSJ_57_57	Gold	57	S	70	D->N	0	mzspec:PXD002222:Rice_leaf_0h_phospho_test3:scan:17304:S[Phospho]VGSIGMMR/2	1	0	0.984487	1	0	0.9852	0			1	0	0.9808	1	0	0.9803	1	0.0170336	0.951062	0			0			1	1	1	1	1	1	1	1	1	0.990244	1	1	0.000661157
RHEAPADADGSRPPSPPR	RHEAPADADGSRPPS[Phospho]PPR-15	LOC_Os02g50880.1	LOC_Os02g50880.1_53_67			Gold	67	S	65	P->L	4	mzspec:PXD002222:Rice_leaf_24h_phospho_test3:scan:05429:RHEAPADADGSRPPS[Phospho]PPR/4	1	0	0.97	1	0	0.9884	0			1	0	0.9863	1	0	0.9821	1	0.015835	0.9529	0			0			1	0.996528	1	1	1	1	1	1	1	1	1	1	0.000330579
IGSTDAIEAWASQHK	IGS[Phospho]TDAIEAWASQHK-3	LOC_Os08g20660.1	LOC_Os08g20660.1_168_170;LOC_Os08g20660.2_168_170	Os08t0301500-01_168_170	sp|Q6ZHZ1|SPSA4_ORYSJ_168_170	Gold	170	S	173	A->V	4	mzspec:PXD002222:Rice_leaf_24h_phospho_test2:scan:21662:IGS[Phospho]TDAIEAWASQHK/2	0			1	0	0.9846	1	0	0.967706	1	0	0.978	1	0	0.9775	1	0	0.9714	0			0			0.991935	1	1	1	1	1	1	1	1	1	1	1	0.000991736
ICDLNLVGSPEVAELR	IC[Carbamidomethyl]DLNLVGS[Phospho]PEVAELR-9	LOC_Os04g35170.1	LOC_Os04g35170.1_550_558	Os04t0431000-01_87_95	tr|Q0JD52|Q0JD52_ORYSJ_87_95	Gold	558	S	561	V->H	4	mzspec:PXD004705:Rice_phos_BR_12h_20per_F1_R1:scan:25216:IC[Carbamidomethyl]DLNLVGS[Phospho]PEVAELR/2	1	0.00357055	0.959813	0			1	0	0.981671	1	0	0.9857	1	0	0.9704	1	0	0.981307	0			0			1	1	1	1	1	1	1	1	0.998374	1	1	1	0.000330579
GESFEDEDSDDDDDMIPK	GESFEDEDS[Phospho]DDDDDMIPK-9	LOC_Os08g34060.2	LOC_Os08g34060.2_473_481;LOC_Os08g34060.3_473_481;LOC_Os08g34060.1_473_481;LOC_Os08g34060.4_370_378	Os08t0439100-01_473_481	tr|Q6Z9J1|Q6Z9J1_ORYSJ_473_481	Gold	481	S	465	E->*	0	mzspec:PXD004705:Rice_phos_Nip_0h_20per_F1_R1:scan:24011:GESFEDEDS[Phospho]DDDDDMIPK/2	1	0	0.974398	0			1	0.00665979	0.93656	1	0	0.99	1	0	0.9898	1	0	0.9875	0			0			1	1	1	1	1	1	1	1	1	1	0.997895	1	0.000330579
RHDSLFGDAEK	RHDS[Phospho]LFGDAEK-4	LOC_Os04g32920.1	LOC_Os04g32920.3_28_31;LOC_Os04g32920.2_28_31;LOC_Os04g32920.1_28_31;LOC_Os04g32920.5_28_31;LOC_Os04g32920.4_28_31	Os04t0401700-01_28_31;Os04t0401700-03_28_31	sp|Q6VVA6|HAK1_ORYSJ_28_31	Gold	31	S	29	H->Y;Q	4	mzspec:PXD004705:Rice_phos_BR_3h_20per_F1_R2:scan:12645:RHDS[Phospho]LFGDAEK/3	1	0	0.978631	0			1	0	0.9868	1	0	0.991	1	0	0.9907	1	0.0280652	0.9311	0			0			1	1	1	1	1	0.995025	1	1	0.998374	1	1	1	0.00033057851239669424;0.00033057851239669424
VQPALDPPSPR	VQPALDPPS[Phospho]PR-9	LOC_Os05g46500.1	LOC_Os05g46500.1_61_69	Os05t0542732-00_61_69	tr|A0A0P0WQC3|A0A0P0WQC3_ORYSJ_61_69	Gold	69	S	62	Q->P	0	mzspec:PXD002222:Rice_leaf_24h_phospho_test1:scan:12211:VQPALDPPS[Phospho]PR/2	1	0	0.97999	1	0	0.9914	0			1	0	0.9844	1	0	0.984	1	0.0265728	0.936413	0			0			1	0.996528	1	1	1	1	1	1	1	1	1	1	0.000330579
SFASISPPRR	SFASIS[Phospho]PPRR-6	LOC_Os05g33620.1	LOC_Os05g33620.1_235_240	Os05t0406000-01_60_65	tr|Q0DI98|Q0DI98_ORYSJ_60_65	Gold	240	S	275	G->A	0	mzspec:PXD002222:Rice_leaf_0h_phospho_test1:scan:12836:SFASIS[Phospho]PPRR/2	1	0	0.975496	1	0	0.978306	0			1	0	0.9744	1	0	0.9738	1	0	0.972921	0			0			0.0268817	0.940972	0.563107	0.674699	0.973214	0.129353	0.0789474	0.838596	0.704065	0.653659	0.684211	0.444976	0.417851
LQHADSIEGSVIDR	LQHADS[Phospho]IEGSVIDR-6	LOC_Os03g57160.1	LOC_Os03g57160.1_492_497	Os03t0785300-01_492_497	tr|Q10CF1|Q10CF1_ORYSJ_492_497	Gold	497	S	514	A->V	0	mzspec:PXD004939:Rice_phos_ABA_12h_20per_F1_R1:scan:20284:LQHADS[Phospho]IEGSVIDR/2	1	0	0.974398	1	0	0.9791	0			1	0	0.9731	1	0	0.9827	1	0.00151347	0.965607	0			0			1	1	0.980583	1	1	1	1	1	1	0.995122	1	1	0.000991736
QNSLGLWK	QNS[Phospho]LGLWK-3	LOC_Os07g30774.1	LOC_Os07g30774.1_338_340	Os07t0490200-01_338_340	sp|Q7XHR2|CBT_ORYSJ_338_340	Gold	340	S	309	D->V	0	mzspec:PXD004939:Rice_phos_Nip_0h_20per_F1_R3:scan:24936:QNS[Phospho]LGLWK/2	0			1	0	1	1	0.0236373	0.895946	1	0	1	1	0	1	1	0	0.977	0			0			0.997312	1	1	1	1	1	1	1	1	1	1	1	0.000330579
AFDSPEGEK	AFDS[Phospho]PEGEK-4	LOC_Os12g42550.1	LOC_Os12g42550.2_101_104;LOC_Os12g42550.1_105_108	Os12t0620400-01_105_108;Os12t0620400-04_105_108	tr|A0A0P0YC74|A0A0P0YC74_ORYSJ_105_108;tr|Q2QM23|Q2QM23_ORYSJ_105_108	Gold	108	S	133	A->G	0	mzspec:PXD004705:Rice_phos_Nip_0h_20per_F1_R2:scan:08276:AFDS[Phospho]PEGEK/2	0			1	0	0.983626	1	0.00191862	0.943027	1	0	0.9859	1	0	0.9855	1	0	0.974553	0			0			1	1	1	1	1	1	1	0.982456	0.986992	0.97561	0.968421	1	0.0109091
RPFPPPSPAK	RPFPPPS[Phospho]PAK-7	LOC_Os07g44710.1	LOC_Os03g25070.1_94_100;LOC_Os06g50030.1_104_110;LOC_Os07g44710.1_88_94;LOC_Os10g36710.1_105_111	Os06t0714200-01_104_110;Os10t0510700-00_203_209	sp|Q10KY3|CAMK1_ORYSJ_94_100;tr|A0A0P0XWQ9|A0A0P0XWQ9_ORYSJ_203_209;tr|Q5Z7T2|Q5Z7T2_ORYSJ_104_110	Gold	94	S	51	K->R	0	mzspec:PXD002222:Rice_leaf_24h_phospho_test3:scan:08465:RPFPPPS[Phospho]PAK/2	0			1	0	0.9862	1	0	0.958859	1	0	0.980702	1	0	0.9788	1	0.00151347	0.966603	0			0			0.997312	1	1	1	1	1	1	1	1	1	1	1	0.000330579
RPFPPPSPAK	RPFPPPS[Phospho]PAK-7	LOC_Os03g25070.1	LOC_Os03g25070.1_94_100;LOC_Os06g50030.1_104_110;LOC_Os07g44710.1_88_94;LOC_Os10g36710.1_105_111	Os06t0714200-01_104_110;Os10t0510700-00_203_209	sp|Q10KY3|CAMK1_ORYSJ_94_100;tr|A0A0P0XWQ9|A0A0P0XWQ9_ORYSJ_203_209;tr|Q5Z7T2|Q5Z7T2_ORYSJ_104_110	Gold	100	S	75	K->N	0	mzspec:PXD002222:Rice_leaf_24h_phospho_test3:scan:08465:RPFPPPS[Phospho]PAK/2	0			1	0	0.9862	1	0	0.958859	1	0	0.980702	1	0	0.9788	1	0.00151347	0.966603	0			0			0.997312	1	1	1	1	1	1	1	1	1	1	1	0.000330579
RPFPPPSPAK	RPFPPPS[Phospho]PAK-7	LOC_Os06g50030.1	LOC_Os03g25070.1_94_100;LOC_Os06g50030.1_104_110;LOC_Os07g44710.1_88_94;LOC_Os10g36710.1_105_111	Os06t0714200-01_104_110;Os10t0510700-00_203_209	sp|Q10KY3|CAMK1_ORYSJ_94_100;tr|A0A0P0XWQ9|A0A0P0XWQ9_ORYSJ_203_209;tr|Q5Z7T2|Q5Z7T2_ORYSJ_104_110	Gold	110	S	89	V->M	0	mzspec:PXD002222:Rice_leaf_24h_phospho_test3:scan:08465:RPFPPPS[Phospho]PAK/2	0			1	0	0.9862	1	0	0.958859	1	0	0.980702	1	0	0.9788	1	0.00151347	0.966603	0			0			1	1	1	1	1	0.99005	0.986842	1	0.998374	1	1	1	0.00132231
RPFPPPSPAK	RPFPPPS[Phospho]PAK-7	LOC_Os10g36710.1	LOC_Os03g25070.1_94_100;LOC_Os06g50030.1_104_110;LOC_Os07g44710.1_88_94;LOC_Os10g36710.1_105_111	Os06t0714200-01_104_110;Os10t0510700-00_203_209	sp|Q10KY3|CAMK1_ORYSJ_94_100;tr|A0A0P0XWQ9|A0A0P0XWQ9_ORYSJ_203_209;tr|Q5Z7T2|Q5Z7T2_ORYSJ_104_110	Gold	111	S	122	R->L	0	mzspec:PXD002222:Rice_leaf_24h_phospho_test3:scan:08465:RPFPPPS[Phospho]PAK/2	0			1	0	0.9862	1	0	0.958859	1	0	0.980702	1	0	0.9788	1	0.00151347	0.966603	0			0			1	1	1	1	1	1	1	1	1	1	0.981053	1	0.00297521
QSAIAADQVSPR	Q[Gln->pyro-Glu]SAIAADQVS[Phospho]PR-10	LOC_Os01g62810.1	LOC_Os01g62810.2_181_190			Gold	9	S	37	S->A	0	mzspec:PXD002222:Rice_leaf_24h_phospho_test3:scan:12121:Q[Gln->pyro-Glu]SAIAADQVS[Phospho]PR/2	1	0	0.9882	1	0	0.9907	0			1	0.00132806	0.965903	1	0	0.9891	1	0.0279992	0.931774	0			0			0.978495	0.986111	0.553398	0.987952	1	0.0149254	0.960526	0.0105263	0.0634146	0.0390244	0.0315789	0.0239234	0.654215
SMVQYPEAR	S[Phospho]MVQYPEAR-1	LOC_Os10g22950.1	LOC_Os10g22950.1_962_962	Os10t0375600-01_962_962	tr|Q339A6|Q339A6_ORYSJ_962_962	Gold	962	S	961	K->R	3	mzspec:PXD002222:Rice_leaf_24h_phospho_test2:scan:11808:S[Phospho]MVQYPEAR/2	0			1	0	0.9893	1	0	0.969429	1	0.00132806	0.9629	1	0	0.9654	1	0	0.977269	0			0			1	0.996528	1	1	1	1	1	1	1	1	1	1	0.000330579
KTESVENMEATTGNK	KTES[Phospho]VENMEATTGNK-4	LOC_Os08g20660.1	LOC_Os08g20660.1_758_761;LOC_Os08g20660.2_758_761	Os08t0301500-01_758_761	sp|Q6ZHZ1|SPSA4_ORYSJ_758_761	Gold	761	S	752	G->D	0	mzspec:PXD004705:Rice_phos_BR_12h_20per_F1_R1:scan:09257:KTES[Phospho]VENMEATTGNK/2	0			1	0	0.975	1	0.00548351	0.937764	1	0	0.985	1	0	0.9827	1	0	0.9809	0			0			1	1	1	1	1	1	1	1	0.998374	1	1	1	0.000330579
SQEVVNPK	[Acetyl]S[Phospho]QEVVNPK-1	LOC_Os03g13800.1	LOC_Os03g13800.1_2_2	Os03t0241200-00_2_2	tr|Q10PA5|Q10PA5_ORYSJ_2_2	Gold	2	S	35	L->I	0	mzspec:PXD004705:Rice_phos_BR_3h_20per_F1_R3:scan:09039:[Acetyl]S[Phospho]QEVVNPK/2	0			1	0	0.998721	1	0.0236373	0.910581	1	0	0.9999	1	0	0.9998	1	0.0170336	0.951669	0			0			1	1	1	1	1	1	1	1	1	1	1	0.995215	0.000330579
RGGEGSPGAAAGK	RGGEGS[Phospho]PGAAAGK-6	LOC_Os06g43660.1	LOC_Os06g43660.3_53_58;LOC_Os06g43660.1_53_58	Os06t0644200-01_53_58;Os06t0644200-02_53_58	tr|Q67WN4|Q67WN4_ORYSJ_53_58;tr|Q67WN5|Q67WN5_ORYSJ_53_58	Gold	58	S	1	M->T	0	mzspec:PXD002222:Rice_leaf_24h_phospho_test3:scan:01190:RGGEGS[Phospho]PGAAAGK/2	0			1	0	0.9877	1	0	0.945478	1	0	0.979676	1	0	0.984	1	0.00286022	0.963207	0			0			0.924731	0.673611	0.378641	0.771084	0.419643	0.0497512	0.526316	0.0175439	0.0861789	0.112195	0.0442105	0.0287081	0.72
NESPPADSYNHLDLR	NES[Phospho]PPADSYNHLDLR-3	LOC_Os05g11770.1	LOC_Os05g11770.1_646_648	Os05t0207900-01_646_648;Os05t0207900-02_552_554	tr|A0A0P0WJ60|A0A0P0WJ60_ORYSJ_552_554;tr|A0A0P0WJ34|A0A0P0WJ34_ORYSJ_691_693	Gold	648	S	664	S->L	0	mzspec:PXD002222:Rice_leaf_24h_phospho_test3:scan:17559:NES[Phospho]PPADSYNHLDLR/2	1	0	0.971502	1	0	0.9898	0			1	0.00132806	0.96516	1	0	0.96631	1	0.00151347	0.96717	0			0			0.25	0.899306	0.92233	0.566265	0.696429	1	0.973684	0.985965	0.986992	0.995122	0.997895	1	0.132893
QHSPPGR	Q[Gln->pyro-Glu]HS[Phospho]PPGR-3	LOC_Os04g47830.1	LOC_Os04g47830.1_96_98	Os04t0566100-00_96_98	tr|Q7XQJ0|Q7XQJ0_ORYSJ_96_98	Gold	98	S	107	R->C	0	mzspec:PXD004939:Rice_phos_ABA_12h_20per_F1_R2:scan:02698:Q[Gln->pyro-Glu]HS[Phospho]PPGR/2	0			1	0	0.99994	1	0.0269496	0.876507	1	0	0.999897	1	0	1	1	0	0.983108	0			0			0.997312	1	1	1	1	1	1	1	1	1	1	1	0.000330579
GGMTSHAAVVAR	GGMT[Phospho]SHAAVVAR-4	LOC_Os03g31750.3	LOC_Os03g31750.1_464_467;LOC_Os03g31750.2_305_308;LOC_Os03g31750.3_469_472;LOC_Os05g33570.2_459_462;LOC_Os05g33570.1_524_527	Os05t0405000-01_524_527;Os05t0405000-02_459_462	sp|Q6AVA8|PPDK1_ORYSJ_524_527;sp|Q75KR1|PPDK2_ORYSJ_464_467	Gold	472	T	403	P->Q	0	mzspec:PXD002222:Rice_leaf_24h_phospho_test1:scan:06303:GGMT[Phospho]SHAAVVAR/2	1	0	0.981	1	0	0.9824	0			1	0	0.977116	1	0	0.9758	1	0.0215954	0.942744	0			0			0.553763	0.993056	0.514563	0.86747	1	0.079602	0.723684	0.0385965	0.0390244	0.0146341	0.00631579	0.0143541	0.720661
GGMTSHAAVVAR	GGMT[Phospho]SHAAVVAR-4	LOC_Os05g33570.1	LOC_Os03g31750.1_464_467;LOC_Os03g31750.2_305_308;LOC_Os03g31750.3_469_472;LOC_Os05g33570.2_459_462;LOC_Os05g33570.1_524_527	Os05t0405000-01_524_527;Os05t0405000-02_459_462	sp|Q6AVA8|PPDK1_ORYSJ_524_527;sp|Q75KR1|PPDK2_ORYSJ_464_467	Gold	527	T	548	V->L	0	mzspec:PXD002222:Rice_leaf_24h_phospho_test1:scan:06303:GGMT[Phospho]SHAAVVAR/2	1	0	0.981	1	0	0.9824	0			1	0	0.977116	1	0	0.9758	1	0.0215954	0.942744	0			0			1	1	1	1	0.991071	1	1	1	1	1	1	1	0.000330579
EEGGSPIRNPPTAAEDAR	EEGGS[Phospho]PIRNPPTAAEDAR-5	LOC_Os06g11380.1	LOC_Os06g11380.1_326_330	Os06t0217600-01_15_19	sp|B9FS74|KN14L_ORYSJ_1077_1081	Gold	330	S	228	A->T	0	mzspec:PXD002222:Rice_leaf_24h_phospho_test2:scan:09175:EEGGS[Phospho]PIRNPPTAAEDAR/3	1	0	0.990197	1	0	0.9927	0			1	0	0.986901	1	0	0.982826	1	0.0449801	0.905543	0			0			1	1	1	1	1	1	1	1	1	1	0.997895	1	0.000330579
ADSDAEDGKDSDDEKHDEL	ADSDAEDGKDS[Phospho]DDEKHDEL-11	LOC_Os07g14270.1	LOC_Os07g14270.3_406_416	Os07t0246200-01_406_416;Os07t0246200-02_406_416	sp|Q9SLY8|CALR_ORYSJ_406_416	Gold	10	S	14	A->T	4	mzspec:PXD004705:Rice_phos_Nip_0h_20per_F1_R3:scan:07648:ADSDAEDGKDS[Phospho]DDEKHDEL/2	0			1	0	0.9905	1	0	0.982122	1	0	0.9921	1	0	0.9919	1	0.0499033	0.898202	0			0			1	1	1	1	1	1	1	1	0.996748	0.995122	1	1	0.000991736
QNSEISYYADDEDANR	Q[Gln->pyro-Glu]NS[Phospho]EISYYADDEDANR-3	LOC_Os10g20600.1	LOC_Os10g20600.1_252_254	Os10t0346200-01_252_254	tr|Q339K7|Q339K7_ORYSJ_252_254	Gold	254	S	238	P->L	0	mzspec:PXD002222:Rice_leaf_24h_phospho_test2:scan:19244:Q[Gln->pyro-Glu]NS[Phospho]EISYYADDEDANR/2	1	0	0.981028	1	0	0.990902	1	0	0.973202	0			1	0.0142003	0.932079	1	0	0.977113	0			0			1	0.923611	1	1	1	1	1	1	1	1	1	1	0.00727273
LAEASDGESDEHNR	LAEAS[Phospho]DGESDEHNR-5	LOC_Os09g10710.2	LOC_Os09g10710.2_362_366;LOC_Os09g10710.1_362_366	Os09t0279000-01_469_473	tr|A0A0P0XLN5|A0A0P0XLN5_ORYSJ_469_473	Gold	366	S	372	E->K	0	mzspec:PXD004705:Rice_phos_Nip_0h_20per_F1_R2:scan:04359:LAEAS[Phospho]DGESDEHNR/2	0			1	0.00297156	0.959112	1	0	0.974293	1	0	0.981	1	0	0.9805	1	0.0100996	0.958408	0			0			1	1	1	1	1	0.99005	1	1	1	1	1	1	0.000661157
HVSPDPSTFSGSVHQPSK	HVS[Phospho]PDPSTFSGSVHQPSK-3	LOC_Os06g46880.1	LOC_Os06g46880.1_387_389	Os06t0682700-00_392_394	tr|A0A0P0X0F2|A0A0P0X0F2_ORYSJ_392_394	Gold	389	S	358	G->C	0	mzspec:PXD002222:Rice_leaf_24h_phospho_test2:scan:12151:HVS[Phospho]PDPSTFSGSVHQPSK/3	1	0.00357055	0.934326	1	0	0.9865	0			1	0	0.9824	1	0	0.9856	1	0.00151347	0.9644	0			0			1	1	1	1	1	1	1	0.996491	1	1	1	1	0.000330579
GHTITLSPNK	GHTITLS[Phospho]PNK-7	LOC_Os01g65330.1	LOC_Os01g65330.1_548_554	Os01t0873900-00_245_251	tr|A0A0P0VAZ1|A0A0P0VAZ1_ORYSJ_245_251	Gold	554	S	548	G->S	0	mzspec:PXD005241:Rice_phos_root_TiO2_25per_F2_R1:scan:13263:GHTITLS[Phospho]PNK/2	0			1	0	0.971106	1	0	0.95453	1	0	0.9758	1	0	0.9752	1	0	0.975907	0			0			1	1	1	1	1	0.975124	0.986842	1	1	1	1	1	0.00198347
LHPADSIEGTVIDR	LHPADS[Phospho]IEGTVIDR-6	LOC_Os07g05610.2	LOC_Os07g05610.2_503_508;LOC_Os07g05610.1_503_508;LOC_Os07g05610.4_503_508;LOC_Os07g05610.3_503_508	Os07t0150500-01_503_508	tr|Q6ZLP6|Q6ZLP6_ORYSJ_503_508	Gold	508	S	489	L->V	0	mzspec:PXD000923:LHY_T5:scan:09438:LHPADS[Phospho]IEGTVIDR/2	1	0	0.976445	1	0	0.9676	0			1	0.00132806	0.9641	1	0	0.9725	1	0	0.9718	0			0			1	1	0.980583	1	1	1	1	1	1	1	1	1	0.000661157
KGSCNEAVAEEK	KGS[Phospho]C[Carbamidomethyl]NEAVAEEK-3	LOC_Os03g12450.1	LOC_Os03g12450.1_540_542	Os03t0225500-01_540_542;Os03t0225500-02_540_542	tr|A0A0P0VUZ1|A0A0P0VUZ1_ORYSJ_540_542;tr|Q10PQ6|Q10PQ6_ORYSJ_540_542	Gold	542	S	547	V->I	4	mzspec:PXD004705:Rice_phos_Nip_0h_20per_F1_R3:scan:03328:KGS[Phospho]C[Carbamidomethyl]NEAVAEEK/2	0			1	0	0.9811	1	0.0236373	0.907218	1	0	0.9894	1	0	0.9891	1	0	0.9838	0			0			1	1	0.980583	1	1	0.995025	1	1	1	1	1	1	0.000991736
GENVTGFDSPK	GENVTGFDS[Phospho]PK-9	LOC_Os03g03830.1	LOC_Os03g03830.1_1024_1032	Os03t0130500-01_1024_1032;Os03t0130500-02_43_51	tr|A0A0P0VSK1|A0A0P0VSK1_ORYSJ_43_51;tr|Q10S92|Q10S92_ORYSJ_1024_1032	Gold	1032	S	868	S->L	0	mzspec:PXD002222:Rice_leaf_0h_phospho_test1:scan:10291:GENVTGFDS[Phospho]PK/2	0			1	0	0.9885	1	0.0236373	0.902317	1	0	0.9865	1	0	0.9861	1	0	0.986107	0			0			0.997312	1	0.980583	1	1	1	1	1	1	1	1	1	0.000991736
ITLGDALSLNR	ITLGDALS[Phospho]LNR-8	LOC_Os07g37750.1	LOC_Os07g37750.1_209_216			Gold	216	S	219	R->Q	4	mzspec:PXD000923:LHY_T4:scan:07795:ITLGDALS[Phospho]LNR/2	1	0	0.98339	0			1	0	0.974754	1	0.00132806	0.9613	1	0	0.976702	1	0.0166439	0.952619	0			0			1	1	1	1	1	0.995025	1	1	1	1	1	1	0.000330579
VRSPAVSAASK	VRS[Phospho]PAVSAASK-3	LOC_Os10g29560.1	LOC_Os10g29560.1_387_389	Os10t0431000-03_387_389	tr|Q0IXI6|Q0IXI6_ORYSJ_387_389	Gold	389	S	422	T->I	0	mzspec:PXD002222:Rice_leaf_0h_phospho_test1:scan:02370:VRS[Phospho]PAVSAASK/2	0			1	0	0.980739	1	0	0.967946	1	0.00132806	0.968163	1	0	0.967176	1	0.0100996	0.959958	0			0			1	1	0.825243	0.987952	1	0.0995025	0.394737	0.978947	0.97561	0.995122	1	0.818182	0.101157
MSAGVSNMSFK	MSAGVSNMS[Phospho]FK-9	LOC_Os10g42724.1	LOC_Os10g42724.1_27_35	Os10t0578000-01_27_35	tr|Q0IVD2|Q0IVD2_ORYSJ_27_35	Gold	35	S	111	V->I	0	mzspec:PXD002222:Rice_leaf_24h_phospho_test3:scan:17722:MSAGVSNMS[Phospho]FK/2	1	0	0.971802	1	0	0.9856	1	0.00548351	0.939126	1	0	0.973866	1	0	0.972976	0			0			0			0.997312	1	0.980583	1	1	0.895522	1	0.94386	0.99187	1	1	1	0.014876
NQNPQPESPSNQSR	NQNPQPES[Phospho]PSNQSR-8	LOC_Os10g38970.1	LOC_Os10g38970.1_181_188	Os10t0533900-01_181_188	tr|Q8LN31|Q8LN31_ORYSJ_181_188	Gold	188	S	194	R->S	0	mzspec:PXD004705:Rice_phos_Nip_0h_20per_F1_R3:scan:03856:NQNPQPES[Phospho]PSNQSR/2	0			1	0	0.9706	1	0	0.970249	1	0	0.9799	1	0	0.9794	1	0.0215954	0.942286	0			0			1	1	1	1	1	1	1	1	1	1	0.997895	1	0.000330579
EIQELWDTIAGGDSEDDQEGVR	EIQELWDTIAGGDS[Phospho]EDDQEGVR-14	LOC_Os01g05420.1	LOC_Os01g05420.1_181_194	Os01t0147200-01_181_194	tr|Q5ZDL8|Q5ZDL8_ORYSJ_181_194	Gold	194	S	231	R->W	0	mzspec:PXD004705:Rice_phos_BR_12h_20per_F1_R2:scan:26866:EIQELWDTIAGGDS[Phospho]EDDQEGVR/3	0			1	0	0.9613	1	0	0.972484	1	0	0.980904	1	0.00124423	0.9593	1	0.00151347	0.9672	0			0			1	1	1	1	1	1	1	1	0.998374	1	1	1	0.000330579
SFSFEPGR	SFS[Phospho]FEPGR-3	LOC_Os05g09630.1	LOC_Os05g09630.1_579_581;LOC_Os05g09630.2_495_497	Os05t0188600-02_495_497	tr|A0A0P0WIW7|A0A0P0WIW7_ORYSJ_495_497	Gold	581	S	660	V->I	0	mzspec:PXD002222:Rice_leaf_24h_phospho_test3:scan:18049:SFS[Phospho]FEPGR/2	1	0.00357055	0.963113	1	0	0.978444	1	0	0.969721	1	0.00132806	0.964287	1	0	0.964918	0			0			0			0.997312	1	1	1	1	1	1	1	1	1	1	1	0.000330579
FIDAPPSPPQSK	FIDAPPS[Phospho]PPQSK-7	LOC_Os05g46330.1	LOC_Os05g46330.1_418_424	Os05t0540800-01_418_424	tr|Q5TKQ2|Q5TKQ2_ORYSJ_418_424	Gold	424	S	349	E->K	0	mzspec:PXD000923:LHY_T5:scan:06146:FIDAPPS[Phospho]PPQSK/2	1	0	0.9818	1	0	0.972	1	0	0.953609	1	0.00132806	0.9661	1	0	0.9653	0			0			0			1	1	1	1	1	1	1	1	0.998374	1	1	1	0.000330579
HNAPADVPDEPIEGLSDDEGDAPAK	HNAPADVPDEPIEGLS[Phospho]DDEGDAPAK-16	LOC_Os06g50350.1	LOC_Os06g50350.1_57_72	Os06t0717300-00_71_86	tr|Q5Z9N4|Q5Z9N4_ORYSJ_71_86	Gold	72	S	62	D->Y	0	mzspec:PXD002756:Orbi00855XM-Yej-Rice-Anthor-T-3:scan:25477:HNAPADVPDEPIEGLS[Phospho]DDEGDAPAK/3	0			1	0	0.9838	1	0	0.985601	1	0	0.9777	1	0.0108679	0.9412	1	0.0187027	0.9495	0			0			1	1	1	1	1	1	1	0.996491	1	1	1	1	0.000330579
SNSLDGANKPK	SNS[Phospho]LDGANKPK-3	LOC_Os04g56740.1	LOC_Os04g56740.1_567_569	Os04t0663100-01_567_569	tr|A0A0P0WG85|A0A0P0WG85_ORYSJ_567_569	Gold	569	S	576	P->L	0	mzspec:PXD004939:Rice_phos_ABA_12h_20per_F1_R1:scan:02801:SNS[Phospho]LDGANKPK/2	0			1	0	0.972795	1	0	0.955208	1	0	0.9719	1	0	0.9807	1	0.0135789	0.957	0			0			1	1	1	1	1	0.995025	1	1	1	1	1	1	0.000330579
AMNKPAEYDSDDEIIATSR	AMNKPAEYDS[Phospho]DDEIIATSR-10	LOC_Os08g18044.2	LOC_Os08g18044.1_35_44;LOC_Os08g18044.2_190_199	Os08t0282000-01_190_199	tr|Q6YS19|Q6YS19_ORYSJ_190_199	Gold	199	S	205	A->T	0	mzspec:PXD002222:Rice_leaf_24h_phospho_test2:scan:16534:AMNKPAEYDS[Phospho]DDEIIATSR/2	1	0.00357055	0.943063	1	0	0.9851	0			1	0.0107805	0.9436	1	0	0.982921	1	0	0.982902	0			0			1	0.958333	1	0.951807	1	1	1	1	1	1	1	1	0.00528926
AEWLETGSFNGR	AEWLETGS[Phospho]FN[Deamidated]GR-8	LOC_Os09g34070.1	LOC_Os09g34070.2_200_207;LOC_Os09g34070.1_200_207	Os09t0516300-01_200_207	tr|Q69IL3|Q69IL3_ORYSJ_200_207	Gold	207	S	209	N->Y	4	mzspec:PXD004705:Rice_phos_Nip_0h_20per_F1_R3:scan:26004:AEWLETGS[Phospho]FN[Deamidated]GR/2	0			1	0	0.975297	1	0	0.957417	1	0	0.9757	1	0	0.9752	1	0.015835	0.952808	0			0			1	1	0.990291	1	1	1	1	1	1	1	1	1	0.000330579
QFLIGMSPAR	Q[Gln->pyro-Glu]FLIGM[Oxidation]S[Phospho]PAR-7	LOC_Os08g31470.1	LOC_Os08g31470.1_533_539;LOC_Os08g31470.4_285_291;LOC_Os08g31470.2_533_539;LOC_Os08g31470.3_285_291	Os08t0407200-01_533_539	tr|Q6Z9X3|Q6Z9X3_ORYSJ_533_539	Gold	539	S	539	S->C	1	mzspec:PXD002222:Rice_leaf_24h_phospho_test3:scan:22895:Q[Gln->pyro-Glu]FLIGM[Oxidation]S[Phospho]PAR/2	1	0.00357055	0.9401	1	0	0.9812	0			1	0	0.9796	1	0	0.97	1	0.00151347	0.964714	0			0			1	1	1	1	1	1	1	1	0.998374	1	1	1	0.000330579
EIDADDSDVEPR	EIDADDS[Phospho]DVEPR-7	LOC_Os06g01700.1	LOC_Os06g01700.1_107_113	Os06t0106100-01_107_113;Os06t0106100-02_107_113	tr|A0A0P0WQZ6|A0A0P0WQZ6_ORYSJ_107_113;tr|Q9LWY5|Q9LWY5_ORYSJ_107_113	Gold	113	S	123	S->I	0	mzspec:PXD005241:Rice_phos_root_TiO2_25per_F1_R1:scan:19862:EIDADDS[Phospho]DVEPR/2	1	0	0.976045	1	0.00495755	0.9467	0			1	0	0.9714	1	0.00124423	0.9597	1	0	0.9798	0			0			1	1	1	1	1	1	1	1	0.996748	1	1	1	0.000661157
VGAEVSDRSPK	VGAEVSDRS[Phospho]PK-9	LOC_Os04g35910.1	LOC_Os04g35910.1_218_226	Os04t0440000-01_218_226;Os04t0440000-03_139_147	tr|A0A0P0WAI0|A0A0P0WAI0_ORYSJ_139_147;tr|Q7XQG4|Q7XQG4_ORYSJ_218_226	Gold	226	S	229	H->R	4	mzspec:PXD004705:Rice_phos_BR_3h_20per_F1_R3:scan:03933:VGAEVSDRS[Phospho]PK/2	0			1	0	0.9811	1	0	0.9486	1	0	0.9851	1	0	0.9842	1	0.0279992	0.932049	0			0			1	1	0.902913	1	1	0.646766	1	0.449123	0.626016	0.917073	0.210526	0.822967	0.296529
MASIDAQLR	MAS[Phospho]IDAQLR-3	LOC_Os08g27840.1	LOC_Os08g27840.1_8_10	Os08t0366000-01_8_10;Os08t0366000-02_8_10	tr|Q8H4V1|Q8H4V1_ORYSJ_8_10	Gold	10	S	50	D->N	0	mzspec:PXD002222:Rice_leaf_24h_phospho_test2:scan:16544:MAS[Phospho]IDAQLR/2	1	0.00357055	0.9564	1	0	0.977811	1	0	0.957212	1	0.00132806	0.969441	1	0	0.969918	0			0			0			1	1	1	1	0.991071	1	1	1	1	1	1	1	0.000330579
SFSNDHNGNLTNR	SFSNDHN[Deamidated]GNLT[Phospho]NR-11	LOC_Os05g32360.1	LOC_Os05g32360.1_188_198	Os05t0389700-01_188_198	sp|Q6I5Y0|CDKC1_ORYSJ_188_198	Gold	198	T	327	S->T	0	mzspec:PXD004705:Rice_phos_Nip_0h_20per_F1_R3:scan:08902:SFSNDHN[Deamidated]GNLT[Phospho]NR/2	0			1	0	0.987113	1	0	0.959186	1	0	0.9903	1	0	0.99	1	0.0474662	0.901797	0			0			1	0.996528	1	1	1	1	1	1	1	1	1	1	0.000330579
SPPLPPPPPGGPPQPAATR	S[Phospho]PPLPPPPPGGPPQPAATR-1	LOC_Os06g48530.1	LOC_Os06g48530.1_30_30	Os06t0698859-01_30_30	tr|Q5Z4U6|Q5Z4U6_ORYSJ_30_30	Gold	30	S	22	P->S	0	mzspec:PXD002222:Rice_leaf_24h_phospho_test2:scan:16601:S[Phospho]PPLPPPPPGGPPQPAATR/2	1	0	0.969217	1	0	0.9943	0			1	0.00132806	0.9668	1	0	0.9661	1	0.0283116	0.929669	0			0			1	1	1	1	1	1	1	1	0.998374	1	1	1	0.000330579
QYSVLDAK	Q[Gln->pyro-Glu]YS[Phospho]VLDAK-3	LOC_Os02g16620.1	LOC_Os02g16620.1_207_209	Os02t0265900-01_207_209;Os02t0265900-03_207_209;Os02t0265900-04_186_188	tr|A0A0P0VHE6|A0A0P0VHE6_ORYSJ_186_188;tr|Q6ETX5|Q6ETX5_ORYSJ_207_209	Gold	209	S	210	V->I	2	mzspec:PXD002222:Rice_leaf_0h_phospho_test3:scan:20409:Q[Gln->pyro-Glu]YS[Phospho]VLDAK/2	1	0	0.974697	1	0	0.979904	1	0.0122874	0.923913	1	0	0.972216	1	0	0.973903	0			0			0			0.997312	1	1	1	1	1	1	1	1	1	1	1	0.000330579
QRSPQGLHK	QRS[Phospho]PQGLHK-3	LOC_Os05g05240.1	LOC_Os05g05240.1_530_532;LOC_Os05g05240.2_522_524	Os05t0144400-01_522_524	sp|Q60EX6|BSL1_ORYSJ_522_524	Gold	532	S	516	S->N	0	mzspec:PXD004939:Rice_phos_ABA_12h_20per_F1_R2:scan:01651:QRS[Phospho]PQGLHK/3	0			1	0	0.9642	1	0.02859	0.87024	1	0	1	1	0	1	1	0	0.9882	0			0			1	1	1	1	1	1	1	1	0.998374	1	1	1	0.000330579
SASFIASPR	SAS[Phospho]FIASPR-3	LOC_Os12g21700.1	LOC_Os11g28270.2_175_177;LOC_Os11g28270.1_213_215;LOC_Os11g28270.3_213_215;LOC_Os12g21700.1_223_225	Os11t0472000-01_183_185;Os12t0405100-01_223_225	sp|Q2QT65|C3H66_ORYSJ_223_225;sp|Q2R4J4|C3H63_ORYSJ_213_215;tr|A0A0P0Y253|A0A0P0Y253_ORYSJ_183_185	Gold	225	S	215	V->I	0	mzspec:PXD002222:Rice_leaf_0h_phospho_test1:scan:12110:SAS[Phospho]FIASPR/2	0			1	0	0.978111	1	0	0.968297	1	0	0.971114	1	0	0.972127	1	0.0280652	0.9311	0			0			1	1	1	0.987952	1	1	1	1	1	1	1	1	0.000330579
SASFIASPR	SAS[Phospho]FIASPR-3	LOC_Os11g28270.1	LOC_Os11g28270.2_175_177;LOC_Os11g28270.1_213_215;LOC_Os11g28270.3_213_215;LOC_Os12g21700.1_223_225	Os11t0472000-01_183_185;Os12t0405100-01_223_225	sp|Q2QT65|C3H66_ORYSJ_223_225;sp|Q2R4J4|C3H63_ORYSJ_213_215;tr|A0A0P0Y253|A0A0P0Y253_ORYSJ_183_185	Gold	215	S	276	T->A	0	mzspec:PXD002222:Rice_leaf_0h_phospho_test1:scan:12110:SAS[Phospho]FIASPR/2	0			1	0	0.978111	1	0	0.968297	1	0	0.971114	1	0	0.972127	1	0.0280652	0.9311	0			0			1	1	0.990291	1	1	0.995025	1	1	1	1	1	1	0.000661157
LLNADLHIGSPR	LLNADLHIGS[Phospho]PR-10	LOC_Os03g56310.1	LOC_Os03g56310.1_356_365;LOC_Os03g56310.3_356_365;LOC_Os03g56310.2_304_313	Os03t0774300-01_356_365;Os03t0774300-02_138_147;Os03t0774300-03_44_53	tr|A0A0P0W4A2|A0A0P0W4A2_ORYSJ_44_53;tr|A0A0P0W3N2|A0A0P0W3N2_ORYSJ_138_147;tr|Q7XZV8|Q7XZV8_ORYSJ_356_365	Gold	365	S	352	D->Y	0	mzspec:PXD002222:Rice_leaf_0h_phospho_test3:scan:20698:LLNADLHIGS[Phospho]PR/2	0			1	0	0.9906	1	0.0236373	0.898239	1	0	0.973011	1	0	0.980404	1	0	0.977942	0			0			1	1	1	1	1	0.995025	1	1	1	1	1	1	0.000330579
SGSPEHCQLVAALHPK	SGS[Phospho]PEHC[Carbamidomethyl]QLVAALHPK-3	LOC_Os01g66130.1	LOC_Os01g66130.1_325_327	Os01t0884400-01_367_369	tr|A0A0P0VBB5|A0A0P0VBB5_ORYSJ_367_369	Gold	327	S	328	P->S	2	mzspec:PXD004705:Rice_phos_BR_12h_20per_F1_R3:scan:17912:SGS[Phospho]PEHC[Carbamidomethyl]QLVAALHPK/3	1	0.00357055	0.95979	1	0	0.962012	0			1	0	0.9751	1	0.00246661	0.95	1	0	0.972	0			0			1	1	0.990291	1	1	0.950249	0.986842	1	1	1	1	1	0.00396694
EDASSHISGTDPVPSTP	EDASSHISGTDPVPST[Phospho]P-16	LOC_Os06g20370.1	LOC_Os06g20370.1_560_575	Os06t0308300-01_560_575;Os06t0308300-03_560_575	tr|Q5Z4M1|Q5Z4M1_ORYSJ_560_575	Gold	575	T	444	G->I	0	mzspec:PXD005241:Rice_phos__shoot_meristem__TiO2_25per_F1_R1_raw:scan:25389:EDASSHISGTDPVPST[Phospho]P/2	1	0.00357055	0.957631	0			1	0	0.952133	1	0.00248861	0.9534	1	0	0.9736	1	0	0.979026	0			0			1	1	1	1	1	1	1	0.996491	1	1	1	1	0.000330579
DIMDEQDQLGGLLDSVHGGNR	DIMDEQDQLGGLLDS[Phospho]VHGGNR-15	LOC_Os06g51270.1	LOC_Os06g51270.1_879_893			Gold	893	S	876	V->I	0	mzspec:PXD002756:Orbi00855XM-Yej-Rice-Anthor-T-3:scan:36712:DIMDEQDQLGGLLDS[Phospho]VHGGNR/2	1	0.00555317	0.899086	0			1	0	1	1	0.0191106	0.9222	1	0	0.9945	1	0	1	0			0			1	1	1	1	1	1	0.986842	1	1	1	1	1	0.000330579
VASLEHLQK	VAS[Phospho]LEHLQK-3	LOC_Os03g58250.1	LOC_Os03g58250.1_404_406	Os03t0796900-01_404_406	sp|Q7X9A8|RSBZ2_ORYSJ_404_406	Gold	406	S	424	T->M	0	mzspec:PXD004705:Rice_phos_BR_3h_20per_F1_R1:scan:13421:VAS[Phospho]LEHLQK/2	0			1	0	0.970109	1	0	0.959054	1	0	0.9745	1	0	0.9736	1	0.0264325	0.9375	0			0			1	0.996528	0.84466	1	1	0.0895522	1	0.968421	0.986992	0.990244	1	1	0.0723967
SGSQSAPLFPEK	SGSQS[Phospho]APLFPEK-5	LOC_Os09g33510.2	LOC_Os09g33510.1_312_316;LOC_Os09g33510.2_312_316	Os09t0509300-01_312_316	tr|Q0J0H3|Q0J0H3_ORYSJ_312_316	Gold	316	S	416	T->R	0	mzspec:PXD002222:Rice_leaf_0h_phospho_test3:scan:16243:SGSQS[Phospho]APLFPEK/2	0			1	0	0.9679	1	0	0.955675	1	0.00132806	0.9668	1	0	0.9663	1	0.0112286	0.957611	0			0			1	1	1	1	1	1	1	0.996491	1	1	1	1	0.000330579
QGSLTLPR	Q[Gln->pyro-Glu]GS[Phospho]LTLPR-3	LOC_Os06g10880.1	LOC_Os02g52780.1_96_98;LOC_Os02g52780.2_96_98;LOC_Os06g10880.2_82_84;LOC_Os06g10880.1_82_84;LOC_Os08g36790.1_47_49;LOC_Os09g28310.1_114_116	Os02t0766700-01_96_98;Os06t0211200-01_82_84;Os06t0211200-02_82_84;Os08t0472000-01_36_38;Os09t0456200-01_114_116	sp|Q69TW5|BZP46_ORYSJ_82_84;sp|Q6Z312|BZP23_ORYSJ_96_98;sp|Q6ZDF3|TRAB1_ORYSJ_92_94;tr|Q67TQ5|Q67TQ5_ORYSJ_114_116	Gold	84	S	77	Q->P	0	mzspec:PXD000923:LHY_T4:scan:04683:Q[Gln->pyro-Glu]GS[Phospho]LTLPR/2	1	0	0.983491	1	0	0.974231	1	0.0236373	0.906726	1	0	0.975498	1	0	0.972571	0			0			0			0.997312	0.996528	0.970874	1	1	0.970149	0.921053	0.985965	0.972358	0.990244	0.968421	0.947368	0.0218182
QGSLTLPR	Q[Gln->pyro-Glu]GS[Phospho]LTLPR-3	LOC_Os09g28310.1	LOC_Os02g52780.1_96_98;LOC_Os02g52780.2_96_98;LOC_Os06g10880.2_82_84;LOC_Os06g10880.1_82_84;LOC_Os08g36790.1_47_49;LOC_Os09g28310.1_114_116	Os02t0766700-01_96_98;Os06t0211200-01_82_84;Os06t0211200-02_82_84;Os08t0472000-01_36_38;Os09t0456200-01_114_116	sp|Q69TW5|BZP46_ORYSJ_82_84;sp|Q6Z312|BZP23_ORYSJ_96_98;sp|Q6ZDF3|TRAB1_ORYSJ_92_94;tr|Q67TQ5|Q67TQ5_ORYSJ_114_116	Gold	116	S	84	A->V	0	mzspec:PXD000923:LHY_T4:scan:04683:Q[Gln->pyro-Glu]GS[Phospho]LTLPR/2	1	0	0.983491	1	0	0.974231	1	0.0236373	0.906726	1	0	0.975498	1	0	0.972571	0			0			0			0.997312	0.996528	1	1	1	1	1	1	1	1	1	1	0.000661157
QGSLTLPR	Q[Gln->pyro-Glu]GS[Phospho]LTLPR-3	LOC_Os02g52780.1	LOC_Os02g52780.1_96_98;LOC_Os02g52780.2_96_98;LOC_Os06g10880.2_82_84;LOC_Os06g10880.1_82_84;LOC_Os08g36790.1_47_49;LOC_Os09g28310.1_114_116	Os02t0766700-01_96_98;Os06t0211200-01_82_84;Os06t0211200-02_82_84;Os08t0472000-01_36_38;Os09t0456200-01_114_116	sp|Q69TW5|BZP46_ORYSJ_82_84;sp|Q6Z312|BZP23_ORYSJ_96_98;sp|Q6ZDF3|TRAB1_ORYSJ_92_94;tr|Q67TQ5|Q67TQ5_ORYSJ_114_116	Gold	98	S	98	S->*	1	mzspec:PXD000923:LHY_T4:scan:04683:Q[Gln->pyro-Glu]GS[Phospho]LTLPR/2	1	0	0.983491	1	0	0.974231	1	0.0236373	0.906726	1	0	0.975498	1	0	0.972571	0			0			0			1	1	1	1	1	1	1	1	1	1	0.997895	1	0.000330579
QGSLTLPR	Q[Gln->pyro-Glu]GS[Phospho]LTLPR-3	LOC_Os08g36790.1	LOC_Os02g52780.1_96_98;LOC_Os02g52780.2_96_98;LOC_Os06g10880.2_82_84;LOC_Os06g10880.1_82_84;LOC_Os08g36790.1_47_49;LOC_Os09g28310.1_114_116	Os02t0766700-01_96_98;Os06t0211200-01_82_84;Os06t0211200-02_82_84;Os08t0472000-01_36_38;Os09t0456200-01_114_116	sp|Q69TW5|BZP46_ORYSJ_82_84;sp|Q6Z312|BZP23_ORYSJ_96_98;sp|Q6ZDF3|TRAB1_ORYSJ_92_94;tr|Q67TQ5|Q67TQ5_ORYSJ_114_116	Gold	49	S	41	E->A	0	mzspec:PXD000923:LHY_T4:scan:04683:Q[Gln->pyro-Glu]GS[Phospho]LTLPR/2	1	0	0.983491	1	0	0.974231	1	0.0236373	0.906726	1	0	0.975498	1	0	0.972571	0			0			0			1	1	1	1	1	1	1	1	1	1	0.997895	1	0.000330579
KVSFSMEDSR	KVS[Phospho]FSMEDSR-3	LOC_Os03g55704.1	LOC_Os03g55704.1_824_826	Os03t0765800-00_700_702	tr|Q7Y0C6|Q7Y0C6_ORYSJ_700_702	Gold	826	S	817	R->G	0	mzspec:PXD002222:Rice_leaf_24h_phospho_test3:scan:13684:KVS[Phospho]FSMEDSR/2	1	0.00357055	0.959113	1	0	0.977113	0			1	0.00132806	0.964404	1	0	0.965917	1	0.0207046	0.944986	0			0			1	0.996528	1	1	1	1	1	1	1	1	1	1	0.000330579
SFSNASSGSHGGGGGAK	SFS[Phospho]NASSGSHGGGGGAK-3	LOC_Os02g32469.1	LOC_Os02g32469.2_39_41;LOC_Os02g32469.1_39_41	Os02t0525600-01_39_41	tr|Q0E0T0|Q0E0T0_ORYSJ_39_41	Gold	41	S	37	R->H	4	mzspec:PXD002222:Rice_leaf_24h_phospho_test3:scan:02200:SFS[Phospho]NASSGSHGGGGGAK/2	0			1	0	0.986	1	0.0236373	0.889624	1	0	0.9839	1	0	0.9835	1	0.00151347	0.9684	0			0			0.994624	1	1	1	1	1	1	1	1	1	1	1	0.000661157
MDSDGASGQGSFGR	MDS[Phospho]DGASGQGSFGR-3	LOC_Os06g19660.1	LOC_Os06g19660.1_688_690;LOC_Os06g19660.2_569_571	Os06t0300800-01_688_690;Os06t0300800-02_569_571	tr|Q5ZA32|Q5ZA32_ORYSJ_688_690;tr|Q5ZA31|Q5ZA31_ORYSJ_569_571	Gold	690	S	689	D->N	3	mzspec:PXD000923:LHY_T5:scan:01894:MDS[Phospho]DGASGQGSFGR/2	1	0	0.980192	0			1	0.00548351	0.938781	1	0	0.979348	1	0	0.971295	1	0.0236838	0.940896	0			0			1	1	0.980583	1	1	1	1	1	1	1	1	1	0.000661157
FAEESDDHDRVEEIPDNFPFK	FAEES[Phospho]DDHDRVEEIPDNFPFK-5	LOC_Os01g05010.1	LOC_Os01g05010.1_77_81	Os01t0143300-01_77_81	tr|Q9FU80|Q9FU80_ORYSJ_77_81	Gold	81	S	114	Q->H	0	mzspec:PXD005241:Rice_phos_root_TiO2_25per_F1_R1:scan:48486:FAEES[Phospho]DDHDRVEEIPDNFPFK/3	1	0	0.968436	0			1	0	0.950758	1	0	0.981564	1	0.01443	0.9255	1	0	0.9839	0			0			1	1	1	1	0.982143	1	1	1	1	1	1	1	0.000661157
NVIAEADAGGSPALIAR	NVIAEADAGGS[Phospho]PALIAR-11	LOC_Os08g01930.1	LOC_Os08g01930.1_220_230	Os08t0110800-01_220_230;Os08t0110800-03_220_230	tr|A0A0P0XB22|A0A0P0XB22_ORYSJ_220_230	Gold	230	S	298	R->L	0	mzspec:PXD004705:Rice_phos_BR_12h_20per_F1_R2:scan:22070:NVIAEADAGGS[Phospho]PALIAR/2	1	0.00357055	0.951019	1	0.00403603	0.9502	1	0	0.959296	1	0	0.9749	1	0	0.973703	0			0			0			1	1	1	1	1	1	1	1	0.995122	1	1	1	0.000991736
QMSGGVPIHGHGIGGQR	Q[Gln->pyro-Glu]MS[Phospho]GGVPIHGHGIGGQR-3	LOC_Os08g08000.1	LOC_Os08g08000.1_796_798	Os08t0177300-03_612_614	tr|A0A0P0XCW2|A0A0P0XCW2_ORYSJ_612_614	Gold	798	S	795	R->T	4	mzspec:PXD002222:Rice_leaf_24h_phospho_test2:scan:16273:Q[Gln->pyro-Glu]MS[Phospho]GGVPIHGHGIGGQR/2	0			1	0	0.999321	1	0	0.98438	1	0.024118	0.899791	1	0.01443	0.925837	1	0	0.9992	0			0			1	1	1	1	1	1	1	0.996491	1	1	1	1	0.000330579
IPQPSSGQESPTGK	IPQPSSGQES[Phospho]PTGK-10	LOC_Os12g21890.1	LOC_Os12g21890.1_93_102	Os12t0407500-01_93_102	tr|Q2QT46|Q2QT46_ORYSJ_93_102	Gold	102	S	88	A->S	0	mzspec:PXD005241:Rice_phos_callus_TiO2_25per_F2_R1_raw:scan:09977:IPQPSSGQES[Phospho]PTGK/2	0			1	0	0.9686	1	0.00665979	0.931557	1	0.00132806	0.9697	1	0	0.968	1	0	0.970045	0			0			1	1	1	1	1	1	1	1	1	1	0.997895	1	0.000330579
GRPGSPESNVECQEK	GRPGS[Phospho]PESNVEC[Carbamidomethyl]QEK-5	LOC_Os05g38710.1	LOC_Os05g38710.1_129_133;LOC_Os05g38710.3_129_133;LOC_Os05g38710.2_129_133	Os05t0462400-01_129_133	tr|Q6L4Z4|Q6L4Z4_ORYSJ_129_133	Gold	133	S	135	E->Q	4	mzspec:PXD002222:Rice_leaf_0h_phospho_test2:scan:04167:GRPGS[Phospho]PESNVEC[Carbamidomethyl]QEK/2	0			1	0	0.9856	1	0.0236373	0.892186	1	0	0.9821	1	0	0.9816	1	0.00151347	0.9656	0			0			1	0.996528	0.951456	0.987952	1	1	0.986842	1	0.817886	0.619512	0.997895	0.679426	0.0879339
SYVVDHPSPGR	SYVVDHPS[Phospho]PGR-8	LOC_Os07g36940.1	LOC_Os07g36940.1_1058_1065;LOC_Os07g36940.2_1058_1065	Os07t0555200-01_1058_1065	sp|B9FXV5|IF4G_ORYSJ_1058_1065;tr|A0A0P0X7E2|A0A0P0X7E2_ORYSJ_1058_1065;tr|A0A0P0X756|A0A0P0X756_ORYSJ_81_88	Gold	1065	S	1059	Y->C	0	mzspec:PXD002222:Rice_leaf_24h_phospho_test3:scan:08067:SYVVDHPS[Phospho]PGR/2	1	0.00555317	0.873292	1	0	0.9944	0			1	0	0.9815	1	0	0.9863	1	0	0.971514	0			0			0.983871	1	0.912621	0.987952	1	1	0.315789	0.996491	0.995122	1	1	1	0.0238017
SPSVSAAEADGDDGVVR	SPS[Phospho]VSAAEADGDDGVVR-3	LOC_Os01g64250.1	LOC_Os01g64250.1_48_50	Os01t0861700-00_48_50	tr|Q5N7H0|Q5N7H0_ORYSJ_48_50	Gold	50	S	50	S->T	1	mzspec:PXD000923:LHY_T5:scan:04680:SPS[Phospho]VSAAEADGDDGVVR/2	1	0	0.980255	0			1	0	0.964143	1	0.00132806	0.9681	1	0.0183735	0.9148	1	0	0.9794	0			0			1	1	1	1	1	1	1	1	1	1	1	0.995215	0.000330579
NDKDDVFSDSEAEDGSSK	NDKDDVFS[Phospho]DSEAEDGSSK-8	LOC_Os12g21890.1	LOC_Os12g21890.1_536_543	Os12t0407500-01_536_543;Os12t0407500-02_244_251	tr|A0A0P0Y9G9|A0A0P0Y9G9_ORYSJ_244_251;tr|Q2QT46|Q2QT46_ORYSJ_536_543	Gold	543	S	535	R->S	0	mzspec:PXD004705:Rice_phos_Nip_0h_20per_F1_R1:scan:14742:NDKDDVFS[Phospho]DSEAEDGSSK/2	1	0.00357055	0.930249	0			1	0.00548351	0.937895	1	0	0.9859	1	0	0.9855	1	0.00151347	0.966	0			0			1	0.996528	0.980583	1	1	1	1	0.989474	0.826016	0.580488	0.637895	0.990431	0.123306
MNSVLAGSPK	MNS[Phospho]VLAGSPK-3	LOC_Os03g05812.1	LOC_Os03g05812.3_766_768;LOC_Os03g05812.1_766_768;LOC_Os03g05812.4_464_466	Os03t0152800-02_766_768;Os03t0152800-03_424_426	tr|A0A0N7KGL4|A0A0N7KGL4_ORYSJ_424_426;tr|Q10RM9|Q10RM9_ORYSJ_766_768	Gold	768	S	820	T->K	0	mzspec:PXD002222:Rice_leaf_24h_phospho_test2:scan:09724:MNS[Phospho]VLAGSPK/2	1	0.00555317	0.870944	1	0	0.9869	0			1	0	0.9794	1	0	0.9813	1	0	0.984717	0			0			1	1	1	1	1	0.920398	1	1	0.998374	1	1	1	0.00561984
HAASAPPPAPDASSPSSPR	HAASAPPPAPDASSPSS[Phospho]PR-17	LOC_Os10g42439.1	LOC_Os10g42439.1_7_23			Gold	23	S	32	S->A	0	mzspec:PXD004705:Rice_phos_BR_3h_20per_F1_R1:scan:08963:HAASAPPPAPDASSPSS[Phospho]PR/3	0			1	0	0.972206	1	0.0176349	0.920942	1	0	0.9759	1	0	0.9758	1	0.0142923	0.9562	0			0			1	1	0.980583	1	1	1	1	1	1	1	1	1	0.000661157
ISAEDETSGMDLTR	ISAEDETSGMDLT[Phospho]R-13	LOC_Os04g43070.1	LOC_Os04g43070.1_440_452	Os04t0509600-01_440_452;Os04t0509600-02_376_388	sp|Q7XQ12|AMT11_ORYSJ_440_452;tr|A0A0P0WCF8|A0A0P0WCF8_ORYSJ_376_388	Gold	452	T	258	T->A	0	mzspec:PXD002222:Rice_leaf_24h_phospho_test2:scan:15967:ISAEDETSGMDLT[Phospho]R/2	1	0.00555317	0.88524	1	0	0.9869	1	0	0.978978	1	0	0.9738	1	0	0.9748	0			0			0			1	1	1	1	1	1	1	1	1	1	0.997895	1	0.000330579
SLSDVSYSGGGHGGTR	S[Phospho]LSDVSYSGGGHGGTR-1	LOC_Os02g34560.1	LOC_Os02g34560.1_48_48;LOC_Os02g34560.2_48_48	Os02t0550600-01_48_48	sp|Q69T31|CINV1_ORYSJ_48_48	Gold	48	S	65	G->C	0	mzspec:PXD002222:Rice_leaf_24h_phospho_test3:scan:08543:S[Phospho]LSDVSYSGGGHGGTR/2	1	0.00339119	0.965334	1	0	0.9846	0			1	0.0101353	0.9474	1	0.0169086	0.9207	1	0	0.981404	0			0			1	1	1	1	0.973214	1	1	1	1	1	1	1	0.000991736
DASSLGSSSPIQEQNQK	DASSLGSSS[Phospho]PIQEQNQK-9	LOC_Os02g58410.1	LOC_Os02g58410.1_1894_1902	Os02t0830900-01_128_136	tr|A0A0P0VRU9|A0A0P0VRU9_ORYSJ_128_136	Gold	1902	S	1986	V->M	0	mzspec:PXD004939:Rice_phos_ABA_3h_20per_F1_R1:scan:12219:DASSLGSSS[Phospho]PIQEQNQK/2	1	0	0.970519	0			1	0.0186947	0.917594	1	0	0.9727	1	0	0.9782	1	0.0100996	0.959916	0			0			1	1	1	1	1	1	1	1	1	1	0.997895	1	0.000330579
CKSFDELLELSQR	C[Carbamidomethyl]KS[Phospho]FDELLELSQR-3	LOC_Os09g36270.1	LOC_Os09g36270.2_290_292;LOC_Os09g36270.1_290_292	Os09t0533100-01_141_143	sp|Q0J035|PANK2_ORYSJ_290_292;tr|A0A0P0XPM8|A0A0P0XPM8_ORYSJ_141_143	Gold	292	S	302	R->L	0	mzspec:PXD005241:Rice_phos_callus_TiO2_25per_F2_R1_raw:scan:47664:C[Carbamidomethyl]KS[Phospho]FDELLELSQR/2	1	0.00555317	0.88533	1	0.00403603	0.955195	0			1	0	0.9864	1	0	0.984725	1	0	0.987021	0			0			1	1	0.990291	1	1	1	1	1	1	1	1	1	0.000330579
LGSPLPASWFSGR	LGS[Phospho]PLPASWFSGR-3	LOC_Os03g55704.1	LOC_Os03g55704.1_653_655	Os03t0765800-00_529_531	tr|Q7Y0C6|Q7Y0C6_ORYSJ_529_531	Gold	655	S	695	A->S	0	mzspec:PXD002222:Rice_leaf_0h_phospho_test2:scan:24886:LGS[Phospho]PLPASWFSGR/2	0			1	0	0.9906	1	0	0.96348	1	0.0191106	0.922197	1	0.00124423	0.954288	1	0.00151347	0.965507	0			0			1	1	1	1	1	1	1	0.922807	0.977236	1	0.987368	1	0.0138843
FGQRPGSGAGR	FGQRPGS[Phospho]GAGR-7	LOC_Os04g40400.1	LOC_Os04g40400.1_457_463	Os04t0480100-01_457_463	tr|B7FAA5|B7FAA5_ORYSJ_457_463	Gold	463	S	455	V->I	0	mzspec:PXD004939:Rice_phos_ABA_12h_20per_F1_R3:scan:04488:FGQRPGS[Phospho]GAGR/3	0			1	0.011944	0.919888	1	0	0.96991	1	0	0.973003	1	0	0.97603	1	0.0135789	0.956897	0			0			1	1	0.941748	1	1	0.631841	0.973684	0.575439	0.894309	0.965854	0.953684	0.966507	0.100496
IISSSSMDTR	IIS[Phospho]SSSMDTR-3	LOC_Os08g01900.1	LOC_Os08g01900.1_522_524	Os08t0110500-01_522_524	tr|Q6ZC56|Q6ZC56_ORYSJ_522_524	Gold	524	S	521	R->K	4	mzspec:PXD002756:Orbi00853XM-Yej-Rice-Anthor-T-1:scan:15294:IIS[Phospho]SSSMDTR/2	0			1	0	0.968505	1	0	0.969911	1	0.00132806	0.964451	1	0	0.963107	1	0.0283116	0.929452	0			0			1	1	0.961165	1	1	1	1	0.691228	0.881301	0.980488	0.884211	0.803828	0.0876033
QPSQEILSEEK	Q[Gln->pyro-Glu]PS[Phospho]QEILSEEK-3	LOC_Os02g22370.1	LOC_Os02g22370.1_529_531;LOC_Os02g22370.2_529_531	Os02t0329300-01_529_531	tr|Q6Z7I5|Q6Z7I5_ORYSJ_529_531	Gold	531	S	523	R->S	0	mzspec:PXD004705:Rice_phos_Nip_0h_20per_F1_R3:scan:20250:Q[Gln->pyro-Glu]PS[Phospho]QEILSEEK/2	0			1	0.00403603	0.953161	1	0.0176349	0.919321	1	0	0.975881	1	0	0.975187	1	0.00151347	0.966723	0			0			1	1	1	1	1	1	1	1	0.998374	1	1	1	0.000330579
SAPGPIDVPSPR	SAPGPIDVPS[Phospho]PR-10	LOC_Os06g05860.1	LOC_Os06g05860.1_21_30			Gold	30	S	33	D->V	4	mzspec:PXD002222:Rice_leaf_24h_phospho_test2:scan:16392:SAPGPIDVPS[Phospho]PR/2	1	0.00555317	0.890814	1	0	0.9926	0			1	0	0.9842	1	0	0.9702	1	0.0170336	0.9508	0			0			1	1	0.990291	1	1	1	1	0.978947	0.969106	0.960976	0.997895	1	0.0115702
TLSGPVTDPSK	TLS[Phospho]GPVTDPSK-3	LOC_Os02g50240.1	LOC_Os02g50240.1_39_41	Os02t0735200-01_39_41;Os02t0735200-02_39_41;Os02t0735200-03_39_41	sp|P14656|GLN11_ORYSJ_39_41	Gold	41	S	48	S->I	0	mzspec:PXD002222:Rice_leaf_0h_phospho_test1:scan:09369:TLS[Phospho]GPVTDPSK/2	1	0.00357055	0.928209	1	0	0.9851	0			1	0	0.9805	1	0	0.98	1	0.033927	0.91426	0			0			1	1	0.990291	1	1	1	1	1	1	1	1	1	0.000330579
TTSSAAAGAGGAAAHDGAFETR	T[Phospho]TSSAAAGAGGAAAHDGAFETR-1	LOC_Os03g14260.1	LOC_Os03g14260.2_282_282;LOC_Os03g14260.1_282_282	Os03t0246800-01_282_282;Os03t0246800-02_253_253;Os03t0246800-03_253_253	tr|A0A0P0VVE7|A0A0P0VVE7_ORYSJ_253_253;tr|A0A0P0VVF6|A0A0P0VVF6_ORYSJ_253_253;tr|A0A0N7KGX7|A0A0N7KGX7_ORYSJ_282_282	Gold	282	T	281	R->W	3	mzspec:PXD005241:Rice_phos_leaf_TiO2_25per_F1_R1_raw:scan:18715:T[Phospho]TSSAAAGAGGAAAHDGAFETR/2	0			1	0	0.9646	1	0.00548351	0.938356	1	0.00132806	0.9599	1	0.00124423	0.9591	1	0.00151347	0.965934	0			0			1	1	1	1	0.982143	1	1	1	1	1	1	1	0.000661157
STIDVSPVR	STIDVS[Phospho]PVR-6	LOC_Os06g23530.1	LOC_Os06g23530.1_322_327	Os06t0343100-01_322_327	tr|Q5Z9X4|Q5Z9X4_ORYSJ_322_327	Gold	327	S	348	A->V	0	mzspec:PXD002222:Rice_leaf_24h_phospho_test2:scan:12105:STIDVS[Phospho]PVR/2	0			1	0	0.988502	1	0.0236373	0.898436	1	0	0.978217	1	0	0.986308	1	0.0265728	0.936058	0			0			0.997312	1	1	1	1	1	1	1	1	1	1	1	0.000330579
NASSVSLADAAYVK	NAS[Phospho]SVSLADAAYVK-3	LOC_Os05g44922.1	LOC_Os05g44922.2_69_71;LOC_Os05g44922.1_69_71	Os05t0524400-01_69_71;Os05t0524400-02_69_71	tr|Q65X97|Q65X97_ORYSJ_69_71	Gold	71	S	33	G->E	0	mzspec:PXD005241:Rice_phos_callus_TiO2_25per_F1_R1_raw:scan:34976:NAS[Phospho]SVSLADAAYVK/2	1	0.00357055	0.963865	0			1	0.00191862	0.942505	1	0.00248861	0.955535	1	0.00124423	0.954935	1	0	0.9705	0			0			1	1	0.912621	1	1	0.119403	0.986842	0.908772	0.97561	1	1	1	0.0753719
NTWGESSTHIESPLGR	NTWGESSTHIES[Phospho]PLGR-12	LOC_Os09g36090.1	LOC_Os09g36090.1_1145_1156			Gold	1156	S	1144	R->Q	0	mzspec:PXD004705:Rice_phos_BR_3h_20per_F1_R3:scan:21771:NTWGESSTHIES[Phospho]PLGR/2	0			1	0	0.9794	1	0.0309919	0.861301	1	0	0.9887	1	0	0.9862	1	0	0.971711	0			0			1	1	1	1	1	1	1	0.996491	1	1	1	1	0.000330579
SVSCAERPPAAFGGGAAADLR	SVS[Phospho]C[Carbamidomethyl]AERPPAAFGGGAAADLR-3	LOC_Os02g13060.1	LOC_Os02g13060.1_6_8	Os02t0223700-01_6_8	tr|Q6YVF0|Q6YVF0_ORYSJ_6_8	Gold	8	S	21	A->V	0	mzspec:PXD002222:Rice_leaf_24h_phospho_test2:scan:20027:SVS[Phospho]C[Carbamidomethyl]AERPPAAFGGGAAADLR/3	1	0	0.970508	1	0	0.9775	0			1	0.0131853	0.9392	1	0.008872	0.9436	1	0.0142923	0.9562	0			0			0.991935	1	0.84466	0.987952	1	0.467662	0.460526	0.849123	0.956098	0.858537	0.995789	1	0.0889256
KLSLDASSSDSR	KLS[Phospho]LDASSSDSR-3	LOC_Os03g24180.1	LOC_Os03g24180.1_776_778	Os03t0356638-00_742_744	tr|A0A0P0VYD4|A0A0P0VYD4_ORYSJ_742_744	Gold	778	S	702	R->H	0	mzspec:PXD005241:Rice_phos_leaf_TiO2_25per_F2_R1_raw:scan:12723:KLS[Phospho]LDASSSDSR/2	1	0.00555317	0.876071	1	0	0.972418	0			1	0	0.979141	1	0	0.973182	1	0	0.985814	0			0			1	1	1	1	1	1	0.960526	0.922807	0.962602	1	0.997895	0.995215	0.0165289
VYSDSALIR	VYS[Phospho]DSALIR-3	LOC_Os05g02500.1	LOC_Os05g02500.1_473_475;LOC_Os05g02500.3_228_230;LOC_Os05g02500.2_228_230	Os05t0115800-01_473_475	tr|Q0DL92|Q0DL92_ORYSJ_175_177	Gold	475	S	507	S->C	0	mzspec:PXD002222:Rice_leaf_0h_phospho_test2:scan:17349:VYS[Phospho]DSALIR/2	1	0.00357055	0.951799	1	0	0.9651	1	0	0.953119	1	0.00132806	0.9583	1	0.00124423	0.9569	0			0			0			1	1	1	1	1	1	1	1	0.998374	1	1	1	0.000330579
RPSQSAMDAGAAPASPSPPR	RPSQSAMDAGAAPASPS[Phospho]PPR-17	LOC_Os02g52950.1	LOC_Os02g52950.1_5_21	Os02t0768700-01_5_21	tr|A0A0P0VQF4|A0A0P0VQF4_ORYSJ_5_21	Gold	21	S	46	P->L	0	mzspec:PXD002222:Rice_leaf_0h_phospho_test2:scan:10279:RPSQSAMDAGAAPASPS[Phospho]PPR/3	0			1	0	0.9838	1	0	0.954545	1	0	0.976	1	0.0169086	0.9171	1	0.0166439	0.952709	0			0			1	1	1	0.987952	0.991071	1	1	1	1	1	1	1	0.000661157
VSEGETTPSNSFKR	VSEGETTPSNS[Phospho]FKR-11	ChrUn.fgenesh.mRNA.85	LOC_Os01g27040.1_1076_1086;ChrUn.fgenesh.mRNA.85_1091_1101	Os01t0367900-01_1076_1086	sp|Q7G8Y3|ISW2_ORYSJ_1076_1086	Gold	1101	S	NA	NA	NA	mzspec:PXD004939:Rice_phos_ABA_3h_20per_F1_R1:scan:09858:VSEGETTPSNS[Phospho]FKR/2	0			1	0	0.968025	1	0.00665979	0.937475	1	0.00132806	0.9628	1	0	0.9787	1	0.0278559	0.935506	0			0
VSEGETTPSNSFKR	VSEGETTPSNS[Phospho]FKR-11	LOC_Os01g27040.1	LOC_Os01g27040.1_1076_1086;ChrUn.fgenesh.mRNA.85_1091_1101	Os01t0367900-01_1076_1086	sp|Q7G8Y3|ISW2_ORYSJ_1076_1086	Gold	1086	S	1064	K->R	0	mzspec:PXD004939:Rice_phos_ABA_3h_20per_F1_R1:scan:09858:VSEGETTPSNS[Phospho]FKR/2	0			1	0	0.968025	1	0.00665979	0.937475	1	0.00132806	0.9628	1	0	0.9787	1	0.0278559	0.935506	0			0			1	1	1	1	1	0.995025	1	1	1	1	1	1	0.000330579
AAASEADEEERK	AAAS[Phospho]EADEEERK-4	LOC_Os01g50450.1	LOC_Os01g50450.1_85_88	Os01t0700000-01_85_88;Os01t0700000-02_85_88	tr|Q5N8I8|Q5N8I8_ORYSJ_85_88	Gold	88	S	30	N->I	0	mzspec:PXD004705:Rice_phos_BR_3h_20per_F1_R1:scan:03225:AAAS[Phospho]EADEEERK/2	0			1	0.00495755	0.946616	1	0.00548351	0.938872	1	0	0.974	1	0	0.973	1	0.0194052	0.94852	0			0			0.551075	0.993056	0.427184	0.963855	0.982143	0.144279	0.171053	0.0526316	0.0520325	0.0487805	0.04	0.0191388	0.719669
YQAAPQSPSSPAGSAVMHAATK	YQAAPQS[Phospho]PSSPAGSAVMHAATK-7	LOC_Os01g49350.1	LOC_Os01g49350.1_241_247	Os01t0687700-01_241_247	tr|Q5N7L3|Q5N7L3_ORYSJ_241_247	Gold	247	S	262	K->R	0	mzspec:PXD004705:Rice_phos_Nip_0h_20per_F1_R2:scan:18719:YQAAPQS[Phospho]PSSPAGSAVMHAATK/3	0			1	0.00495755	0.9397	1	0.0236373	0.894264	1	0	0.9857	1	0	0.9854	1	0	0.9723	0			0			1	1	1	1	1	1	1	1	0.964228	1	0.976842	1	0.0109091
SLSVDSFIEK	SLS[Phospho]VDSFIEK-3	LOC_Os08g43090.1	LOC_Os08g43090.1_247_249	Os08t0543900-00_247_249	tr|Q0J3Z8|Q0J3Z8_ORYSJ_247_249	Gold	249	S	239	G->V	0	mzspec:PXD002222:Rice_leaf_24h_phospho_test1:scan:21118:SLS[Phospho]VDSFIEK/2	1	0	0.9757	1	0	0.9783	1	0	0.96798	1	0.0220815	0.909309	1	0.00581793	0.945811	0			0			0			1	1	1	1	1	1	1	0.996491	1	1	1	1	0.000330579
FHSDDEGDAPAHR	FHS[Phospho]DDEGDAPAHR-3	LOC_Os09g37520.1	LOC_Os09g37520.1_142_144	Os09t0547300-01_142_144	tr|Q0IZV2|Q0IZV2_ORYSJ_142_144	Gold	144	S	116	P->L	0	mzspec:PXD002222:Rice_leaf_24h_phospho_test2:scan:01848:FHS[Phospho]DDEGDAPAHR/3	0			1	0	0.9931	1	0	0.9546	1	0.0224843	0.903941	1	0	0.979698	1	0.0207046	0.945355	0			0			1	1	1	1	1	0.99005	1	1	1	1	1	1	0.000661157
LLRPTDDGEAGQTASATSP	LLRPTDDGEAGQTASATS[Phospho]P-18	LOC_Os10g34350.1	LOC_Os10g34350.1_394_411	Os10t0484700-01_394_411	tr|Q7XDA3|Q7XDA3_ORYSJ_394_411	Gold	411	S	392	A->T	0	mzspec:PXD005241:Rice_phos_young_panicles__TiO2_25per_F2_R1_raw:scan:21948:LLRPTDDGEAGQTASATS[Phospho]P/2	1	0.00555317	0.90193	0			1	0	0.968892	1	0	0.9734	1	0.00124423	0.9526	1	0	0.978904	0			0			1	1	0.980583	1	1	1	1	1	1	1	1	1	0.000661157
FNPSPPSPK	FNPSPPS[Phospho]PK-7	LOC_Os09g04990.1	LOC_Os09g04990.1_247_253	Os09t0135400-01_246_252	tr|A0A0P0XJ24|A0A0P0XJ24_ORYSJ_246_252	Gold	253	S	253	S->P	1	mzspec:PXD002222:Rice_leaf_0h_phospho_test2:scan:09105:FNPSPPS[Phospho]PK/2	1	0.00555317	0.910251	1	0	0.980304	0			1	0.00248861	0.955504	1	0	0.978413	1	0.0170336	0.950026	0			0			1	1	1	1	1	1	1	1	1	1	0.997895	1	0.000330579
GGPAFGGPGFSPR	GGPAFGGPGFS[Phospho]PR-11	LOC_Os09g03610.1	LOC_Os09g03610.2_303_313;LOC_Os09g03610.1_303_313;LOC_Os09g03610.4_303_313;LOC_Os09g03610.3_303_313	Os09t0123200-01_303_313;Os09t0123200-02_112_122	sp|Q6K271|FCA_ORYSJ_303_313	Gold	313	S	334	R->W	0	mzspec:PXD002222:Rice_leaf_0h_phospho_test3:scan:19677:GGPAFGGPGFS[Phospho]PR/2	1	0.00555317	0.888656	1	0	0.9868	1	0.00665979	0.937212	1	0	0.9844	1	0	0.9769	0			0			0			1	1	1	1	1	1	1	0.996491	0.998374	1	0.995789	1	0.00132231
IIVSDDENEDAEAPFLQK	IIVS[Phospho]DDENEDAEAPFLQK-4	LOC_Os05g51620.1	LOC_Os05g51620.2_752_755;LOC_Os05g51620.1_821_824;LOC_Os05g51620.3_660_663	Os05t0594500-01_821_824;Os05t0594500-02_662_665	tr|A0A0P0WRM3|A0A0P0WRM3_ORYSJ_662_665;tr|Q5TKG2|Q5TKG2_ORYSJ_821_824	Gold	824	S	794	F->L	0	mzspec:PXD000923:LHY_T5:scan:16352:IIVS[Phospho]DDENEDAEAPFLQK/2	1	0	0.99069	1	0	0.9634	1	0	0.974273	1	0	0.984739	1	0.0328826	0.8606	0			0			0			1	0.993056	1	1	1	1	0.986842	1	1	1	1	1	0.000991736
ESDYDSDDDPSVPAR	ESDYDS[Phospho]DDDPSVPAR-6	LOC_Os04g58330.1	LOC_Os04g58330.1_167_172	Os04t0679900-01_167_172	tr|Q7XKE1|Q7XKE1_ORYSJ_167_172	Gold	172	S	181	R->K	0	mzspec:PXD000923:LHY_T6:scan:03949:ESDYDS[Phospho]DDDPSVPAR/2	1	0	0.975663	1	0	0.966628	0			1	0.0107805	0.944197	1	0.00246661	0.9502	1	0.0265728	0.936332	0			0			1	1	1	1	1	1	0.986842	1	1	1	1	1	0.000330579
YVISPDNQEIGEK	YVIS[Phospho]PDNQEIGEK-4	LOC_Os05g26890.1	LOC_Os05g26890.1_70_73	Os05t0333200-01_107_110	sp|Q0DJ33|GPA1_ORYSJ_107_110;tr|A0A0P0WKZ0|A0A0P0WKZ0_ORYSJ_117_120	Gold	73	S	75	D->G	4	mzspec:PXD004705:Rice_phos_BR_3h_20per_F1_R1:scan:19811:YVIS[Phospho]PDNQEIGEK/2	1	0.00555317	0.88461	1	0	0.968657	0			1	0	0.983307	1	0	0.9754	1	0.00825724	0.960953	0			0			1	1	0.970874	1	1	1	1	1	1	1	1	1	0.000991736
ESPSHGGAFVR	ES[Phospho]PSHGGAFVR-2	LOC_Os01g35050.3	LOC_Os01g35050.1_49_50;LOC_Os01g35050.2_49_50;LOC_Os01g35050.3_49_50	Os01t0534900-01_49_50	tr|Q5JLH8|Q5JLH8_ORYSJ_49_50	Gold	50	S	59	R->Q	0	mzspec:PXD002222:Rice_leaf_0h_phospho_test1:scan:06122:ES[Phospho]PSHGGAFVR/2	1	0.00555317	0.865086	1	0	0.985406	0			1	0	0.9836	1	0	0.984	1	0.0149795	0.954372	0			0			0.994624	1	1	1	1	1	1	1	1	1	1	1	0.000661157
AASLDNQVGDLK	AAS[Phospho]LDNQVGDLK-3	LOC_Os03g51030.3	LOC_Os03g51030.3_599_601;LOC_Os03g51030.1_599_601;LOC_Os03g51030.2_599_601	Os03t0719800-01_599_601	sp|Q10DU0|PHYA_ORYSJ_599_601	Gold	601	S	608	D->G	0	mzspec:PXD004705:Rice_phos_Nip_0h_20per_F1_R1:scan:18518:AAS[Phospho]LDNQVGDLK/2	1	0.00357055	0.951201	1	0.0101625	0.928569	0			1	0.00132806	0.9647	1	0	0.964	1	0.00286022	0.9628	0			0			0.997312	1	1	1	1	1	1	1	1	1	1	1	0.000330579
SWSSAASASSGGGGHGSGPK	SWS[Phospho]SAASASSGGGGHGSGPK-3	LOC_Os04g33110.2	LOC_Os04g33110.1_39_41;LOC_Os04g33110.2_39_41	Os04t0403900-00_39_41	tr|Q7XSC7|Q7XSC7_ORYSJ_39_41	Gold	41	S	68	G->S	0	mzspec:PXD002222:Rice_leaf_0h_phospho_test2:scan:07675:SWS[Phospho]SAASASSGGGGHGSGPK/2	0			1	0	0.9831	1	0	0.950621	1	0.00132806	0.9683	1	0.00124423	0.96	1	0.0446661	0.905584	0			0			1	1	1	1	0.982143	1	1	1	1	1	1	1	0.000661157
GSAAAADAPHAASMK	GSAAAADAPHAAS[Phospho]MK-13	LOC_Os02g46090.1	LOC_Os02g46090.1_53_65	Os02t0685900-00_53_65	sp|Q0DYK7|CDPK5_ORYSJ_53_65	Gold	65	S	47	G->V	0	mzspec:PXD005241:Rice_phos_leaf_TiO2_25per_F2_R1_raw:scan:08486:GSAAAADAPHAAS[Phospho]MK/2	0			1	0.0225027	0.905261	1	0	0.965113	1	0.00132806	0.9653	1	0	0.9648	1	0.00151347	0.967119	0			0			0.997312	1	0.883495	1	1	0.975124	0.986842	0.424561	0.305691	0.268293	0.362105	0.172249	0.408595
DLVTSAPLSPTTAVDR	DLVTSAPLS[Phospho]PTTAVDR-9	LOC_Os10g40780.1	LOC_Os10g40780.3_1569_1577;LOC_Os10g40780.1_1612_1620	Os10t0556700-01_1612_1620		Gold	1620	S	1707	V->L	0	mzspec:PXD004705:Rice_phos_BR_3h_20per_F1_R2:scan:24029:DLVTSAPLS[Phospho]PTTAVDR/2	1	0.00357055	0.94237	1	0	0.9613	0			1	0	0.9736	1	0	0.9724	1	0.0339024	0.917465	0			0			1	1	1	1	1	1	1	1	0.996748	1	1	1	0.000661157
LQSLAGQHTDVLEALSPNVR	LQSLAGQHTDVLEALS[Phospho]PNVR-16	LOC_Os06g05660.1	LOC_Os06g05660.1_40_55;LOC_Os06g05660.3_40_55	Os06t0149400-01_40_55	sp|Q5VND6|NAP1A_ORYSJ_40_55	Gold	55	S	21	A->D	0	mzspec:PXD002222:Rice_leaf_0h_phospho_test1:scan:20982:LQSLAGQHTDVLEALS[Phospho]PNVR/3	1	0	0.974845	1	0	0.977589	1	0.00548351	0.939	1	0.00132806	0.9693	0			1	0.0442038	0.9058	0			0			1	1	1	1	1	1	1	0.996491	1	1	1	1	0.000330579
AAATEAAADAALPLHPSSPR	AAATEAAADAALPLHPSS[Phospho]PR-18	LOC_Os06g10710.1	LOC_Os06g10710.1_11_28			Gold	28	S	34	R->H	0	mzspec:PXD002756:Orbi00308XM-Yej-Rice-Anthor-T_Recal:scan:20204:AAATEAAADAALPLHPSS[Phospho]PR/3	0			1	0.00495755	0.9388	1	0	0.97709	1	0.00132806	0.9572	1	0.0108679	0.9399	1	0.0166439	0.9526	0			0			0.938172	1	0.990291	1	0.964286	0.995025	0.986842	0.940351	0.973984	0.97561	0.947368	0.990431	0.031405
VDLDRSPTPQDK	VDLDRS[Phospho]PT[Phospho]PQDK-6	LOC_Os01g36860.1	LOC_Os01g36860.1_704_709;LOC_Os01g36860.2_563_568;LOC_Os01g36860.3_495_500	Os01t0549400-01_704_709;Os01t0549400-02_563_568;Os01t0549400-03_551_556;Os01t0549400-04_178_183	sp|Q5JKF2|RH40_ORYSJ_704_709;tr|A0A0P0V3W9|A0A0P0V3W9_ORYSJ_178_183;tr|A0A0P0V3W4|A0A0P0V3W4_ORYSJ_551_556	Gold	709	S	729	R->C	0	mzspec:PXD002222:Rice_leaf_0h_phospho_test3:scan:05997:VDLDRS[Phospho]PT[Phospho]PQDK/2	0			1	0	1	1	0.0430737	0.7945	1	0	1	1	0	0.9999	1	0	0.971106	0			0			1	1	0.990291	1	1	0.955224	1	1	1	1	1	1	0.00330578
YGAGIGPGVYDIHSPR	YGAGIGPGVYDIHS[Phospho]PR-14	LOC_Os12g42884.1	LOC_Os12g42876.1_690_703;LOC_Os12g42884.2_690_703;LOC_Os12g42884.1_690_703;LOC_Os12g42884.3_690_703	Os12t0623900-01_690_703;Os12t0623900-02_501_514;Os12t0623900-03_183_196;Os12t0624000-01_690_703;Os12t0624000-02_690_703	sp|Q2QLY4|METE2_ORYSJ_690_703;sp|Q2QLY5|METE1_ORYSJ_690_703;tr|A0A0P0YCC8|A0A0P0YCC8_ORYSJ_501_514;tr|A0A0P0YCK4|A0A0P0YCK4_ORYSJ_183_196	Gold	703	S	675	R->W	0	mzspec:PXD004939:Rice_phos_ABA_3h_20per_F1_R1:scan:22328:YGAGIGPGVYDIHS[Phospho]PR/2	1	0	0.978334	1	0.0271828	0.887834	0			1	0	0.9758	1	0	0.9873	1	0.0265728	0.935858	0			0			1	0.996528	0.990291	0.975904	1	1	1	1	1	1	1	1	0.00132231
YGAGIGPGVYDIHSPR	YGAGIGPGVYDIHS[Phospho]PR-14	LOC_Os12g42876.1	LOC_Os12g42876.1_690_703;LOC_Os12g42884.2_690_703;LOC_Os12g42884.1_690_703;LOC_Os12g42884.3_690_703	Os12t0623900-01_690_703;Os12t0623900-02_501_514;Os12t0623900-03_183_196;Os12t0624000-01_690_703;Os12t0624000-02_690_703	sp|Q2QLY4|METE2_ORYSJ_690_703;sp|Q2QLY5|METE1_ORYSJ_690_703;tr|A0A0P0YCC8|A0A0P0YCC8_ORYSJ_501_514;tr|A0A0P0YCK4|A0A0P0YCK4_ORYSJ_183_196	Gold	703	S	721	A->T	0	mzspec:PXD004939:Rice_phos_ABA_3h_20per_F1_R1:scan:22328:YGAGIGPGVYDIHS[Phospho]PR/2	1	0	0.978334	1	0.0271828	0.887834	0			1	0	0.9758	1	0	0.9873	1	0.0265728	0.935858	0			0			1	1	1	1	1	1	1	1	1	1	0.997895	1	0.000330579
HTTNPVSDHVVVSPVVSPGEFQR	HTTNPVSDHVVVS[Phospho]PVVSPGEFQR-13	LOC_Os02g56480.1	LOC_Os02g56480.1_274_286	Os02t0809100-00_298_310	tr|A0A0P0VRC8|A0A0P0VRC8_ORYSJ_298_310	Gold	286	S	316	P->Q	0	mzspec:PXD000923:LHY_T6:scan:14303:HTTNPVSDHVVVS[Phospho]PVVSPGEFQR/3	1	0	0.97586	0			1	0.0236373	0.904774	1	0.00132806	0.9683	1	0.00124423	0.9538	1	0.0100996	0.960304	0			0			1	1	1	1	1	0.985075	1	1	0.998374	1	1	1	0.00132231
IPNSPESTH	IPNS[Phospho]PESTH-4	LOC_Os01g46710.1	LOC_Os01g46710.1_1342_1345	Os01t0655400-01_1342_1345;Os01t0655400-03_560_563	tr|Q5SN80|Q5SN80_ORYSJ_560_563;tr|Q5SN81|Q5SN81_ORYSJ_1342_1345	Gold	1345	S	1291	G->S	0	mzspec:PXD004705:Rice_phos_BR_12h_20per_F1_R2:scan:04767:IPNS[Phospho]PESTH/2	0			1	0	0.9812	1	0.0272549	0.873953	1	0	0.988	1	0	0.984725	1	0.0278559	0.934459	0			0			1	1	0.970874	1	1	0.412935	0.907895	0.989474	0.990244	0.995122	0.991579	0.995215	0.0472727
TINESMDELSSQSK	TINES[Phospho]MDELSSQSK-5	LOC_Os05g47560.1	LOC_Os05g47560.1_534_538	Os05t0549100-02_534_538	tr|Q0DG76|Q0DG76_ORYSJ_534_538	Gold	538	S	212	R->C;H	0	mzspec:PXD002222:Rice_leaf_0h_phospho_test3:scan:14568:TINES[Phospho]MDELSSQSK/2	1	0.00555317	0.865133	1	0	0.9894	0			1	0	0.9857	1	0	0.975202	1	0.0207046	0.945973	0			0			0.994624	1	1	1	1	0.995025	1	1	1	1	1	1	0.00033057851239669424;0.0006611570247933885
LASIDSFDSR	LAS[Phospho]IDSFDSR-3	LOC_Os01g65230.1	LOC_Os01g65230.1_384_386	Os01t0872800-01_384_386;Os01t0872800-02_320_322	tr|A0A0N7KE55|A0A0N7KE55_ORYSJ_320_322;tr|Q8RUE8|Q8RUE8_ORYSJ_384_386	Gold	386	S	391	D->N	4	mzspec:PXD004939:Rice_phos_ABA_3h_20per_F1_R1:scan:21667:LAS[Phospho]IDSFDSR/2	1	0.00357055	0.964308	1	0.00709402	0.935625	1	0.0122874	0.923949	1	0.00132806	0.962192	1	0	0.973815	0			0			0			1	1	1	1	1	0.99005	1	1	1	1	1	1	0.000661157
SLETYTASK	S[Phospho]LETYTASK-1	LOC_Os07g25680.1	LOC_Os07g25680.1_509_509	Os07t0438500-01_509_509	tr|Q0D6U7|Q0D6U7_ORYSJ_509_509	Gold	509	S	490	T->R	0	mzspec:PXD004705:Rice_phos_Nip_0h_20per_F1_R3:scan:12062:S[Phospho]LETYTASK/2	0			1	0	0.960308	1	0	0.96375	1	0.00132806	0.964757	1	0	0.963772	1	0.0442038	0.906247	0			0			1	1	1	1	1	1	1	0.954386	0.99187	1	0.978947	1	0.0092562
TLSFVGGNGVSR	TLS[Phospho]FVGGN[Deamidated]GVSR-3	LOC_Os12g07450.2	LOC_Os12g07450.1_101_103;LOC_Os12g07450.3_101_103;LOC_Os12g07450.2_101_103	Os12t0172500-01_101_103	tr|Q2QX21|Q2QX21_ORYSJ_101_103	Gold	103	S	64	Y->C	0	mzspec:PXD002222:Rice_leaf_0h_phospho_test3:scan:19589:TLS[Phospho]FVGGN[Deamidated]GVSR/2	0			1	0	0.9859	1	0.0309919	0.864474	1	0	0.9824	1	0	0.9778	1	0.0198286	0.947405	0			0			1	1	1	1	1	1	1	1	0.998374	1	1	1	0.000330579
VDLDRSPTPQDK	VDLDRS[Phospho]PT[Phospho]PQDK-8	LOC_Os01g36860.1	LOC_Os01g36860.1_704_711;LOC_Os01g36860.2_563_570;LOC_Os01g36860.3_495_502	Os01t0549400-01_704_711;Os01t0549400-02_563_570;Os01t0549400-03_551_558;Os01t0549400-04_178_185	sp|Q5JKF2|RH40_ORYSJ_704_711;tr|A0A0P0V3W9|A0A0P0V3W9_ORYSJ_178_185;tr|A0A0P0V3W4|A0A0P0V3W4_ORYSJ_551_558	Gold	711	T	729	R->C	0	mzspec:PXD004705:Rice_phos_BR_12h_20per_F1_R3:scan:08235:VDLDRS[Phospho]PT[Phospho]PQDK/2	0			1	0	0.999998	1	0.0435762	0.786661	1	0	1	1	0	0.9999	1	0	0.9712	0			0			1	1	0.990291	1	1	0.955224	1	1	1	1	1	1	0.00330578
QAEEDPMSDDENHEDSR	Q[Gln->pyro-Glu]AEEDPMS[Phospho]DDENHEDSR-8	LOC_Os03g51520.1	LOC_Os03g51520.2_1223_1230;LOC_Os03g51520.1_1223_1230	Os03t0725100-01_505_512;Os03t0725100-02_151_158	tr|Q0DNZ7|Q0DNZ7_ORYSJ_505_512;tr|A0A0P0W2D0|A0A0P0W2D0_ORYSJ_151_158	Gold	1230	S	1189	G->W	0	mzspec:PXD002222:Rice_leaf_24h_phospho_test1:scan:08789:Q[Gln->pyro-Glu]AEEDPMS[Phospho]DDENHEDSR/2	0			1	0	0.989902	1	0	0.966207	1	0.0154474	0.930797	1	0.00124423	0.9522	1	0.0339024	0.918257	0			0			1	1	1	1	1	1	1	0.996491	1	1	1	1	0.000330579
ISPFTASGAAIK	IS[Phospho]PFTASGAAIK-2	LOC_Os09g08670.1	LOC_Os09g08670.1_508_509			Gold	509	S	521	G->R	0	mzspec:PXD000923:LHY_T4:scan:05107:IS[Phospho]PFTASGAAIK/2	1	0	0.987184	1	0	0.976341	0			1	0.0131853	0.9366	1	0.0134313	0.934931	1	0.0332339	0.920909	0			0			1	1	1	1	1	0.995025	1	1	1	1	1	1	0.000330579
LAEASDGESEER	LAEAS[Phospho]DGESEER-5	LOC_Os08g23930.1	LOC_Os08g23930.2_412_416	Os08t0328300-01_412_416;Os08t0328300-02_412_416	tr|Q6Z0H6|Q6Z0H6_ORYSJ_412_416	Gold	4	S	136	R->H	0	mzspec:PXD004705:Rice_phos_BR_3h_20per_F1_R3:scan:06346:LAEAS[Phospho]DGESEER/2	0			1	0.00297156	0.9598	1	0.00665979	0.934106	1	0.00132806	0.9608	1	0.00124423	0.950929	1	0.0170336	0.950026	0			0			0.994624	1	1	1	1	1	1	1	1	1	1	1	0.000661157
FLNDSERPHPDDPFVEDDQHGSVR	FLNDSERPHPDDPFVEDDQHGS[Phospho]VR-22	LOC_Os03g51020.1	LOC_Os03g51020.1_529_550	Os03t0719500-01_529_550;Os03t0719500-02_86_107	tr|Q0DP29|Q0DP29_ORYSJ_86_107;tr|A0A0P0W2C7|A0A0P0W2C7_ORYSJ_529_550	Gold	550	S	536	P->H	0	mzspec:PXD002222:Rice_leaf_24h_phospho_test2:scan:18788:FLNDSERPHPDDPFVEDDQHGS[Phospho]VR/3	1	0	0.970515	1	0	0.984261	0			1	0.00248861	0.9551	1	0.008872	0.9437	1	0.0474662	0.9013	0			0			1	1	0.92233	1	1	0.482587	0.671053	0.807018	0.949593	0.985366	1	1	0.0747107
NRLSENTEIQSAK	NRLS[Phospho]ENTEIQSAK-4	LOC_Os04g23890.2	LOC_Os04g23890.4_500_503;LOC_Os04g23890.3_500_503;LOC_Os04g23890.2_500_503;LOC_Os04g23890.1_500_503	Os04t0304200-01_364_367;Os04t0304200-02_500_503	sp|Q9ST27|PHOT2_ORYSJ_500_503;tr|A0A0P0W8S4|A0A0P0W8S4_ORYSJ_364_367	Gold	503	S	540	A->E	0	mzspec:PXD002222:Rice_leaf_0h_phospho_test1:scan:07518:NRLS[Phospho]ENTEIQSAK/2	1	0.00555317	0.870045	1	0	0.9866	0			1	0	0.983	1	0	0.9802	1	0.0278559	0.933182	0			0			1	1	0.980583	1	1	1	1	1	1	1	1	1	0.000661157
AHGTAVGLPSDDDMGNSEVGHNALGAGR	AHGTAVGLPSDDDMGNS[Phospho]EVGHNALGAGR-17	LOC_Os05g40420.1	LOC_Os05g40420.1_65_81;LOC_Os05g40420.3_65_81	Os05t0482700-01_65_81	tr|Q5KQH5|Q5KQH5_ORYSJ_65_81	Gold	81	S	230	L->V	0	mzspec:PXD000923:LHY_T7:scan:10570:AHGTAVGLPSDDDMGNS[Phospho]EVGHNALGAGR/3	1	0	0.983508	1	0	0.9826	1	0.0186947	0.9182	1	0.0191106	0.9253	0			1	0.0215954	0.9428	0			0			1	1	1	1	1	1	1	0.996491	0.993496	1	0.989474	1	0.00330578
HPAPNPSPPPAAAAPASSR	HPAPNPS[Phospho]PPPAAAAPASSR-7	LOC_Os02g52950.1	LOC_Os02g52950.1_43_49	Os02t0768700-01_43_49	tr|A0A0P0VQF4|A0A0P0VQF4_ORYSJ_43_49	Gold	49	S	46	P->L	4	mzspec:PXD002222:Rice_leaf_24h_phospho_test1:scan:07297:HPAPNPS[Phospho]PPPAAAAPASSR/2	0			1	0	0.9867	1	0	0.9647	1	0	0.975502	1	0.0234012	0.8868	1	0.0264325	0.938	0			0			1	1	1	0.987952	0.991071	1	1	1	1	1	1	1	0.000661157
VHACVGGTSVR	VHAC[Carbamidomethyl]VGGT[Phospho]SVR-8	LOC_Os02g05330.1	LOC_Os02g05330.1_140_147;LOC_Os06g48750.1_140_147;LOC_Os06g48750.3_95_102;LOC_Os06g48750.2_140_147	Os02t0146600-01_140_147;Os06t0701100-02_140_147;Os06t0701100-03_126_133	sp|P35683|IF4A1_ORYSJ_140_147;sp|Q6Z2Z4|IF4A3_ORYSJ_140_147;tr|A0A0N7KMN9|A0A0N7KMN9_ORYSJ_126_133	Gold	147	T	162	V->A	0	mzspec:PXD002222:Rice_leaf_0h_phospho_test1:scan:04302:VHAC[Carbamidomethyl]VGGT[Phospho]SVR/2	1	0.00339119	0.9648	1	0	0.966357	1	0.0236373	0.901082	1	0.00132806	0.9594	1	0.00124423	0.9587	0			0			0			1	1	0.990291	1	0.9375	1	1	1	1	1	1	1	0.00264463
VHACVGGTSVR	VHAC[Carbamidomethyl]VGGT[Phospho]SVR-8	LOC_Os06g48750.2	LOC_Os02g05330.1_140_147;LOC_Os06g48750.1_140_147;LOC_Os06g48750.3_95_102;LOC_Os06g48750.2_140_147	Os02t0146600-01_140_147;Os06t0701100-02_140_147;Os06t0701100-03_126_133	sp|P35683|IF4A1_ORYSJ_140_147;sp|Q6Z2Z4|IF4A3_ORYSJ_140_147;tr|A0A0N7KMN9|A0A0N7KMN9_ORYSJ_126_133	Gold	147	T	180	R->C	0	mzspec:PXD002222:Rice_leaf_0h_phospho_test1:scan:04302:VHAC[Carbamidomethyl]VGGT[Phospho]SVR/2	1	0.00339119	0.9648	1	0	0.966357	1	0.0236373	0.901082	1	0.00132806	0.9594	1	0.00124423	0.9587	0			0			0			1	1	1	1	1	1	1	1	0.998374	1	1	1	0.000330579
APSPSPPPPPR	APS[Phospho]PSPPPPPR-3	LOC_Os02g57500.1	LOC_Os02g57500.1_26_28	Os02t0820600-01_26_28	tr|Q6K712|Q6K712_ORYSJ_26_28	Gold	28	S	26	A->V	4	mzspec:PXD004705:Rice_phos_BR_3h_20per_F1_R2:scan:10164:APS[Phospho]PSPPPPPR/2	0			1	0	0.97104	1	0.0265531	0.880489	1	0	0.975102	1	0	0.972314	1	0.0194052	0.94875	0			0			1	1	1	1	0.991071	1	1	1	1	1	1	1	0.000330579
SRGGMEPFPKPAEER	S[Phospho]RGGMEPFPKPAEER-1	LOC_Os04g40400.1	LOC_Os04g40400.1_491_491	Os04t0480100-01_491_491	tr|B7FAA5|B7FAA5_ORYSJ_491_491	Gold	491	S	486	V->M	4	mzspec:PXD002222:Rice_leaf_0h_phospho_test3:scan:13070:S[Phospho]RGGMEPFPKPAEER/3	0			1	0	0.985025	1	0	0.973707	1	0.0191106	0.9201	1	0.0169086	0.9192	1	0.0187027	0.948976	0			0			1	0.920139	1	1	1	1	1	1	1	1	1	1	0.00760331
KPALSQSASFPAR	KPALSQSAS[Phospho]FPAR-9	LOC_Os11g36340.1	LOC_Os11g36340.1_80_88	Os11t0571900-01_80_88	tr|Q2R2B9|Q2R2B9_ORYSJ_80_88	Gold	88	S	106	K->N	0	mzspec:PXD005241:Rice_phos_mature_panicles_TiO2_25per_F1_R1_raw:scan:21304:KPALSQSAS[Phospho]FPAR/2	0			1	0.0137093	0.915119	1	0	0.9697	1	0.0107805	0.9444	1	0.00581793	0.9468	1	0	0.9701	0			0			1	1	1	1	1	1	1	1	1	1	0.997895	1	0.000330579
ELGEGSASVSPVSGLSSSR	ELGEGSASVS[Phospho]PVSGLSSSR-10	LOC_Os05g05950.1	LOC_Os05g05950.1_462_471	Os05t0151400-01_462_471;Os05t0151400-03_274_283	tr|Q65XQ8|Q65XQ8_ORYSJ_274_283;tr|Q0DKN6|Q0DKN6_ORYSJ_462_471	Gold	471	S	453	S->L	0	mzspec:PXD002222:Rice_leaf_24h_phospho_test2:scan:18257:ELGEGSASVS[Phospho]PVSGLSSSR/2	1	0.00357055	0.958102	1	0	0.9822	1	0.0309919	0.858469	1	0	0.9758	1	0	0.9708	0			0			0			0.814516	0.996528	0.961165	0.86747	1	1	1	1	0.980488	0.995122	1	1	0.0323967
GSSKETDPLSGAPVAHPVSSESR	GSS[Phospho]KETDPLSGAPVAHPVSSESR-3	LOC_Os06g48530.1	LOC_Os06g48530.1_311_313	Os06t0698859-01_311_313	tr|Q5Z4U6|Q5Z4U6_ORYSJ_311_313	Gold	313	S	347	R->H	0	mzspec:PXD002222:Rice_leaf_0h_phospho_test2:scan:14866:GSS[Phospho]KETDPLSGAPVAHPVSSESR/3	1	0.00357055	0.948837	1	0	0.9688	0			1	0.00132806	0.9601	1	0.00124423	0.9586	1	0.0395302	0.9088	0			0			0.997312	1	0.893204	0.987952	1	1	1	0.392982	0.41626	0.35122	0.345263	0.92823	0.331901
STSIENGIQR	STS[Phospho]IEN[Deamidated]GIQR-3	LOC_Os12g06890.1	LOC_Os12g06890.1_743_745			Gold	745	S	743	S->F	4	mzspec:PXD002222:Rice_leaf_24h_phospho_test2:scan:06542:STS[Phospho]IEN[Deamidated]GIQR/2	0			1	0	0.970903	1	0.00665979	0.930781	1	0.00132806	0.967737	1	0	0.963414	1	0.0378661	0.910005	0			0			0.994624	1	1	1	1	1	1	1	1	1	1	1	0.000661157
EAAADLSELSEGEK	EAAADLSELS[Phospho]EGEK-10	LOC_Os11g12810.1	LOC_Os11g12810.1_130_139		sp|Q53JI9|SPSA5_ORYSJ_39_48	Gold	139	S	129	R->W	0	mzspec:PXD004705:Rice_phos_BR_12h_20per_F1_R2:scan:16774:EAAADLSELS[Phospho]EGEK/2	1	0.00555317	0.856739	1	0	0.984405	0			1	0	0.9855	1	0	0.985007	1	0.0280652	0.929862	0			0			0.80914	0.989583	1	0.927711	1	1	1	1	1	1	1	1	0.0264463
SCSDTPHTPEGK	S[Phospho]C[Carbamidomethyl]SDTPHTPEGK-1	LOC_Os07g08790.1	LOC_Os07g08790.1_273_273	Os07t0185432-00_273_273	tr|A0A0P0X365|A0A0P0X365_ORYSJ_273_273	Gold	273	S	276	D->N	4	mzspec:PXD004705:Rice_phos_BR_3h_20per_F1_R2:scan:04355:S[Phospho]C[Carbamidomethyl]SDTPHTPEGK/2	0			1	0	0.971242	1	0.0316823	0.852398	1	0	0.982	1	0	0.9799	1	0.0142923	0.955656	0			0			1	1	1	1	1	1	1	0.992982	1	1	1	0.995215	0.000991736
VVYVQPPRPPSPVR	VVYVQPPRPPS[Phospho]PVR-11	LOC_Os04g45190.3	LOC_Os04g45190.3_96_106	Os04t0534400-01_125_135	tr|Q0JBF7|Q0JBF7_ORYSJ_125_135	Gold	106	S	131	Q->E	0	mzspec:PXD000923:LHY_T5:scan:08670:VVYVQPPRPPS[Phospho]PVR/2	1	0	0.9913	1	0.0460746	0.817707	0			1	0.00132806	0.964128	1	0	0.978802	1	0	0.988901	0			0			0.997312	1	0.980583	1	1	1	1	1	1	1	1	1	0.000991736
NLEEGGSTADKPLNR	NLEEGGS[Phospho]TADKPLNR-7	LOC_Os07g05610.2	LOC_Os07g05610.2_488_494;LOC_Os07g05610.1_488_494;LOC_Os07g05610.4_488_494;LOC_Os07g05610.3_488_494	Os07t0150500-01_488_494	tr|Q6ZLP6|Q6ZLP6_ORYSJ_488_494	Gold	494	S	489	L->V	4	mzspec:PXD005241:Rice_phos_root_TiO2_25per_F3_R1:scan:18797:NLEEGGS[Phospho]TADKPLNR/2	1	0.00357055	0.948424	1	0.00495755	0.9435	0			1	0.0116816	0.941606	1	0.0035959	0.9491	1	0.0135789	0.956904	0			0			1	1	0.980583	1	1	1	1	1	1	1	1	1	0.000661157
LNSLLNYK	LNS[Phospho]LLNYK-3	LOC_Os05g46340.1	LOC_Os05g46340.1_359_361	Os05t0540900-01_359_361	tr|Q5TKQ1|Q5TKQ1_ORYSJ_359_361	Gold	361	S	350	F->Y	0	mzspec:PXD002222:Rice_leaf_24h_phospho_test2:scan:19445:LNS[Phospho]LLNYK/2	1	0.00555317	0.873554	1	0	0.9901	0			1	0	0.9881	1	0	0.9883	1	0.0494587	0.899008	0			0			1	1	1	1	1	1	1	0.996491	0.996748	1	1	1	0.000991736
AQSGVMTAETGTYR	AQSGVMT[Phospho]AETGTYR-7	LOC_Os09g37230.1	LOC_Os09g37230.1_469_475	Os09t0544300-01_469_475	tr|Q7XXN2|Q7XXN2_ORYSJ_469_475	Gold	475	T	547	S->C	0	mzspec:PXD004939:Rice_phos_ABA_12h_20per_F1_R1:scan:16699:AQSGVMT[Phospho]AETGTYR/2	1	0.00357055	0.938278	0			1	0.00818719	0.929265	1	0.00132806	0.968606	1	0	0.973503	1	0.0283116	0.929073	0			0			1	1	1	1	1	0.985075	1	1	1	1	1	1	0.000991736
RADSLGVIR	RADS[Phospho]LGVIR-4	LOC_Os06g46366.1	LOC_Os06g46366.1_192_195	Os06t0677300-01_192_195	tr|Q653U9|Q653U9_ORYSJ_192_195	Gold	195	S	225	D->H	0	mzspec:PXD002222:Rice_leaf_0h_phospho_test3:scan:12049:RADS[Phospho]LGVIR/2	0			1	0	0.98403	1	0.0240388	0.886287	1	0	0.972611	1	0	0.963209	1	0.0279992	0.932252	0			0			1	1	1	1	1	1	1	0.996491	1	1	1	1	0.000330579
VVADDADADADGKSADDK	VVADDADADADGKS[Phospho]ADDK-14	LOC_Os01g65880.1	LOC_Os01g65880.3_205_218;LOC_Os01g65880.1_251_264;LOC_Os01g65880.2_205_218	Os01t0881300-02_251_264	sp|Q8RZQ8|SWT1A_ORYSJ_251_264	Gold	264	S	131	C->G	0	mzspec:PXD004705:Rice_phos_BR_3h_20per_F1_R1:scan:05879:VVADDADADADGKS[Phospho]ADDK/2	0			1	0.00403603	0.950595	1	0.00191862	0.942067	1	0.00248861	0.9537	1	0.0134313	0.9386	1	0.015835	0.952875	0			0			1	1	1	1	1	0.995025	1	0.961404	1	1	1	1	0.00396694
GGFDGMYSPGGGLR	GGFDGMYS[Phospho]PGGGLR-8	LOC_Os02g34560.1	LOC_Os02g34560.1_64_71;LOC_Os02g34560.2_64_71	Os02t0550600-01_64_71	sp|Q69T31|CINV1_ORYSJ_64_71	Gold	71	S	65	G->C	0	mzspec:PXD000923:LHY_T4:scan:06439:GGFDGMYS[Phospho]PGGGLR/2	1	0.00339119	0.9654	1	0.00495755	0.9449	0			1	0.0131853	0.938206	1	0.01443	0.925915	1	0.00286022	0.962704	0			0			1	1	1	1	0.973214	1	1	1	1	1	1	1	0.000991736
LEHPDSIEQDKESEDEIDAK	LEHPDSIEQDKES[Phospho]EDEIDAK-13	LOC_Os03g58590.1	LOC_Os03g58590.1_403_415			Gold	415	S	449	A->V	0	mzspec:PXD004705:Rice_phos_Nip_0h_20per_F1_R2:scan:15287:LEHPDSIEQDKES[Phospho]EDEIDAK/3	1	0.00357055	0.956971	1	0	0.964795	1	0.0316823	0.851824	1	0	0.9814	1	0	0.981	0			0			0			1	1	1	1	1	1	1	1	0.996748	1	1	1	0.000661157
IPENSDIKEDLSDDVEK	IPENSDIKEDLS[Phospho]DDVEK-12	LOC_Os04g42010.1	LOC_Os04g42010.1_269_280	Os04t0497600-01_269_280	tr|Q7XQH8|Q7XQH8_ORYSJ_269_280	Gold	280	S	262	R->I	0	mzspec:PXD004705:Rice_phos_Nip_0h_20per_F1_R3:scan:20946:IPENSDIKEDLS[Phospho]DDVEK/2	1	0.00555317	0.883531	1	0	0.976224	0			1	0	0.983411	1	0.0177325	0.915746	1	0	0.977027	0			0			1	1	1	1	1	1	1	0.996491	1	1	1	1	0.000330579
GEPNISYICSR	GEPNISY[Phospho]IC[Carbamidomethyl]SR-7	LOC_Os01g14860.3	LOC_Os01g14860.2_226_232;LOC_Os01g14860.4_154_160;LOC_Os01g14860.1_226_232;LOC_Os01g14860.3_226_232;LOC_Os01g19150.3_110_116;LOC_Os01g19150.4_110_116;LOC_Os01g19150.2_226_232;LOC_Os01g19150.5_226_232;LOC_Os01g19150.1_226_232;LOC_Os03g62500.1_240_246;LOC_Os05g04340.1_229_235;LOC_Os05g04340.2_229_235	Os01t0252100-01_226_232;Os01t0252100-02_226_232;Os01t0252100-03_226_232;Os01t0296100-01_226_232;Os03t0841800-01_240_246;Os05t0134000-01_229_235;Os05t0134000-03_229_235	tr|A0A0P0WHL9|A0A0P0WHL9_ORYSJ_229_235;tr|Q6AVQ3|Q6AVQ3_ORYSJ_240_246;tr|Q9LIS6|Q9LIS6_ORYSJ_226_232;tr|Q6AW02|Q6AW02_ORYSJ_229_235;tr|Q94IZ2|Q94IZ2_ORYSJ_226_232	Gold	232	Y	254	I->V	0	mzspec:PXD000923:LHY_T5:scan:08160:GEPNISY[Phospho]IC[Carbamidomethyl]SR/2	1	0.00357055	0.95956	1	0.00709402	0.935278	1	0	0.948355	1	0.00468897	0.950824	1	0.0108679	0.940188	0			0			0			1	1	1	1	0.982143	1	1	1	1	1	1	1	0.000661157
GEPNISYICSR	GEPNISY[Phospho]IC[Carbamidomethyl]SR-7	LOC_Os05g04340.1	LOC_Os01g14860.2_226_232;LOC_Os01g14860.4_154_160;LOC_Os01g14860.1_226_232;LOC_Os01g14860.3_226_232;LOC_Os01g19150.3_110_116;LOC_Os01g19150.4_110_116;LOC_Os01g19150.2_226_232;LOC_Os01g19150.5_226_232;LOC_Os01g19150.1_226_232;LOC_Os03g62500.1_240_246;LOC_Os05g04340.1_229_235;LOC_Os05g04340.2_229_235	Os01t0252100-01_226_232;Os01t0252100-02_226_232;Os01t0252100-03_226_232;Os01t0296100-01_226_232;Os03t0841800-01_240_246;Os05t0134000-01_229_235;Os05t0134000-03_229_235	tr|A0A0P0WHL9|A0A0P0WHL9_ORYSJ_229_235;tr|Q6AVQ3|Q6AVQ3_ORYSJ_240_246;tr|Q9LIS6|Q9LIS6_ORYSJ_226_232;tr|Q6AW02|Q6AW02_ORYSJ_229_235;tr|Q94IZ2|Q94IZ2_ORYSJ_226_232	Gold	235	Y	279	D->N	0	mzspec:PXD000923:LHY_T5:scan:08160:GEPNISY[Phospho]IC[Carbamidomethyl]SR/2	1	0.00357055	0.95956	1	0.00709402	0.935278	1	0	0.948355	1	0.00468897	0.950824	1	0.0108679	0.940188	0			0			0			1	1	1	1	1	1	1	0.996491	1	1	1	1	0.000330579
GEPNISYICSR	GEPNISY[Phospho]IC[Carbamidomethyl]SR-7	LOC_Os01g19150.2	LOC_Os01g14860.2_226_232;LOC_Os01g14860.4_154_160;LOC_Os01g14860.1_226_232;LOC_Os01g14860.3_226_232;LOC_Os01g19150.3_110_116;LOC_Os01g19150.4_110_116;LOC_Os01g19150.2_226_232;LOC_Os01g19150.5_226_232;LOC_Os01g19150.1_226_232;LOC_Os03g62500.1_240_246;LOC_Os05g04340.1_229_235;LOC_Os05g04340.2_229_235	Os01t0252100-01_226_232;Os01t0252100-02_226_232;Os01t0252100-03_226_232;Os01t0296100-01_226_232;Os03t0841800-01_240_246;Os05t0134000-01_229_235;Os05t0134000-03_229_235	tr|A0A0P0WHL9|A0A0P0WHL9_ORYSJ_229_235;tr|Q6AVQ3|Q6AVQ3_ORYSJ_240_246;tr|Q9LIS6|Q9LIS6_ORYSJ_226_232;tr|Q6AW02|Q6AW02_ORYSJ_229_235;tr|Q94IZ2|Q94IZ2_ORYSJ_226_232	Gold	232	Y	279	V->I	0	mzspec:PXD000923:LHY_T5:scan:08160:GEPNISY[Phospho]IC[Carbamidomethyl]SR/2	1	0.00357055	0.95956	1	0.00709402	0.935278	1	0	0.948355	1	0.00468897	0.950824	1	0.0108679	0.940188	0			0			0			1	1	1	1	1	1	1	1	0.998374	1	1	1	0.000330579
GEPNISYICSR	GEPNISY[Phospho]IC[Carbamidomethyl]SR-7	LOC_Os03g62500.1	LOC_Os01g14860.2_226_232;LOC_Os01g14860.4_154_160;LOC_Os01g14860.1_226_232;LOC_Os01g14860.3_226_232;LOC_Os01g19150.3_110_116;LOC_Os01g19150.4_110_116;LOC_Os01g19150.2_226_232;LOC_Os01g19150.5_226_232;LOC_Os01g19150.1_226_232;LOC_Os03g62500.1_240_246;LOC_Os05g04340.1_229_235;LOC_Os05g04340.2_229_235	Os01t0252100-01_226_232;Os01t0252100-02_226_232;Os01t0252100-03_226_232;Os01t0296100-01_226_232;Os03t0841800-01_240_246;Os05t0134000-01_229_235;Os05t0134000-03_229_235	tr|A0A0P0WHL9|A0A0P0WHL9_ORYSJ_229_235;tr|Q6AVQ3|Q6AVQ3_ORYSJ_240_246;tr|Q9LIS6|Q9LIS6_ORYSJ_226_232;tr|Q6AW02|Q6AW02_ORYSJ_229_235;tr|Q94IZ2|Q94IZ2_ORYSJ_226_232	Gold	246	Y	224	H->Q	0	mzspec:PXD000923:LHY_T5:scan:08160:GEPNISY[Phospho]IC[Carbamidomethyl]SR/2	1	0.00357055	0.95956	1	0.00709402	0.935278	1	0	0.948355	1	0.00468897	0.950824	1	0.0108679	0.940188	0			0			0			0.965054	0.996528	0.902913	1	1	0.497512	1	0.950877	0.985366	0.95122	1	1	0.0522314
SLSDLLFR	SLS[Phospho]DLLFR-3	LOC_Os03g08830.1	LOC_Os03g08830.1_522_524			Gold	524	S	512	Y->N	0	mzspec:PXD004705:Rice_phos_Nip_0h_20per_F1_R1:scan:29984:SLS[Phospho]DLLFR/2	1	0.00635037	0.848976	1	0	0.977455	1	0	0.95079	1	0	0.9787	1	0	0.978004	0			0			0			0.927419	0.996528	0.563107	1	1	0.0298507	0.789474	0.0526316	0.0926829	0.097561	0.141053	0.00956938	0.632066
SNSKFPFFQGK	SNS[Phospho]KFPFFQGK-3	LOC_Os04g13470.1	LOC_Os04g13470.1_512_514			Gold	514	S	528	S->N	0	mzspec:PXD004705:Rice_phos_Nip_0h_20per_F1_R3:scan:25616:SNS[Phospho]KFPFFQGK/2	1	0.00357055	0.914986	0			1	0.00962413	0.928298	1	0	0.9736	1	0	0.9729	1	0.0213195	0.9435	0			0			1	1	1	1	1	1	1	1	0.998374	1	1	1	0.000330579
EESNVKGDSEDDEPVMVVAK	EESNVKGDS[Phospho]EDDEPVMVVAK-9	LOC_Os04g50204.1	LOC_Os04g50204.1_666_674	Os04t0592400-01_666_674;Os04t0592400-02_320_328	tr|A0A0P0WE64|A0A0P0WE64_ORYSJ_320_328;tr|Q0JAK9|Q0JAK9_ORYSJ_666_674	Gold	674	S	641	V->I	0	mzspec:PXD004705:Rice_phos_Nip_0h_20per_F1_R2:scan:19250:EESNVKGDS[Phospho]EDDEPVMVVAK/2	1	0	0.9817	0			1	0.0363174	0.820048	1	0	0.9826	1	0	0.9821	1	0.00151347	0.964838	0			0			1	1	0.980583	1	1	1	1	1	1	1	1	1	0.000661157
LCSSLEPILR	LC[Carbamidomethyl]S[Phospho]SLEPILR-3	LOC_Os02g08120.1	LOC_Os02g08120.1_44_46;LOC_Os02g08120.2_44_46;LOC_Os02g35470.1_56_58;LOC_Os02g35470.4_56_58;LOC_Os02g35470.3_56_58;LOC_Os02g35470.2_56_58;LOC_Os04g36660.1_55_57	Os02t0177800-01_44_46;Os02t0177800-02_44_46;Os02t0562300-01_56_58;Os04t0444200-01_55_57	tr|A0A0P0VFI5|A0A0P0VFI5_ORYSJ_44_46;tr|Q6ETN1|Q6ETN1_ORYSJ_44_46;tr|Q7XRM0|Q7XRM0_ORYSJ_55_57;tr|Q6YU05|Q6YU05_ORYSJ_56_58	Gold	46	S	70	A->V	0	mzspec:PXD000923:LHY_T3:scan:05195:LC[Carbamidomethyl]S[Phospho]SLEPILR/2	1	0.00357055	0.964108	0			1	0.00191862	0.942983	1	0.0101353	0.946171	1	0.0108679	0.9411	1	0.0265728	0.936126	0			0			1	1	1	1	1	0.995025	1	1	1	1	1	1	0.000330579
LCSSLEPILR	LC[Carbamidomethyl]S[Phospho]SLEPILR-3	LOC_Os04g36660.1	LOC_Os02g08120.1_44_46;LOC_Os02g08120.2_44_46;LOC_Os02g35470.1_56_58;LOC_Os02g35470.4_56_58;LOC_Os02g35470.3_56_58;LOC_Os02g35470.2_56_58;LOC_Os04g36660.1_55_57	Os02t0177800-01_44_46;Os02t0177800-02_44_46;Os02t0562300-01_56_58;Os04t0444200-01_55_57	tr|A0A0P0VFI5|A0A0P0VFI5_ORYSJ_44_46;tr|Q6ETN1|Q6ETN1_ORYSJ_44_46;tr|Q7XRM0|Q7XRM0_ORYSJ_55_57;tr|Q6YU05|Q6YU05_ORYSJ_56_58	Gold	57	S	55	L->F	4	mzspec:PXD000923:LHY_T3:scan:05195:LC[Carbamidomethyl]S[Phospho]SLEPILR/2	1	0.00357055	0.964108	0			1	0.00191862	0.942983	1	0.0101353	0.946171	1	0.0108679	0.9411	1	0.0265728	0.936126	0			0			0.986559	1	1	1	1	1	1	1	1	1	1	1	0.00165289
LCSSLEPILR	LC[Carbamidomethyl]S[Phospho]SLEPILR-3	LOC_Os02g35470.1	LOC_Os02g08120.1_44_46;LOC_Os02g08120.2_44_46;LOC_Os02g35470.1_56_58;LOC_Os02g35470.4_56_58;LOC_Os02g35470.3_56_58;LOC_Os02g35470.2_56_58;LOC_Os04g36660.1_55_57	Os02t0177800-01_44_46;Os02t0177800-02_44_46;Os02t0562300-01_56_58;Os04t0444200-01_55_57	tr|A0A0P0VFI5|A0A0P0VFI5_ORYSJ_44_46;tr|Q6ETN1|Q6ETN1_ORYSJ_44_46;tr|Q7XRM0|Q7XRM0_ORYSJ_55_57;tr|Q6YU05|Q6YU05_ORYSJ_56_58	Gold	58	S	39	A->T	0	mzspec:PXD000923:LHY_T3:scan:05195:LC[Carbamidomethyl]S[Phospho]SLEPILR/2	1	0.00357055	0.964108	0			1	0.00191862	0.942983	1	0.0101353	0.946171	1	0.0108679	0.9411	1	0.0265728	0.936126	0			0			0.997312	1	1	1	1	1	1	1	1	1	1	1	0.000330579
LPPPPPSPVSPTDSGIAASPFK	LPPPPPS[Phospho]PVSPTDSGIAASPFK-7	LOC_Os01g42830.1	LOC_Os01g42830.1_215_221	Os01t0614700-01_215_221	tr|Q5ZDX7|Q5ZDX7_ORYSJ_215_221	Gold	221	S	218	P->S	4	mzspec:PXD005241:Rice_phos_mature_panicles__TiO2_25per_F3_R1_raw:scan:45884:LPPPPPS[Phospho]PVSPTDSGIAASPFK/3	0			1	0.00403603	0.948194	1	0	0.959753	1	0.0171665	0.929348	1	0.01443	0.92864	1	0.00151347	0.96421	0			0			1	1	1	1	1	1	1	1	1	1	0.997895	1	0.000330579
SVIIEDSPPSPASNGDK	SVIIEDSPPS[Phospho]PASN[Deamidated]GDK-10	LOC_Os03g05390.6	LOC_Os03g05390.12_297_306;LOC_Os03g05390.13_327_336;LOC_Os03g05390.3_327_336;LOC_Os03g05390.1_327_336;LOC_Os03g05390.6_327_336;LOC_Os03g05390.7_297_306;LOC_Os03g05390.10_297_306;LOC_Os03g05390.4_327_336;LOC_Os03g05390.11_297_306;LOC_Os03g05390.8_297_306;LOC_Os03g05390.9_297_306;LOC_Os03g05390.5_327_336;LOC_Os03g05390.2_327_336	Os03t0147400-01_327_336;Os03t0147400-02_239_248	tr|A0A0P0VT53|A0A0P0VT53_ORYSJ_239_248;tr|Q10RS7|Q10RS7_ORYSJ_327_336	Gold	336	S	345	K->E	0	mzspec:PXD002222:Rice_leaf_0h_phospho_test2:scan:14680:SVIIEDSPPS[Phospho]PASN[Deamidated]GDK/2	1	0.00555317	0.891726	1	0	0.9722	0			1	0	0.9701	1	0	0.9663	1	0.0283116	0.9289	0			0			0.997312	1	1	1	1	1	1	1	1	1	1	1	0.000330579
NFSELTVSWSDENK	NFS[Phospho]ELTVSWSDENK-3	LOC_Os01g69030.4	LOC_Os01g69030.2_177_179;LOC_Os01g69030.1_115_117;LOC_Os01g69030.4_177_179;LOC_Os01g69030.3_177_179	Os01t0919400-01_177_179	sp|Q0JGK4|SPSA1_ORYSJ_177_179;tr|A0A0P0VCD2|A0A0P0VCD2_ORYSJ_76_78	Gold	179	S	164	A->V	0	mzspec:PXD002222:Rice_leaf_0h_phospho_test1:scan:22022:NFS[Phospho]ELTVSWSDENK/2	0			1	0	0.991	1	0.00665979	0.936304	1	0	0.9726	1	0.0169086	0.9213	1	0.0442038	0.906437	0			0			1	0.975694	0.990291	1	1	1	1	1	1	1	1	0.995215	0.00297521
TSSYPQQPLQHR	TSS[Phospho]YPQQPLQHR-3	LOC_Os02g31220.2	LOC_Os01g56300.1_167_169;LOC_Os02g31220.2_173_175;LOC_Os02g31220.1_173_175	Os01t0769000-01_167_169;Os02t0517300-01_173_175;Os02t0517300-02_173_175	tr|Q64M88|Q64M88_ORYSJ_173_175;tr|Q5ZAQ3|Q5ZAQ3_ORYSJ_167_169	Gold	175	S	135	P->S	0	mzspec:PXD004705:Rice_phos_BR_3h_20per_F1_R2:scan:11207:TSS[Phospho]YPQQPLQHR/2	0			1	0.00923872	0.932	1	0.0236373	0.895783	1	0	0.9722	1	0	0.9705	1	0.0149795	0.955304	0			0			1	1	1	1	1	0.995025	1	1	1	1	1	1	0.000330579
TSSYPQQPLQHR	TSS[Phospho]YPQQPLQHR-3	LOC_Os01g56300.1	LOC_Os01g56300.1_167_169;LOC_Os02g31220.2_173_175;LOC_Os02g31220.1_173_175	Os01t0769000-01_167_169;Os02t0517300-01_173_175;Os02t0517300-02_173_175	tr|Q64M88|Q64M88_ORYSJ_173_175;tr|Q5ZAQ3|Q5ZAQ3_ORYSJ_167_169	Gold	169	S	184	I->V	0	mzspec:PXD004705:Rice_phos_BR_3h_20per_F1_R2:scan:11207:TSS[Phospho]YPQQPLQHR/2	0			1	0.00923872	0.932	1	0.0236373	0.895783	1	0	0.9722	1	0	0.9705	1	0.0149795	0.955304	0			0			0.150538	0.979167	0.38835	0.86747	0.9375	0.139303	0.763158	0.0105263	0.0325203	0.0146341	0.00631579	0.0143541	0.77719
DGEEGDENVASEEEDEEDGLK	DGEEGDENVAS[Phospho]EEEDEEDGLK-11	LOC_Os08g03390.1	LOC_Os08g03390.1_183_193;LOC_Os08g03390.2_183_193	Os08t0127700-01_183_193;Os08t0127700-02_183_193	sp|Q6ZK48|SLU7_ORYSJ_183_193	Gold	193	S	196	E->D	4	mzspec:PXD004705:Rice_phos_Nip_0h_20per_F1_R1:scan:19415:DGEEGDENVAS[Phospho]EEEDEEDGLK/2	0			1	0.0127208	0.916699	1	0.00665979	0.935775	1	0.00132806	0.965	1	0	0.964199	1	0.0213195	0.9436	0			0			1	1	0.980583	1	1	1	1	1	1	1	1	1	0.000661157
RRPGSPVR	RRPGS[Phospho]PVR-5	LOC_Os01g72890.1	LOC_Os01g72890.2_283_287;LOC_Os01g72890.1_283_287	Os01t0959000-01_283_287	tr|Q5JN45|Q5JN45_ORYSJ_283_287	Gold	287	S	290	R->K	4	mzspec:PXD005241:Rice_phos_leaf_TiO2_25per_F1_R1_raw:scan:00696:RRPGS[Phospho]PVR/3	0			1	0.00297156	0.957345	1	0.0330335	0.84925	1	0.0191106	0.918051	1	0	0.99837	1	0	0.9996	0			0			0.55914	0.909722	0.466019	0.53012	0.0535714	0.348259	0.0526316	0.347368	0.417886	0.780488	0.242105	0.0717703	0.573884
AAASAAAEGGSPEPLEVR	AAASAAAEGGS[Phospho]PEPLEVR-11	LOC_Os04g52050.1	LOC_Os04g52050.1_6_16			Gold	16	S	30	T->M	0	mzspec:PXD002222:Rice_leaf_0h_phospho_test1:scan:13590:AAASAAAEGGS[Phospho]PEPLEVR/2	1	0	0.9906	1	0	0.9931	0			1	0.024118	0.897781	1	0.0214605	0.901496	1	0.0262752	0.939512	0			0			1	1	1	1	1	1	1	1	0.998374	1	0.995789	1	0.000991736
GGSQGSSSGLIVK	GGS[Phospho]QGSSSGLIVK-3	LOC_Os02g49080.1	LOC_Os02g49080.1_124_126	Os02t0722700-01_124_126	tr|B7FAH5|B7FAH5_ORYSJ_124_126	Gold	126	S	156	R->H	0	mzspec:PXD002222:Rice_leaf_0h_phospho_test2:scan:10261:GGS[Phospho]QGSSSGLIVK/2	0			1	0	0.9856	1	0.0236373	0.893556	1	0.0131853	0.9371	1	0	0.9792	1	0.030674	0.926137	0			0			1	1	1	1	1	1	1	1	1	0.995122	1	1	0.000330579
KYDDPSPPPRR	KYDDPS[Phospho]PPPRR-6	LOC_Os02g13130.1	LOC_Os02g13130.1_11_16;LOC_Os02g13130.2_11_16;LOC_Os02g13130.3_11_16			Gold	16	S	7	S->P	0	mzspec:PXD002222:Rice_leaf_0h_phospho_test3:scan:03050:KYDDPS[Phospho]PPPRR/3	0			1	0	0.987802	1	0.0316823	0.851226	1	0	0.983019	1	0	0.9798	1	0.0339024	0.919208	0			0			0.997312	1	1	1	1	1	1	1	1	1	1	1	0.000330579
LELSAVPSSYYSGQLDPDR	LELSAVPSSYYS[Phospho]GQLDPDR-12	LOC_Os04g56290.1	LOC_Os04g56290.2_313_324;LOC_Os04g56290.1_313_324;LOC_Os04g56290.5_313_324	Os04t0658000-02_313_324	tr|Q8S3Q3|Q8S3Q3_ORYSJ_313_324	Gold	324	S	36	V->M	0	mzspec:PXD004705:Rice_phos_BR_3h_20per_F1_R3:scan:26957:LELSAVPSSYYS[Phospho]GQLDPDR/2	1	0.00357055	0.962209	1	0	0.9673	0			1	0	0.9734	1	0.0350461	0.847791	1	0.00151347	0.9694	0			0			0.975806	1	0.815534	0.987952	1	0.99005	0.973684	0.129825	0.315447	0.165854	0.442105	0.162679	0.43405
ALVASDDDNKPR	ALVAS[Phospho]DDDNKPR-5	LOC_Os04g33300.1	LOC_Os04g33300.1_16_20	Os04t0405800-01_18_22	tr|A0A0N7KJ06|A0A0N7KJ06_ORYSJ_18_22	Gold	20	S	42	S->C	0	mzspec:PXD004939:Rice_phos_ABA_12h_20per_F1_R2:scan:06175:ALVAS[Phospho]DDDNKPR/2	0			1	0.00297156	0.956404	1	0.0258401	0.881058	1	0	0.974208	1	0	0.9773	1	0.0280652	0.930821	0			0			1	1	1	1	1	1	1	0.996491	1	1	1	1	0.000330579
DNAGSDEEPDEPPAK	DNAGS[Phospho]DEEPDEPPAK-5	LOC_Os01g70020.1	LOC_Os01g70020.1_283_287	Os01t0924900-01_283_287;Os01t0924900-02_106_110	tr|A0A0P0VC90|A0A0P0VC90_ORYSJ_106_110;tr|Q5JKH1|Q5JKH1_ORYSJ_283_287	Gold	287	S	294	P->R	0	mzspec:PXD002222:Rice_leaf_0h_phospho_test2:scan:03996:DNAGS[Phospho]DEEPDEPPAK/2	0			1	0	0.9771	1	0.0236373	0.907368	1	0.00248861	0.9536	1	0	0.9695	1	0.037329	0.910671	0			0			1	1	0.980583	1	1	1	1	1	1	1	1	1	0.000661157
ASDAKPDSPPAGVDPPPPK	ASDAKPDS[Phospho]PPAGVDPPPPK-8	LOC_Os01g70020.1	LOC_Os01g70020.1_2_9	Os01t0924900-01_2_9	tr|Q5JKH1|Q5JKH1_ORYSJ_2_9	Gold	9	S	6	K->T	4	mzspec:PXD002222:Rice_leaf_0h_phospho_test3:scan:09659:ASDAKPDS[Phospho]PPAGVDPPPPK/2	0			1	0	0.983003	1	0.0265531	0.879024	1	0.0237812	0.901399	1	0	0.978702	1	0	0.974477	0			0			0.44086	0.961806	0.893204	0.831325	0.383929	1	1	0.996491	0.998374	0.995122	0.997895	1	0.104793
LTSGLGLR	LTS[Phospho]GLGLR-3	LOC_Os12g21890.1	LOC_Os12g21890.1_112_114	Os12t0407500-01_112_114	tr|Q2QT46|Q2QT46_ORYSJ_112_114	Gold	114	S	88	A->S	0	mzspec:PXD002222:Rice_leaf_0h_phospho_test3:scan:17524:LTS[Phospho]GLGLR/2	1	0.00357055	0.918656	1	0	0.965097	1	0	0.958336	1	0.0131853	0.937675	1	0.0134313	0.936112	0			0			0			1	1	1	1	1	1	1	1	1	1	0.997895	1	0.000330579
DGGSPAKPGSPK	DGGSPAKPGS[Phospho]PK-10	LOC_Os08g41400.1	LOC_Os08g41400.1_1017_1026	Os08t0525700-01_1017_1026;Os08t0525700-02_297_306	tr|A0A0N7KQ63|A0A0N7KQ63_ORYSJ_297_306;tr|Q84QV5|Q84QV5_ORYSJ_1017_1026	Gold	1026	S	1016	K->R	0	mzspec:PXD004705:Rice_phos_BR_12h_20per_F1_R2:scan:01645:DGGSPAKPGS[Phospho]PK/2	0			1	0.02344	0.89863	1	0	0.94505	1	0.00132806	0.9674	1	0.00124423	0.9577	1	0.0207046	0.945479	0			0			0.997312	1	0.980583	1	1	1	1	1	1	1	1	1	0.000991736
LGSQIDILAPIKY	LGS[Phospho]QIDILAPIKY-3	LOC_Os07g01870.1	LOC_Os07g01870.1_194_196	Os07t0109500-01_194_196	tr|Q7F225|Q7F225_ORYSJ_194_196	Gold	196	S	0		0	mzspec:PXD005241:Rice_phos_young_panicles__TiO2_25per_F3_R1_raw:scan:65553:LGS[Phospho]QIDILAPIKY/2	1	0	0.974375	0			1	0.0236373	0.897048	1	0.0220815	0.909014	1	0.00124423	0.953211	1	0	0.9772	0			0
IVSDEEEEVTTDR	IVS[Phospho]DEEEEVTTDR-3	LOC_Os11g12810.1	LOC_Os11g12810.1_194_196		sp|Q53JI9|SPSA5_ORYSJ_103_105	Gold	196	S	205	D->E	0	mzspec:PXD004705:Rice_phos_BR_12h_20per_F1_R3:scan:15909:IVS[Phospho]DEEEEVTTDR/2	1	0.00703643	0.840735	1	0	0.9859	0			1	0	0.9861	1	0.00581793	0.9458	1	0.0170336	0.9505	0			0			0.989247	0.986111	0.941748	0.987952	1	1	1	0.97193	0.813008	0.902439	0.698947	0.320574	0.146446
LGSFTFR	LGS[Phospho]FTFR-3	LOC_Os04g31340.1	LOC_Os04g31340.1_135_137	Os04t0382300-01_135_137;Os04t0382300-02_135_137;Os04t0382300-03_53_55	tr|A0A0P0W9D5|A0A0P0W9D5_ORYSJ_53_55;tr|Q7XVC0|Q7XVC0_ORYSJ_135_137	Gold	137	S	136	G->A	3	mzspec:PXD004705:Rice_phos_BR_3h_20per_F1_R3:scan:25031:LGS[Phospho]FTFR/2	1	0.00357055	0.963304	1	0.0313851	0.875233	1	0.00665979	0.931497	1	0	0.973423	1	0	0.965107	0			0			0			1	1	1	1	1	1	0.986842	1	1	1	1	1	0.000330579
TVSLPSDSGNLGVKPK	TVS[Phospho]LPSDSGNLGVKPK-3	LOC_Os02g06430.1	LOC_Os02g06430.1_623_625	Os02t0159200-01_623_625;Os02t0159200-02_144_146	tr|A0A0P0VF21|A0A0P0VF21_ORYSJ_144_146;tr|Q6ETI1|Q6ETI1_ORYSJ_623_625	Gold	625	S	609	R->Q	0	mzspec:PXD004705:Rice_phos_Nip_0h_20per_F1_R1:scan:19692:TVS[Phospho]LPSDSGNLGVKPK/2	1	0.00357055	0.930433	0			1	0.0186947	0.918635	1	0.00132806	0.9577	1	0.00124423	0.9569	1	0.0207046	0.944716	0			0			1	1	1	1	1	0.995025	1	1	1	1	1	1	0.000330579
TVVVTEDEGTSK	TVVVT[Phospho]EDEGTSK-5	LOC_Os05g35460.1	LOC_Os05g35460.1_202_206	Os05t0429400-01_202_206	tr|Q5TKJ2|Q5TKJ2_ORYSJ_202_206	Gold	206	T	235	A->V	0	mzspec:PXD002222:Rice_leaf_0h_phospho_test3:scan:06708:TVVVT[Phospho]EDEGTSK/2	1	0.00555317	0.875916	1	0	0.972719	0			1	0	0.97037	1	0.00124423	0.960236	1	0.0283116	0.9289	0			0			0.997312	0.982639	0.524272	0.963855	1	0.457711	0.973684	0.0526316	0.136585	0.0829268	0.132632	0.062201	0.583802
HIWPLNSDGPVTSASPER	HIWPLNSDGPVTSAS[Phospho]PER-15	LOC_Os03g55570.1	LOC_Os03g55570.1_208_222	Os03t0764450-00_349_363	tr|A0A0N7KI38|A0A0N7KI38_ORYSJ_349_363	Gold	222	S	251	G->R	0	mzspec:PXD004705:Rice_phos_Nip_0h_20per_F1_R3:scan:24749:HIWPLNSDGPVTSAS[Phospho]PER/3	0			1	0.0127208	0.9184	1	0.0111341	0.927117	1	0.00132806	0.9581	1	0.00124423	0.9573	1	0.0198286	0.947	0			0			0.997312	1	1	1	1	1	1	1	1	1	1	1	0.000330579
AYFDSADWALGK	AYFDS[Phospho]ADWALGK-5	LOC_Os05g49160.3	LOC_Os01g14690.4_61_65;LOC_Os01g14690.1_61_65;LOC_Os01g19940.1_40_44;LOC_Os01g47490.1_68_72;LOC_Os01g47490.2_68_72;LOC_Os01g47490.3_68_72;LOC_Os05g49160.1_67_71;LOC_Os05g49160.2_67_71;LOC_Os05g49160.3_67_71	Os01t0249300-01_61_65;Os01t0249300-02_61_65;Os01t0305200-01_40_44;Os01t0664500-01_68_72;Os01t0664500-03_68_72;Os05t0566600-01_41_45	tr|Q9LIU9|Q9LIU9_ORYSJ_61_65;tr|Q5SN58|Q5SN58_ORYSJ_68_72;tr|A0A0P0WQW5|A0A0P0WQW5_ORYSJ_41_45;tr|Q657U9|Q657U9_ORYSJ_40_44	Gold	71	S	62	K->M	0	mzspec:PXD002222:Rice_leaf_0h_phospho_test1:scan:21904:AYFDS[Phospho]ADWALGK/2	0			1	0.00297156	0.958904	1	0.00191862	0.940529	1	0.0131853	0.9383	1	0.0142003	0.9312	1	0.0262752	0.938936	0			0			1	1	1	1	1	0.995025	1	1	1	1	1	1	0.000330579
AYFDSADWALGK	AYFDS[Phospho]ADWALGK-5	LOC_Os01g47490.2	LOC_Os01g14690.4_61_65;LOC_Os01g14690.1_61_65;LOC_Os01g19940.1_40_44;LOC_Os01g47490.1_68_72;LOC_Os01g47490.2_68_72;LOC_Os01g47490.3_68_72;LOC_Os05g49160.1_67_71;LOC_Os05g49160.2_67_71;LOC_Os05g49160.3_67_71	Os01t0249300-01_61_65;Os01t0249300-02_61_65;Os01t0305200-01_40_44;Os01t0664500-01_68_72;Os01t0664500-03_68_72;Os05t0566600-01_41_45	tr|Q9LIU9|Q9LIU9_ORYSJ_61_65;tr|Q5SN58|Q5SN58_ORYSJ_68_72;tr|A0A0P0WQW5|A0A0P0WQW5_ORYSJ_41_45;tr|Q657U9|Q657U9_ORYSJ_40_44	Gold	72	S	104	A->G	0	mzspec:PXD002222:Rice_leaf_0h_phospho_test1:scan:21904:AYFDS[Phospho]ADWALGK/2	0			1	0.00297156	0.958904	1	0.00191862	0.940529	1	0.0131853	0.9383	1	0.0142003	0.9312	1	0.0262752	0.938936	0			0			1	1	1	1	1	1	1	1	1	1	0.997895	1	0.000330579
AYFDSADWALGK	AYFDS[Phospho]ADWALGK-5	LOC_Os01g19940.1	LOC_Os01g14690.4_61_65;LOC_Os01g14690.1_61_65;LOC_Os01g19940.1_40_44;LOC_Os01g47490.1_68_72;LOC_Os01g47490.2_68_72;LOC_Os01g47490.3_68_72;LOC_Os05g49160.1_67_71;LOC_Os05g49160.2_67_71;LOC_Os05g49160.3_67_71	Os01t0249300-01_61_65;Os01t0249300-02_61_65;Os01t0305200-01_40_44;Os01t0664500-01_68_72;Os01t0664500-03_68_72;Os05t0566600-01_41_45	tr|Q9LIU9|Q9LIU9_ORYSJ_61_65;tr|Q5SN58|Q5SN58_ORYSJ_68_72;tr|A0A0P0WQW5|A0A0P0WQW5_ORYSJ_41_45;tr|Q657U9|Q657U9_ORYSJ_40_44	Gold	44	S	60	T->I	0	mzspec:PXD002222:Rice_leaf_0h_phospho_test1:scan:21904:AYFDS[Phospho]ADWALGK/2	0			1	0.00297156	0.958904	1	0.00191862	0.940529	1	0.0131853	0.9383	1	0.0142003	0.9312	1	0.0262752	0.938936	0			0			0.948925	0.993056	0.679612	0.963855	1	0.393035	0.342105	0.459649	0.334959	0.341463	0.273684	0.248804	0.472397
AYFDSADWALGK	AYFDS[Phospho]ADWALGK-5	LOC_Os01g14690.1	LOC_Os01g14690.4_61_65;LOC_Os01g14690.1_61_65;LOC_Os01g19940.1_40_44;LOC_Os01g47490.1_68_72;LOC_Os01g47490.2_68_72;LOC_Os01g47490.3_68_72;LOC_Os05g49160.1_67_71;LOC_Os05g49160.2_67_71;LOC_Os05g49160.3_67_71	Os01t0249300-01_61_65;Os01t0249300-02_61_65;Os01t0305200-01_40_44;Os01t0664500-01_68_72;Os01t0664500-03_68_72;Os05t0566600-01_41_45	tr|Q9LIU9|Q9LIU9_ORYSJ_61_65;tr|Q5SN58|Q5SN58_ORYSJ_68_72;tr|A0A0P0WQW5|A0A0P0WQW5_ORYSJ_41_45;tr|Q657U9|Q657U9_ORYSJ_40_44	Gold	65	S	29	M->I	0	mzspec:PXD002222:Rice_leaf_0h_phospho_test1:scan:21904:AYFDS[Phospho]ADWALGK/2	0			1	0.00297156	0.958904	1	0.00191862	0.940529	1	0.0131853	0.9383	1	0.0142003	0.9312	1	0.0262752	0.938936	0			0			1	1	1	1	1	1	1	1	0.998374	1	1	1	0.000330579
KASGTLKTPENSPK	KASGTLKT[Phospho]PENS[Phospho]PK-8	LOC_Os05g28190.1	LOC_Os05g28190.1_455_462	Os05t0349500-01_455_462	tr|Q5W645|Q5W645_ORYSJ_455_462	Gold	462	T	322	S->L	0	mzspec:PXD002222:Rice_leaf_24h_phospho_test3:scan:02266:KASGTLKT[Phospho]PENS[Phospho]PK/2	0			1	0	0.986401	1	0.0338254	0.841498	1	0	0.980304	1	0	0.97853	1	0.0332339	0.9211	0			0			1	1	1	1	1	1	1	1	0.995122	1	0.997895	0.980861	0.00264463
APPSPAVLPEAENPTIHR	APPS[Phospho]PAVLPEAENPTIHR-4	LOC_Os03g64320.1	LOC_Os03g64320.1_1074_1077	Os03t0861100-01_1074_1077	tr|Q10A91|Q10A91_ORYSJ_1074_1077	Gold	1077	S	1075	P->L	4	mzspec:PXD004705:Rice_phos_Nip_0h_20per_F1_R3:scan:21285:APPS[Phospho]PAVLPEAENPTIHR/3	1	0.00357055	0.948402	0			1	0.00665979	0.931561	1	0.00468897	0.94991	1	0.0035959	0.949205	1	0.0295706	0.9285	0			0			1	1	1	1	1	0.995025	1	1	1	1	1	1	0.000330579
DIAPDVDPPSPR	DIAPDVDPPS[Phospho]PR-10	LOC_Os06g39912.1	LOC_Os06g39912.1_109_118	Os06t0601100-02_109_118	tr|Q69XK9|Q69XK9_ORYSJ_109_118	Gold	118	S	99	N->S	0	mzspec:PXD004939:Rice_phos_ABA_12h_20per_F1_R2:scan:18625:DIAPDVDPPS[Phospho]PR/2	1	0	0.9698	1	0.0313851	0.873895	0			1	0.00132806	0.965637	1	0	0.976214	1	0.0332339	0.921585	0			0			1	1	1	1	1	0.99005	1	1	1	1	1	1	0.000661157
KASGTLKTPENSPK	KASGTLKT[Phospho]PENS[Phospho]PK-12	LOC_Os05g28190.1	LOC_Os05g28190.1_455_466	Os05t0349500-01_455_466	tr|Q5W645|Q5W645_ORYSJ_455_466	Gold	466	S	322	S->L	0	mzspec:PXD002222:Rice_leaf_24h_phospho_test3:scan:02266:KASGTLKT[Phospho]PENS[Phospho]PK/2	0			1	0	0.986301	1	0.0338254	0.841336	1	0	0.980204	1	0	0.97843	1	0.0337819	0.9203	0			0			1	1	1	1	1	1	1	1	0.995122	1	0.997895	0.980861	0.00264463
ASGWQPSPR	ASGWQPS[Phospho]PR-7	Os10t0511900-01		Os10t0511900-01_307_313	tr|A0A0P0XW57|A0A0P0XW57_ORYSJ_307_313	Gold	313	S	NA	NA	NA	mzspec:PXD004705:Rice_phos_BR_12h_20per_F1_R1:scan:10678:ASGWQPS[Phospho]PR/2	0			1	0	0.960605	1	0.0269496	0.878095	1	0	0.979425	1	0.00124423	0.955109	1	0.0280652	0.93038	0			0
RFSDASVQSDIK	RFS[Phospho]DASVQSDIK-3	LOC_Os03g60620.1	LOC_Os03g60620.1_81_83;LOC_Os11g47760.5_80_82;LOC_Os11g47760.1_80_82;LOC_Os11g47760.6_80_82;LOC_Os11g47760.3_80_82;LOC_Os11g47760.2_80_82	Os03t0821100-01_81_83;Os11t0703900-01_80_82	tr|Q53NM9|Q53NM9_ORYSJ_80_82;tr|Q84TA1|Q84TA1_ORYSJ_81_83	Gold	83	S	46	V->I	0	mzspec:PXD004705:Rice_phos_BR_12h_20per_F1_R3:scan:15438:RFS[Phospho]DASVQSDIK/2	1	0	0.973199	0			1	0.0338254	0.841366	1	0	0.9807	1	0	0.970906	1	0.0264325	0.937206	0			0			1	1	1	1	1	1	1	0.996491	1	1	1	1	0.000330579
RFSDASVQSDIK	RFS[Phospho]DASVQSDIK-3	LOC_Os11g47760.1	LOC_Os03g60620.1_81_83;LOC_Os11g47760.5_80_82;LOC_Os11g47760.1_80_82;LOC_Os11g47760.6_80_82;LOC_Os11g47760.3_80_82;LOC_Os11g47760.2_80_82	Os03t0821100-01_81_83;Os11t0703900-01_80_82	tr|Q53NM9|Q53NM9_ORYSJ_80_82;tr|Q84TA1|Q84TA1_ORYSJ_81_83	Gold	82	S	571	A->T	0	mzspec:PXD004705:Rice_phos_BR_12h_20per_F1_R3:scan:15438:RFS[Phospho]DASVQSDIK/2	1	0	0.973199	0			1	0.0338254	0.841366	1	0	0.9807	1	0	0.970906	1	0.0264325	0.937206	0			0			1	1	1	1	1	0.995025	1	1	1	1	1	1	0.000330579
VETPPPPSYGFHNLDR	VET[Phospho]PPPPSYGFHNLDR-3	LOC_Os03g06340.1	LOC_Os03g06340.2_93_95;LOC_Os03g06340.1_93_95	Os03t0159200-01_93_95	tr|Q10RH2|Q10RH2_ORYSJ_93_95	Gold	95	T	93	V->L	4	mzspec:PXD004705:Rice_phos_BR_3h_20per_F1_R3:scan:21913:VET[Phospho]PPPPSYGFHNLDR/3	1	0.00357055	0.953147	1	0.0313851	0.875136	0			1	0	0.9838	1	0	0.962	1	0.0289208	0.928583	0			0			1	1	1	1	1	1	1	1	1	1	0.995789	1	0.000661157
DAYSDADDDDDDRPHAPPGPVDPSK	DAYS[Phospho]DADDDDDDRPHAPPGPVDPSK-4	LOC_Os01g01150.2	LOC_Os01g01150.2_64_67;LOC_Os01g01150.1_64_67;LOC_Os01g01150.3_64_67	Os01t0101600-01_64_67;Os01t0101600-02_64_67	tr|Q655M5|Q655M5_ORYSJ_64_67	Gold	67	S	77	P->S	0	mzspec:PXD000923:LHY_T8:scan:06808:DAYS[Phospho]DADDDDDDRPHAPPGPVDPSK/3	1	0	0.968815	1	0	0.968556	0			1	0.0203952	0.915596	1	0.0183735	0.9146	1	0.0278559	0.934	0			0			1	1	1	1	1	1	1	0.996491	1	1	1	1	0.000330579
QLSHLDR	Q[Gln->pyro-Glu]LS[Phospho]HLDR-3	LOC_Os07g33630.1	LOC_Os07g33630.1_528_530	Os07t0520400-01_528_530	tr|Q8H513|Q8H513_ORYSJ_528_530	Gold	530	S	553	S->N	0	mzspec:PXD004939:Rice_phos_ABA_3h_20per_F1_R1:scan:20277:Q[Gln->pyro-Glu]LS[Phospho]HLDR/2	1	0.00555317	0.897917	0			1	0.02859	0.869016	1	0	0.986697	1	0	0.9942	1	0.0170336	0.951027	0			0			1	1	1	1	1	1	1	1	1	1	0.997895	1	0.000330579
AFLAAAASSPR	AFLAAAASS[Phospho]PR-9	LOC_Os03g13190.1	LOC_Os03g13190.1_30_38;LOC_Os03g13190.2_30_38	Os03t0234600-00_30_38	tr|A0A0P0VV48|A0A0P0VV48_ORYSJ_30_38	Gold	38	S	6	P->S	0	mzspec:PXD004705:Rice_phos_Nip_0h_20per_F1_R2:scan:17557:AFLAAAASS[Phospho]PR/2	0			1	0.0225027	0.905	1	0.0111341	0.927257	1	0	0.97634	1	0	0.975902	1	0.033927	0.914126	0			0			0.97043	0.996528	0.757282	0.975904	1	0.597015	0.631579	0.442105	0.544715	0.565854	0.562105	0.464115	0.329256
WGSPDPYGR	WGS[Phospho]PDPYGR-3	LOC_Os03g16800.1	LOC_Os03g16800.1_178_180;LOC_Os03g16800.2_178_180	Os03t0275500-01_178_180	tr|Q10NB4|Q10NB4_ORYSJ_178_180	Gold	180	S	183	P->L	4	mzspec:PXD002222:Rice_leaf_24h_phospho_test3:scan:13115:WGS[Phospho]PDPYGR/2	0			1	0	0.991901	1	0.0385172	0.808869	1	0	0.989701	1	0	0.9895	1	0.0339024	0.915905	0			0			1	1	1	1	1	0.99005	0.973684	1	1	1	1	1	0.00132231
SKSFTSLAEAAAK	SKS[Phospho]FTSLAEAAAK-3	LOC_Os08g40510.1	LOC_Os08g40510.1_129_131	Os08t0516900-01_129_131	tr|Q84JT9|Q84JT9_ORYSJ_129_131	Gold	131	S	188	A->V	0	mzspec:PXD002222:Rice_leaf_24h_phospho_test3:scan:18043:SKS[Phospho]FTSLAEAAAK/2	1	0.00555317	0.895001	1	0	0.978209	0			1	0.0203952	0.914792	1	0.00474923	0.9471	1	0.0100996	0.959716	0			0			1	1	1	1	1	0.995025	1	1	1	1	1	1	0.000330579
NLSTPPPAIR	NLS[Phospho]TPPPAIR-3	LOC_Os06g44890.1	LOC_Os06g44890.1_852_854	Os06t0659300-01_852_854	sp|Q67U26|VLN3_ORYSJ_806_808	Gold	854	S	836	P->L	0	mzspec:PXD004705:Rice_phos_Nip_0h_20per_F1_R3:scan:16921:NLS[Phospho]TPPPAIR/2	0			1	0.00403603	0.9544	1	0.0330335	0.849953	1	0	0.974903	1	0	0.974805	1	0.0257546	0.939687	0			0			1	1	1	1	1	1	0.986842	1	1	1	1	1	0.000330579
IDIGGSPVSAAR	IDIGGS[Phospho]PVSAAR-6	LOC_Os03g08820.1	LOC_Os03g08820.1_384_389	Os03t0187100-00_10_15	tr|A0A0P0VU40|A0A0P0VU40_ORYSJ_10_15	Gold	389	S	388	G->V	3	mzspec:PXD002222:Rice_leaf_24h_phospho_test1:scan:13456:IDIGGS[Phospho]PVSAAR/2	1	0	0.97289	1	0	0.985507	1	0.0240388	0.886627	0			1	0.0228924	0.889198	1	0.0100996	0.959059	0			0			1	1	1	1	1	1	0.986842	1	1	1	1	1	0.000330579
LITDASVSSPVSR	LITDASVSS[Phospho]PVSR-9	LOC_Os04g34450.1	LOC_Os04g34450.1_197_205	Os04t0421900-01_197_205	tr|Q0JD86|Q0JD86_ORYSJ_197_205	Gold	205	S	172	V->E	0	mzspec:PXD000923:LHY_T5:scan:06060:LITDASVSS[Phospho]PVSR/2	1	0.00357055	0.957544	1	0.00709402	0.9353	0			1	0.0116816	0.9415	1	0.0108679	0.9407	1	0.033927	0.915417	0			0			1	1	1	1	1	1	1	1	0.996748	1	1	1	0.000661157
ISESGVPVPICK	ISES[Phospho]GVPVPIC[Carbamidomethyl]K-4	LOC_Os02g32160.1	LOC_Os02g32160.1_226_229	Os02t0521300-01_226_229	tr|Q6H563|Q6H563_ORYSJ_226_229	Gold	229	S	204	R->C	0	mzspec:PXD002222:Rice_leaf_0h_phospho_test2:scan:19432:ISES[Phospho]GVPVPIC[Carbamidomethyl]K/2	1	0.00555317	0.880564	1	0	0.9788	0			1	0	0.971964	1	0.0214605	0.898053	1	0.0100996	0.96061	0			0			1	1	1	1	1	1	1	1	1	1	1	0.995215	0.000330579
DFENASTDSEKLSPR	DFENASTDSEKLS[Phospho]PR-13	LOC_Os02g54500.1	LOC_Os02g54500.1_925_937	Os02t0786000-01_925_937	tr|B9F3M7|B9F3M7_ORYSJ_925_937	Gold	937	S	917	R->C	0	mzspec:PXD002222:Rice_leaf_0h_phospho_test1:scan:11386:DFENASTDSEKLS[Phospho]PR/2	1	0.00555317	0.878676	1	0	0.9876	0			1	0.00132806	0.9576	1	0.00124423	0.9524	1	0.0347195	0.912619	0			0			1	1	1	1	1	1	1	0.996491	1	1	1	1	0.000330579
KGSSDHLVLNIGR	KGS[Phospho]SDHLVLNIGR-3	LOC_Os02g38480.1	LOC_Os02g38480.1_1678_1680			Gold	1680	S	1621	D->Y	0	mzspec:PXD004939:Rice_phos_ABA_12h_20per_F1_R1:scan:19884:KGS[Phospho]SDHLVLNIGR/2	0			1	0.0111064	0.926	1	0.0309919	0.863441	1	0.00132806	0.9597	1	0	0.9758	1	0.00286022	0.9632	0			0			1	1	1	1	1	1	1	1	1	1	0.997895	1	0.000330579
SKPIEASEPSPVYVEEK	SKPIEASEPS[Phospho]PVYVEEK-10	LOC_Os07g36200.1	LOC_Os07g36200.1_269_278	Os07t0546100-01_252_261;Os07t0546100-02_57_66	tr|A0A0P0X7D6|A0A0P0X7D6_ORYSJ_57_66;tr|Q7XIJ5|Q7XIJ5_ORYSJ_252_261	Gold	278	S	294	A->V	0	mzspec:PXD002756:Orbi00308XM-Yej-Rice-Anthor-T_Recal:scan:16142:SKPIEASEPS[Phospho]PVYVEEK/2	0			1	0.0350226	0.860317	1	0	0.963103	1	0.00361973	0.9522	1	0.00124423	0.9514	1	0.0100996	0.9607	0			0			0.994624	1	1	1	1	1	1	1	1	1	1	1	0.000661157
DVVSPSSQGTVR	DVVS[Phospho]PSSQGTVR-4	LOC_Os07g32400.1	LOC_Os07g32400.1_155_158;LOC_Os07g32400.2_155_158;LOC_Os07g32400.3_155_158	Os07t0507300-01_319_322;Os07t0507300-02_319_322	tr|Q7EZ28|Q7EZ28_ORYSJ_319_322;tr|Q7EZ29|Q7EZ29_ORYSJ_319_322	Gold	158	S	152	A->V	0	mzspec:PXD000923:LHY_T5:scan:01952:DVVS[Phospho]PSSQGTVR/2	1	0	0.979498	1	0.00297156	0.957341	1	0.0416413	0.799093	1	0	0.9758	1	0	0.9752	0			0			0			0.346774	0.940972	0.300971	0.686747	0.633929	0	0.171053	0.0736842	0.107317	0.0829268	0.0189474	0.0382775	0.770579
DALSPEAAASASGVADR	DALS[Phospho]PEAAASASGVADR-4	LOC_Os08g41820.1	LOC_Os08g41820.1_154_157	Os08t0530300-01_154_157	tr|Q6ZI99|Q6ZI99_ORYSJ_154_157	Gold	157	S	174	A->V	0	mzspec:PXD002222:Rice_leaf_24h_phospho_test3:scan:17244:DALS[Phospho]PEAAASASGVADR/2	1	0.00555317	0.852581	1	0	0.9896	0			1	0	0.9837	1	0.0300968	0.877255	1	0	0.9812	0			0			1	1	1	1	0.991071	1	1	1	1	1	1	1	0.000330579
ATNFFSSSSFK	ATNFFSSSS[Phospho]FK-9	LOC_Os07g30300.1	LOC_Os07g30300.1_13_21	Os07t0486500-01_13_21;Os07t0486500-02_13_21	tr|Q84ZE8|Q84ZE8_ORYSJ_13_21	Gold	21	S	6	S->L	0	mzspec:PXD004705:Rice_phos_BR_3h_20per_F1_R2:scan:25371:ATNFFSSSS[Phospho]FK/2	0			1	0.0101625	0.926395	1	0	0.958487	1	0.00132806	0.9658	1	0.0183735	0.9147	1	0.0339024	0.918116	0			0			1	1	1	1	1	0.995025	1	1	1	1	1	1	0.000330579
GEVTPPAPPSPPR	GEVT[Phospho]PPAPPS[Phospho]PPR-4	LOC_Os09g37520.1	LOC_Os09g37520.1_348_351	Os09t0547300-01_348_351;Os09t0547300-02_110_113	tr|A0A0P0XR99|A0A0P0XR99_ORYSJ_110_113;tr|Q0IZV2|Q0IZV2_ORYSJ_348_351	Gold	351	T	418	G->A	0	mzspec:PXD005241:Rice_phos__shoot_meristem__TiO2_25per_F1_R1_raw:scan:26135:GEVT[Phospho]PPAPPS[Phospho]PPR/2	1	0.00357055	0.962608	1	0.00403603	0.955719	0			1	0.0413829	0.841015	1	0.00581793	0.946011	1	0	0.978113	0			0			0.997312	1	1	1	1	1	1	1	1	1	1	1	0.000330579
SASAFSGQLAELER	SAS[Phospho]AFSGQLAELER-3	LOC_Os03g10070.1	LOC_Os03g10070.1_114_116			Gold	116	S	142	A->T	0	mzspec:PXD005241:Rice_phos_mature_panicles__TiO2_25per_F2_R1_raw:scan:44784:SAS[Phospho]AFSGQLAELER/2	1	0.00357055	0.959843	0			1	0.0309919	0.860538	1	0.0107805	0.9455	1	0.00124423	0.954571	1	0.00825724	0.960827	0			0			1	1	0.902913	1	1	0.154229	0.368421	0.898246	0.926829	0.878049	0.997895	0.995215	0.10876
SPDAERPASPK	SPDAERPAS[Phospho]PK-9	LOC_Os03g21080.1	LOC_Os03g21080.1_179_187			Gold	187	S	178	R->Q	0	mzspec:PXD004705:Rice_phos_BR_12h_20per_F1_R1:scan:02543:SPDAERPAS[Phospho]PK/2	0			1	0.0203702	0.9082	1	0.0240388	0.886311	1	0	0.9779	1	0	0.9759	1	0.0279992	0.932812	0			0			1	1	1	1	1	1	1	1	1	1	0.997895	1	0.000330579
APPSPSPSTSSR	APPS[Phospho]PSPSTSSR-4	LOC_Os02g01960.1	LOC_Os02g01960.1_30_33	Os02t0109800-01_30_33	tr|Q6Z901|Q6Z901_ORYSJ_30_33	Gold	33	S	42	A->D	0	mzspec:PXD004939:Rice_phos_ABA_12h_20per_F1_R3:scan:04490:APPS[Phospho]PSPSTSSR/2	0			1	0.00403603	0.955371	1	0.0186947	0.918066	1	0.0184737	0.925687	1	0	0.976305	1	0.0465008	0.903916	0			0			0.965054	1	0.990291	0.987952	1	1	1	1	1	1	1	1	0.00495868
ATGAFILTASHNPGGPTEDFGIK	ATGAFILTAS[Phospho]HNPGGPTEDFGIK-10	LOC_Os03g50480.1	LOC_Os03g50480.1_115_124;LOC_Os03g50480.2_38_47	Os03t0712700-01_115_124	tr|Q9AUQ4|Q9AUQ4_ORYSJ_115_124	Gold	124	S	49	P->S	0	mzspec:PXD000923:LHY_T5:scan:25184:ATGAFILTAS[Phospho]HNPGGPTEDFGIK/3	1	0.00357055	0.961315	1	0.00495755	0.9444	1	0	0.951557	1	0.0279609	0.8796	0			1	0.0243326	0.9403	0			0			1	1	1	1	1	1	1	0.992982	1	1	1	1	0.000661157
AASVEKPENEKLSDSESQK	AASVEKPENEKLS[Phospho]DSESQK-13	LOC_Os02g42040.1	LOC_Os02g42040.1_812_824	Os02t0631500-00_60_72	tr|A0A0N7KFQ9|A0A0N7KFQ9_ORYSJ_60_72	Gold	824	S	827	E->K	4	mzspec:PXD000923:LHY_T4:scan:01561:AASVEKPENEKLS[Phospho]DSESQK/3	1	0	0.9845	1	0	0.9717	1	0.0439086	0.774161	1	0	0.9733	1	0	0.9727	0			0			0			1	1	1	1	1	1	0.973684	1	1	1	1	1	0.000661157
ETSPCALPIDQR	ETS[Phospho]PC[Carbamidomethyl]ALPIDQR-3	LOC_Os02g41550.4	LOC_Os02g41550.4_524_526;LOC_Os02g41550.1_524_526;LOC_Os02g41550.3_524_526;LOC_Os02g41550.2_524_526	Os02t0625000-01_524_526	tr|Q852P4|Q852P4_ORYSJ_524_526	Gold	526	S	510	S->G	0	mzspec:PXD004705:Rice_phos_BR_3h_20per_F1_R2:scan:18346:ETS[Phospho]PC[Carbamidomethyl]ALPIDQR/2	1	0.00555317	0.886818	0			1	0.0236373	0.904534	1	0	0.9746	1	0	0.9711	1	0.0264325	0.93863	0			0			0.997312	1	0.941748	1	1	0.78607	0.960526	1	0.996748	1	1	0.995215	0.0185124
DGEASDDEEEYDTK	DGEAS[Phospho]DDEEEYDTK-5	LOC_Os10g41960.1	LOC_Os10g41960.1_685_689	Os10t0569200-01_685_689	tr|Q8S7Q0|Q8S7Q0_ORYSJ_685_689	Gold	689	S	551	T->M	0	mzspec:PXD005241:Rice_phos_young_panicles__TiO2_25per_F3_R1_raw:scan:15018:DGEAS[Phospho]DDEEEYDTK/2	0			1	0.00611553	0.9377	1	0.00665979	0.9325	1	0.0147302	0.9322	1	0.0169086	0.9213	1	0.0170336	0.9519	0			0			1	1	1	1	1	1	1	0.996491	1	1	1	1	0.000330579
VHAIPLSPNSVLR	VHAIPLS[Phospho]PNSVLR-7	LOC_Os05g02500.1	LOC_Os05g02500.1_284_290;LOC_Os05g02500.3_39_45;LOC_Os05g02500.2_39_45	Os05t0115800-01_284_290		Gold	290	S	254	D->N	0	mzspec:PXD004705:Rice_phos_BR_12h_20per_F1_R2:scan:23808:VHAIPLS[Phospho]PNSVLR/3	1	0.00357055	0.954522	0			1	0.0292971	0.865638	1	0	0.9857	1	0	0.9618	1	0.0433255	0.907055	0			0			1	1	1	1	1	1	1	0.996491	1	1	1	1	0.000330579
EEGEISESEAETK	EEGEIS[Phospho]ESEAETK-6	LOC_Os07g46590.1	LOC_Os07g46590.1_757_762	Os07t0660200-01_577_582;Os07t0660200-02_249_254	tr|A0A0P0XA01|A0A0P0XA01_ORYSJ_249_254;tr|Q0D3X9|Q0D3X9_ORYSJ_577_582	Gold	762	S	735	K->N	0	mzspec:PXD005241:Rice_phos__shoot_meristem_TiO2_25per_F3_R1_raw:scan:18237:EEGEIS[Phospho]ESEAETK/2	0			1	0.00297156	0.956619	1	0.0330335	0.84995	1	0.00248861	0.955709	1	0.00124423	0.955009	1	0.0135789	0.95704	0			0			1	1	1	1	1	1	1	1	0.998374	1	1	1	0.000330579
YMAYSPSPSTTPHSPR	YMAYSPSPSTTPHS[Phospho]PR-14	LOC_Os02g49080.1	LOC_Os02g49080.1_6_19	Os02t0722700-01_6_19	tr|B7FAH5|B7FAH5_ORYSJ_6_19	Gold	19	S	41	E->D	0	mzspec:PXD002222:Rice_leaf_0h_phospho_test2:scan:12167:YMAYSPSPSTTPHS[Phospho]PR/2	0			1	0	0.9624	1	0.0236373	0.888833	1	0.00132806	0.9613	1	0.00124423	0.9607	1	0.0477003	0.900918	0			0			1	1	1	1	1	1	1	1	1	1	0.997895	1	0.000330579
INSTVESNEVSLSK	INS[Phospho]TVESNEVSLSK-3	LOC_Os08g10580.1	LOC_Os08g10580.1_39_41	Os08t0206700-01_39_41	tr|Q6ZJ98|Q6ZJ98_ORYSJ_39_41	Gold	41	S	23	E->K	0	mzspec:PXD000923:LHY_T5:scan:05608:INS[Phospho]TVESNEVSLSK/2	1	0.00357055	0.961804	1	0.0101625	0.926595	1	0	0.950689	1	0.0138409	0.936	0			1	0.0499743	0.89781	0			0			1	1	1	1	1	0.99005	1	1	1	1	1	1	0.000661157
LPLPSPSGGLSR	LPLPS[Phospho]PSGGLSR-5	LOC_Os08g43090.1	LOC_Os08g43090.1_265_269	Os08t0543900-00_265_269	tr|Q0J3Z8|Q0J3Z8_ORYSJ_265_269	Gold	269	S	292	A->S	0	mzspec:PXD004705:Rice_phos_Nip_0h_20per_F1_R1:scan:23312:LPLPS[Phospho]PSGGLSR/2	1	0	0.971159	1	0	0.9796	1	0.0481724	0.752792	1	0	0.983311	1	0	0.98291	0			0			0			0.997312	1	0.980583	1	1	1	1	1	1	1	1	1	0.000991736
SASLSEILDVK	SAS[Phospho]LSEILDVK-3	LOC_Os02g42580.1	LOC_Os02g42580.1_335_337	Os02t0638400-01_335_337	tr|Q6H5V3|Q6H5V3_ORYSJ_335_337	Gold	337	S	327	L->R	0	mzspec:PXD002222:Rice_leaf_0h_phospho_test2:scan:23984:SAS[Phospho]LSEILDVK/2	1	0	0.972999	1	0	0.97391	1	0.0352018	0.826091	1	0.0131853	0.939172	0			1	0.0142923	0.9568	0			0			1	1	1	1	1	1	1	1	0.986992	1	0.972632	0.990431	0.00760331
MGSLHVSIPEPDPDDAK	MGS[Phospho]LHVSIPEPDPDDAK-3	LOC_Os02g10650.1	LOC_Os02g10650.1_287_289;LOC_Os02g10650.2_265_267	Os02t0200000-01_287_289	tr|Q6Z7A1|Q6Z7A1_ORYSJ_287_289	Gold	289	S	281	C->R	0	mzspec:PXD000923:LHY_T5:scan:13621:MGS[Phospho]LHVSIPEPDPDDAK/2	1	0	0.98599	0			1	0	0.953539	1	0.00361973	0.952709	1	0.0391526	0.8395	1	0.0265728	0.937006	0			0			0.994624	0.972222	0.747573	0.915663	0.866071	0.731343	0.907895	0.189474	0.165854	0.326829	0.0105263	0.0191388	0.55405
SSLGDRPATDSAGEGEEPSL	SSLGDRPATDS[Phospho]AGEGEEPSL-11	LOC_Os03g12250.1	LOC_Os03g12250.1_656_666	Os03t0223000-01_209_219;Os03t0223000-02_656_666;Os03t0223000-03_191_201	tr|A0A0N7KGV0|A0A0N7KGV0_ORYSJ_191_201;tr|A0A0P0VUW3|A0A0P0VUW3_ORYSJ_209_219;tr|Q8H811|Q8H811_ORYSJ_656_666	Gold	666	S	661	R->C	4	mzspec:PXD002756:Orbi00308XM-Yej-Rice-Anthor-T_Recal:scan:21306:SSLGDRPATDS[Phospho]AGEGEEPSL/2	1	0.00357055	0.937801	0			1	0	0.963921	1	0.0220815	0.9088	1	0.0214605	0.9077	1	0.0170336	0.950144	0			0			1	0.996528	1	1	1	1	1	1	1	1	1	1	0.000330579
VLEQLSGQSPVFSK	VLEQLSGQS[Phospho]PVFSK-9	LOC_Os05g11710.1	LOC_Os01g10820.1_38_46;LOC_Os05g11710.1_38_46;LOC_Os06g35730.1_38_46	Os01t0205500-01_38_46;Os05t0207300-01_38_46;Os06t0550000-00_55_63	sp|Q0DK10|RL11_ORYSJ_38_46;tr|A0A0P0WXQ4|A0A0P0WXQ4_ORYSJ_55_63;tr|Q9LWN1|Q9LWN1_ORYSJ_38_46	Gold	46	S	1	M->I	0	mzspec:PXD002756:Orbi00853XM-Yej-Rice-Anthor-T-1:scan:28168:VLEQLSGQS[Phospho]PVFSK/2	1	0.00555317	0.882542	0			1	0	0.975471	1	0.00132806	0.957	1	0.028283	0.8819	1	0.00151347	0.968	0			0			0.997312	1	1	1	1	1	1	1	1	1	1	1	0.000330579
VLEQLSGQSPVFSK	VLEQLSGQS[Phospho]PVFSK-9	LOC_Os01g10820.1	LOC_Os01g10820.1_38_46;LOC_Os05g11710.1_38_46;LOC_Os06g35730.1_38_46	Os01t0205500-01_38_46;Os05t0207300-01_38_46;Os06t0550000-00_55_63	sp|Q0DK10|RL11_ORYSJ_38_46;tr|A0A0P0WXQ4|A0A0P0WXQ4_ORYSJ_55_63;tr|Q9LWN1|Q9LWN1_ORYSJ_38_46	Gold	46	S	6	K->T	0	mzspec:PXD002756:Orbi00853XM-Yej-Rice-Anthor-T-1:scan:28168:VLEQLSGQS[Phospho]PVFSK/2	1	0.00555317	0.882542	0			1	0	0.975471	1	0.00132806	0.957	1	0.028283	0.8819	1	0.00151347	0.968	0			0			0.994624	1	1	1	1	1	1	1	1	1	1	1	0.000661157
VLEQLSGQSPVFSK	VLEQLSGQS[Phospho]PVFSK-9	LOC_Os06g35730.1	LOC_Os01g10820.1_38_46;LOC_Os05g11710.1_38_46;LOC_Os06g35730.1_38_46	Os01t0205500-01_38_46;Os05t0207300-01_38_46;Os06t0550000-00_55_63	sp|Q0DK10|RL11_ORYSJ_38_46;tr|A0A0P0WXQ4|A0A0P0WXQ4_ORYSJ_55_63;tr|Q9LWN1|Q9LWN1_ORYSJ_38_46	Gold	46	S	139	R->C	0	mzspec:PXD002756:Orbi00853XM-Yej-Rice-Anthor-T-1:scan:28168:VLEQLSGQS[Phospho]PVFSK/2	1	0.00555317	0.882542	0			1	0	0.975471	1	0.00132806	0.957	1	0.028283	0.8819	1	0.00151347	0.968	0			0			1	1	1	1	1	1	1	0.996491	1	1	1	1	0.000330579
SCSTPCLCPVSK	SC[Carbamidomethyl]S[Phospho]TPC[Carbamidomethyl]LC[Carbamidomethyl]PVSK-3	LOC_Os04g57300.1	LOC_Os04g57300.1_100_102;LOC_Os04g57300.2_100_102	Os04t0668700-01_100_102	tr|Q7XR71|Q7XR71_ORYSJ_100_102	Gold	102	S	86	P->S	0	mzspec:PXD005241:Rice_phos_callus_TiO2_25per_F2_R1_raw:scan:22200:SC[Carbamidomethyl]S[Phospho]TPC[Carbamidomethyl]LC[Carbamidomethyl]PVSK/2	1	0.00357055	0.93597	1	0.00709402	0.9365	0			1	0.0203952	0.914897	1	0.0169072	0.924515	1	0.0170336	0.950647	0			0			1	1	1	1	1	0.985075	1	1	1	1	1	1	0.000991736
AASYANDISEAESPR	AASYANDISEAES[Phospho]PR-13	LOC_Os06g13820.2	LOC_Os06g13820.1_832_844;LOC_Os06g13820.2_832_844	Os06t0247800-01_832_844	tr|Q654U5|Q654U5_ORYSJ_832_844	Gold	844	S	828	H->L	0	mzspec:PXD002222:Rice_leaf_0h_phospho_test3:scan:14521:AASYANDISEAES[Phospho]PR/2	1	0.00357055	0.953193	1	0	0.9751	1	0	0.970977	1	0.0176891	0.928528	1	0.0423479	0.8328	0			0			0			1	1	1	1	1	1	1	1	0.998374	1	1	1	0.000330579
VDYSDDDDDFIVK	VDYS[Phospho]DDDDDFIVK-4	LOC_Os05g51754.1	LOC_Os05g51754.1_146_149	Os05t0596200-03_146_149	tr|Q5TKF1|Q5TKF1_ORYSJ_146_149	Gold	149	S	132	P->S	0	mzspec:PXD004939:Rice_phos_ABA_3h_20per_F1_R1:scan:24480:VDYS[Phospho]DDDDDFIVK/2	0			1	0.0101625	0.9295	1	0.0272549	0.875412	1	0.00468897	0.9508	1	0	0.9713	1	0.0278559	0.933507	0			0			1	1	1	1	1	1	0.986842	1	1	1	1	1	0.000330579
SYSLGNLANVK	SYS[Phospho]LGNLANVK-3	LOC_Os10g42196.1	LOC_Os10g42196.1_702_704	Os10t0572500-01_702_704	tr|Q0IVG4|Q0IVG4_ORYSJ_702_704	Silver	704	S	780	G->S	0	mzspec:PXD002756:Orbi00308XM-Yej-Rice-Anthor-T_Recal:scan:26530:SYS[Phospho]LGNLANVK/2	0			1	0.0127208	0.9176	1	0	0.965278	1	0.0116816	0.9414	1	0.0228924	0.891	1	0.0265728	0.935912	0			0			1	1	1	1	1	1	1	1	1	1	0.997895	1	0.000330579
APATHQPVQVSSPSFR	APATHQPVQVSS[Phospho]PSFR-12	LOC_Os04g34450.1	LOC_Os04g34450.1_1070_1081	Os04t0421900-01_1070_1081	tr|Q0JD86|Q0JD86_ORYSJ_1070_1081	Gold	1081	S	1072	A->V	0	mzspec:PXD004939:Rice_phos_ABA_12h_20per_F1_R1:scan:16829:APATHQPVQVSS[Phospho]PSFR/3	0			1	0.00611553	0.937811	1	0.0236373	0.906111	1	0.021047	0.912661	1	0.0035959	0.949369	1	0.0213195	0.944243	0			0			1	1	0.990291	1	1	0.99005	1	0.992982	1	1	1	1	0.00165289
RLEAIVEPDSPGRR	RLEAIVEPDS[Phospho]PGRR-10	LOC_Os04g33260.1	LOC_Os04g33260.1_203_212	Os04t0405500-01_107_116	tr|Q0JDG3|Q0JDG3_ORYSJ_107_116	Gold	212	S	201	G->E	0	mzspec:PXD000923:LHY_T6:scan:05092:RLEAIVEPDS[Phospho]PGRR/2	1	0	0.971005	0			1	0.00665979	0.931485	1	0.0191106	0.924497	1	0.0169072	0.9237	1	0.0494587	0.898481	0			0			1	1	1	1	1	1	1	0.992982	1	1	1	1	0.000661157
RYSFIQSEER	RYS[Phospho]FIQSEER-3	LOC_Os05g39730.1	LOC_Os05g39730.1_307_309	Os05t0474900-01_307_309	tr|Q65WW0|Q65WW0_ORYSJ_307_309	Gold	309	S	319	V->M	0	mzspec:PXD004705:Rice_phos_Nip_0h_20per_F1_R1:scan:18736:RYS[Phospho]FIQSEER/2	1	0.00635037	0.849425	1	0.00157478	0.9602	1	0.0236373	0.896909	1	0	0.9709	1	0	0.9702	0			0			0			1	1	1	1	1	1	1	0.996491	1	1	1	1	0.000330579
LGSFLYSPGR	LGSFLYS[Phospho]PGR-7	LOC_Os01g59850.1	LOC_Os01g59850.1_189_195	Os01t0813900-01_189_195	tr|Q5N770|Q5N770_ORYSJ_189_195	Gold	195	S	198	R->H	4	mzspec:PXD004939:Rice_phos_ABA_3h_20per_F1_R2:scan:24578:LGSFLYS[Phospho]PGR/2	1	0.00357055	0.921571	1	0.00923872	0.930795	1	0.0292971	0.86658	1	0.00132806	0.96	1	0	0.968303	0			0			0			1	1	1	1	1	1	1	1	1	0.995122	1	1	0.000330579
TVAGPFSMSR	TVAGPFSMS[Phospho]R-9	LOC_Os07g22640.1	LOC_Os07g22640.1_490_498;LOC_Os07g22640.2_351_359;LOC_Os07g22640.3_267_275	Os07t0409100-01_490_498	tr|Q7XAL6|Q7XAL6_ORYSJ_490_498	Gold	498	S	479	G->S	0	mzspec:PXD000923:LHY_T4:scan:04693:TVAGPFSMS[Phospho]R/2	1	0	0.975601	0			1	0.0338254	0.846878	1	0.00132806	0.958208	1	0.00124423	0.957408	1	0.0395302	0.908809	0			0			1	1	1	1	1	1	1	0.989474	0.996748	1	0.985263	1	0.00396694
ELSHVNSPCDSTEEAGNLK	ELSHVNSPC[Carbamidomethyl]DS[Phospho]TEEAGNLK-11	LOC_Os08g37280.1	LOC_Os08g37280.2_111_121;LOC_Os08g37280.1_111_121	Os08t0477800-01_111_121	tr|Q6ZJC9|Q6ZJC9_ORYSJ_111_121	Gold	121	S	120	D->N	3	mzspec:PXD004705:Rice_phos_Nip_0h_20per_F1_R3:scan:14915:ELSHVNSPC[Carbamidomethyl]DS[Phospho]TEEAGNLK/2	0			1	0.0225027	0.902	1	0.0265531	0.880536	1	0.00248861	0.9567	1	0.00124423	0.956	1	0.0170336	0.950824	0			0			1	1	1	1	1	0.995025	1	1	1	1	1	1	0.000330579
VASFGELMR	VAS[Phospho]FGELMR-3	LOC_Os06g08280.1	LOC_Os06g08280.1_68_70	Os06t0181100-01_68_70	tr|Q0DE33|Q0DE33_ORYSJ_68_70	Gold	70	S	81	V->G	0	mzspec:PXD002222:Rice_leaf_24h_phospho_test1:scan:21193:VAS[Phospho]FGELMR/2	1	0.00357055	0.961904	1	0	0.9773	1	0.0236373	0.906341	1	0.0107805	0.94517	1	0.033816	0.854529	0			0			0			1	0.996528	1	1	1	1	1	1	1	1	1	1	0.000330579
SLSINEFLKPAEGER	SLS[Phospho]INEFLKPAEGER-3	LOC_Os01g41880.1	LOC_Os01g41880.1_313_315;LOC_Os05g51180.1_319_321	Os01t0603000-01_313_315;Os05t0589600-01_319_321	tr|Q6L561|Q6L561_ORYSJ_319_321;tr|Q5ZBA9|Q5ZBA9_ORYSJ_313_315	Gold	315	S	326	E->G	0	mzspec:PXD004705:Rice_phos_BR_12h_20per_F1_R3:scan:26065:SLS[Phospho]INEFLKPAEGER/3	1	0.00635037	0.843693	0			1	0.00665979	0.935902	1	0	0.9753	1	0	0.973	1	0.0339024	0.916841	0			0			1	1	0.980583	1	1	1	1	1	1	1	1	1	0.000661157
SLSINEFLKPAEGER	SLS[Phospho]INEFLKPAEGER-3	LOC_Os05g51180.1	LOC_Os01g41880.1_313_315;LOC_Os05g51180.1_319_321	Os01t0603000-01_313_315;Os05t0589600-01_319_321	tr|Q6L561|Q6L561_ORYSJ_319_321;tr|Q5ZBA9|Q5ZBA9_ORYSJ_313_315	Gold	321	S	351	G->A	0	mzspec:PXD004705:Rice_phos_BR_12h_20per_F1_R3:scan:26065:SLS[Phospho]INEFLKPAEGER/3	1	0.00635037	0.843693	0			1	0.00665979	0.935902	1	0	0.9753	1	0	0.973	1	0.0339024	0.916841	0			0			1	1	1	1	1	1	0.986842	1	1	1	1	1	0.000330579
INSGGISQQLISPLGNK	INSGGISQQLIS[Phospho]PLGNK-12	LOC_Os03g44900.1	LOC_Os03g44900.1_446_457;LOC_Os03g44900.3_415_426;LOC_Os03g44900.2_407_418	Os03t0652100-01_446_457	tr|Q7XZZ2|Q7XZZ2_ORYSJ_446_457	Silver	457	S	460	G->V	4	mzspec:PXD002756:Orbi00853XM-Yej-Rice-Anthor-T-1:scan:31842:INSGGISQQLIS[Phospho]PLGNK/2	0			1	0.011944	0.922	1	0	0.952623	1	0.0220815	0.9093	1	0.0212957	0.9081	1	0.0170336	0.9518	0			0			1	1	1	1	1	1	1	0.996491	1	1	1	1	0.000330579
SLPAHLGLDPAK	S[Phospho]LPAHLGLDPAK-1	LOC_Os03g07580.1	LOC_Os03g07580.1_186_186	Os03t0172000-01_186_186	tr|Q10R44|Q10R44_ORYSJ_186_186	Gold	186	S	269	E->D	0	mzspec:PXD004705:Rice_phos_Nip_0h_20per_F1_R1:scan:22470:S[Phospho]LPAHLGLDPAK/2	1	0.00357055	0.917567	0			1	0.0236373	0.908484	1	0.00917188	0.94781	1	0.00474923	0.946916	1	0.0324096	0.922548	0			0			1	1	1	1	1	1	1	1	0.998374	1	1	1	0.000330579
APTPAVGTPKPR	APTPAVGT[Phospho]PKPR-8	LOC_Os05g22670.1	LOC_Os05g22670.1_305_312	Os05t0292200-01_305_312	tr|Q0DJF8|Q0DJF8_ORYSJ_305_312	Gold	312	T	321	D->N	0	mzspec:PXD002222:Rice_leaf_24h_phospho_test1:scan:05382:APTPAVGT[Phospho]PKPR/2	1	0.017608	0.757227	1	0	0.9882	0			1	0	0.9861	1	0	0.9869	1	0.0311483	0.92426	0			0			1	1	1	1	1	0.99005	1	1	1	1	1	1	0.000661157
HVDASDDDVDK	HVDAS[Phospho]DDDVDK-5	LOC_Os03g46340.1	LOC_Os03g46340.1_409_413	Os03t0666200-01_409_413	tr|Q75H96|Q75H96_ORYSJ_409_413	Gold	413	S	416	D->N	4	mzspec:PXD005241:Rice_phos_young_panicles__TiO2_25per_F3_R1_raw:scan:08521:HVDAS[Phospho]DDDVDK/2	0			1	0.0403417	0.8373	1	0.0186947	0.916613	1	0.00132806	0.957821	1	0.00124423	0.956925	1	0	0.9728	0			0			1	1	0.990291	1	1	0.99005	1	0.936842	0.985366	1	0.983158	1	0.012562
LPIPQGLSFLR	LPIPQGLS[Phospho]FLR-8	LOC_Os06g41440.2	LOC_Os06g41440.2_5_12			Gold	12	S	17	V->F	4	mzspec:PXD005241:Rice_phos__shoot_meristem_TiO2_25per_F3_R1_raw:scan:62160:LPIPQGLS[Phospho]FLR/2	1	0.00913398	0.817229	0			1	0.0236373	0.906836	1	0	0.993748	1	0.01443	0.925745	1	0	0.997699	0			0			0.905914	1	1	0.987952	1	1	1	1	1	1	1	1	0.0119008
AGSSATVLSAPDSPR	AGSSATVLSAPDS[Phospho]PR-13	LOC_Os02g54990.2	LOC_Os02g54990.2_302_314	Os02t0792900-01_302_314;Os02t0792900-03_302_314	tr|Q6K688|Q6K688_ORYSJ_302_314	Gold	314	S	281	T->I	0	mzspec:PXD002222:Rice_leaf_24h_phospho_test1:scan:11366:AGSSATVLSAPDS[Phospho]PR/2	1	0.00357055	0.91677	1	0	0.9839	1	0	0.962758	1	0.0270317	0.8892	1	0.0234012	0.8879	0			0			0			1	1	0.990291	1	1	1	1	1	0.995122	0.995122	0.993684	1	0.00264463
RGSFSGPIVPR	RGSFS[Phospho]GPIVPR-5	LOC_Os09g33510.2	LOC_Os09g33510.1_447_451;LOC_Os09g33510.2_447_451	Os09t0509300-01_447_451	tr|Q0J0H3|Q0J0H3_ORYSJ_447_451	Gold	451	S	474	S->N	0	mzspec:PXD004705:Rice_phos_Nip_0h_20per_F1_R1:scan:19056:RGSFS[Phospho]GPIVPR/3	0			1	0.0336877	0.867754	1	0.0309919	0.863323	1	0	0.971503	1	0	0.970903	1	0.00151347	0.965411	0			0			1	1	1	1	1	0.995025	1	0.764912	0.95122	0.965854	0.993684	1	0.0357025
AGSFSFK	AGS[Phospho]FSFK-3	LOC_Os03g51250.1	LOC_Os03g51250.1_323_325	Os03t0722600-01_323_325	tr|Q10DR8|Q10DR8_ORYSJ_323_325	Gold	325	S	118	A->V	0	mzspec:PXD000923:LHY_T4:scan:12409:AGS[Phospho]FSFK/2	1	0	0.968404	1	0.0313851	0.880002	1	0.0240388	0.886442	1	0.00361973	0.952159	1	0.00124423	0.950692	0			0			0			1	1	1	1	1	1	1	1	0.998374	1	1	1	0.000330579
SISPEDDAGVEGSGHR	SIS[Phospho]PEDDAGVEGSGHR-3	LOC_Os03g59680.1	LOC_Os03g59680.1_47_49	Os03t0811500-01_47_49	tr|Q7XZH4|Q7XZH4_ORYSJ_47_49	Gold	49	S	63	R->H	0	mzspec:PXD004939:Rice_phos_ABA_3h_20per_F1_R1:scan:11932:SIS[Phospho]PEDDAGVEGSGHR/2	0			1	0.00297156	0.959032	1	0.0265531	0.880126	1	0.0176891	0.927363	1	0	0.972	1	0.0494587	0.89866	0			0			1	1	0.980583	1	1	1	1	1	1	0.995122	1	1	0.000991736
IGSGGLGSGR	IGS[Phospho]GGLGSGR-3	LOC_Os06g08840.3	LOC_Os02g39720.4_105_107;LOC_Os02g39720.2_105_107;LOC_Os02g39720.6_105_107;LOC_Os02g39720.3_105_107;LOC_Os06g08840.3_106_108;LOC_Os06g08840.1_106_108;LOC_Os06g08840.6_106_108;LOC_Os06g08840.4_106_108;LOC_Os06g08840.8_106_108;LOC_Os06g08840.5_106_108;LOC_Os06g08840.7_106_108;LOC_Os06g08840.2_106_108	Os02t0610600-01_105_107;Os06t0187900-01_106_108;Os06t0187900-02_106_108	sp|Q69KL9|RZ21A_ORYSJ_106_108;sp|Q6K9C3|RZP23_ORYSJ_105_107	Gold	108	S	123	R->H	0	mzspec:PXD002222:Rice_leaf_24h_phospho_test3:scan:06727:IGS[Phospho]GGLGSGR/2	0			1	0	0.9902	1	0.0439086	0.773536	1	0	0.980311	1	0	0.980011	1	0.0356451	0.911818	0			0			1	0.996528	1	1	1	1	1	1	1	1	1	1	0.000330579
IGSGGLGSGR	IGS[Phospho]GGLGSGR-3	LOC_Os02g39720.2	LOC_Os02g39720.4_105_107;LOC_Os02g39720.2_105_107;LOC_Os02g39720.6_105_107;LOC_Os02g39720.3_105_107;LOC_Os06g08840.3_106_108;LOC_Os06g08840.1_106_108;LOC_Os06g08840.6_106_108;LOC_Os06g08840.4_106_108;LOC_Os06g08840.8_106_108;LOC_Os06g08840.5_106_108;LOC_Os06g08840.7_106_108;LOC_Os06g08840.2_106_108	Os02t0610600-01_105_107;Os06t0187900-01_106_108;Os06t0187900-02_106_108	sp|Q69KL9|RZ21A_ORYSJ_106_108;sp|Q6K9C3|RZP23_ORYSJ_105_107	Gold	107	S	102	R->C	4	mzspec:PXD002222:Rice_leaf_24h_phospho_test3:scan:06727:IGS[Phospho]GGLGSGR/2	0			1	0	0.9902	1	0.0439086	0.773536	1	0	0.980311	1	0	0.980011	1	0.0356451	0.911818	0			0			0.997312	1	1	1	1	1	1	1	1	1	1	1	0.000330579
QGSLHVNIPDQDPEDAK	Q[Gln->pyro-Glu]GS[Phospho]LHVNIPDQDPEDAK-3	LOC_Os06g40510.1	LOC_Os06g40510.1_289_291			Gold	291	S	278	D->E;K	0	mzspec:PXD002222:Rice_leaf_0h_phospho_test1:scan:18971:Q[Gln->pyro-Glu]GS[Phospho]LHVNIPDQDPEDAK/2	1	0.00555317	0.903816	1	0	0.9633	0			1	0.0191106	0.924708	1	0.0183735	0.915	1	0.0304861	0.927315	0			0			0.637097	0.989583	0.398058	0.891566	1	0.0298507	0.0394737	0.0842105	0.178862	0.0585366	0.155789	0.0478469	0.6727272727272727;0.00033057851239669424
HVANPWTAPPIRSPEQK	HVANPWTAPPIRS[Phospho]PEQK-13	LOC_Os03g27800.1	LOC_Os03g27800.1_709_721	Os03t0395300-01_709_721	tr|Q94LH1|Q94LH1_ORYSJ_709_721	Gold	721	S	639	A->T	0	mzspec:PXD004939:Rice_phos_ABA_12h_20per_F1_R3:scan:19728:HVANPWTAPPIRS[Phospho]PEQK/3	0			1	0	0.9704	1	0.0439086	0.770926	1	0	0.970334	1	0	0.9746	1	0.0198286	0.947302	0			0			1	1	1	1	1	1	1	0.996491	1	1	1	1	0.000330579
SLPGNPDPEAEVIALSPR	SLPGNPDPEAEVIALS[Phospho]PR-16	LOC_Os10g28330.1	LOC_Os01g09850.1_49_64;LOC_Os01g09850.2_49_64;LOC_Os01g09850.3_49_64;LOC_Os10g28330.1_14_29	Os01t0195000-01_49_64;Os10t0419200-01_80_95	sp|B1B534|EHD2_ORYSJ_80_95;tr|Q5SMY2|Q5SMY2_ORYSJ_49_64	Gold	29	S	51	D->A	0	mzspec:PXD005241:Rice_phos_mature_panicles_TiO2_25per_F1_R1_raw:scan:45280:SLPGNPDPEAEVIALS[Phospho]PR/2	1	0.00357055	0.963784	0			1	0.00962413	0.927726	1	0.0265011	0.8904	1	0.0300968	0.877624	1	0.00151347	0.9686	0			0			1	1	1	1	1	1	0.986842	1	1	1	1	1	0.000330579
SLPGNPDPEAEVIALSPR	SLPGNPDPEAEVIALS[Phospho]PR-16	LOC_Os01g09850.1	LOC_Os01g09850.1_49_64;LOC_Os01g09850.2_49_64;LOC_Os01g09850.3_49_64;LOC_Os10g28330.1_14_29	Os01t0195000-01_49_64;Os10t0419200-01_80_95	sp|B1B534|EHD2_ORYSJ_80_95;tr|Q5SMY2|Q5SMY2_ORYSJ_49_64	Gold	64	S	62	A->T	4	mzspec:PXD005241:Rice_phos_mature_panicles_TiO2_25per_F1_R1_raw:scan:45280:SLPGNPDPEAEVIALS[Phospho]PR/2	1	0.00357055	0.963784	0			1	0.00962413	0.927726	1	0.0265011	0.8904	1	0.0300968	0.877624	1	0.00151347	0.9686	0			0			1	1	1	1	1	0.9801	1	1	1	1	1	1	0.00132231
VSSPPPEPAPAVR	VSS[Phospho]PPPEPAPAVR-3	LOC_Os06g30750.1	LOC_Os06g30750.1_46_48;LOC_Os06g30750.2_46_48	Os06t0503400-01_46_48	tr|Q656J2|Q656J2_ORYSJ_46_48	Gold	48	S	48	S->L	1	mzspec:PXD004705:Rice_phos_BR_3h_20per_F1_R3:scan:12695:VSS[Phospho]PPPEPAPAVR/2	1	0.00357055	0.92026	1	0	0.963721	1	0.0375969	0.817991	1	0.00132806	0.9669	1	0.00124423	0.95904	0			0			0			1	1	1	1	1	1	0.986842	1	1	1	1	1	0.000330579
ASISPSISPVHQK	ASIS[Phospho]PSISPVHQK-4	LOC_Os06g36360.2	LOC_Os06g36360.2_551_554;LOC_Os06g36360.3_551_554;LOC_Os06g36360.4_463_466;LOC_Os06g36360.1_551_554	Os06t0558700-01_140_143	tr|A0A0P0WY39|A0A0P0WY39_ORYSJ_140_143	Gold	554	S	542	S->N	0	mzspec:PXD002222:Rice_leaf_24h_phospho_test2:scan:12784:ASIS[Phospho]PSISPVHQK/2	1	0.00357055	0.955237	1	0	0.964203	0			1	0.00132806	0.959539	1	0.0344252	0.8512	1	0.0499743	0.896833	0			0			0.905914	1	0.825243	1	0.928571	0.0497512	0.776316	0.936842	0.973984	0.95122	1	1	0.103471
ASRDSDVNLSLK	ASRDS[Phospho]DVNLSLK-5	LOC_Os03g15650.1	LOC_Os03g15650.3_235_239;LOC_Os03g15650.1_300_304;LOC_Os03g15650.2_96_100	Os03t0262900-02_300_304	sp|Q10NQ3|VPS9A_ORYSJ_300_304	Gold	304	S	334	R->H	0	mzspec:PXD004939:Rice_phos_ABA_12h_20per_F1_R1:scan:15371:ASRDS[Phospho]DVNLSLK/2	1	0.0164774	0.761329	1	0	0.973781	1	0	0.966787	0			1	0	0.978589	1	0.0207046	0.945896	0			0			0.997312	1	0.980583	1	1	1	1	1	1	1	1	1	0.000991736
TSGSFVLR	TSGS[Phospho]FVLR-4	ChrSy.fgenesh.mRNA.37	ChrSy.fgenesh.mRNA.37_689_692			Gold	692	S	NA	NA	NA	mzspec:PXD002222:Rice_leaf_0h_phospho_test3:scan:15595:TSGS[Phospho]FVLR/2	1	0.0151121	0.767563	1	0	0.9843	0			1	0	0.983711	1	0	0.983809	1	0.0442038	0.90647	0			0
EIHLNAPSPDR	EIHLNAPS[Phospho]PDR-8	LOC_Os12g37430.1	LOC_Os12g37430.1_83_90;LOC_Os12g37430.3_83_90;LOC_Os12g37430.2_83_90	Os12t0561200-01_83_90	tr|A0A0P0YBA4|A0A0P0YBA4_ORYSJ_83_90	Gold	90	S	102	G->S	0	mzspec:PXD002222:Rice_leaf_0h_phospho_test1:scan:11646:EIHLNAPS[Phospho]PDR/2	1	0.00635037	0.844151	1	0	0.9837	0			1	0.0191106	0.922265	1	0.01443	0.9279	1	0.0198286	0.9476	0			0			1	1	1	1	1	1	1	0.989474	0.996748	1	0.989474	1	0.00330578
LASSPAPAPAK	LASS[Phospho]PAPAPAK-4	LOC_Os05g51180.1	LOC_Os05g51180.1_38_41	Os05t0589600-01_38_41	tr|Q6L561|Q6L561_ORYSJ_38_41	Gold	41	S	49	L->G;R;V	0	mzspec:PXD002222:Rice_leaf_0h_phospho_test3:scan:03907:LASS[Phospho]PAPAPAK/2	0			1	0	0.966924	1	0.0370172	0.818629	1	0.0107805	0.945311	1	0	0.965765	1	0.0289208	0.928559	0			0			0.857527	0.996528	0.660194	0.975904	1	0.80597	0.947368	0.101754	0.217886	0.24878	0.204211	0.0574163	0.52;0.001322314049586777;0.007603305785123967
NQPGNPNPDAEVIALSPR	NQPGNPNPDAEVIALS[Phospho]PR-16	LOC_Os09g38340.1	LOC_Os09g38340.3_51_66;LOC_Os09g38340.2_51_66;LOC_Os09g38340.1_51_66	Os09t0555700-01_51_66;Os09t0555700-02_51_66;Os09t0555700-03_51_66	tr|A0A0P0XQC6|A0A0P0XQC6_ORYSJ_51_66;tr|B7ERE7|B7ERE7_ORYSJ_51_66	Gold	66	S	23	P->S	0	mzspec:PXD005241:Rice_phos_root_TiO2_25per_F1_R1:scan:36332:NQPGNPNPDAEVIALS[Phospho]PR/2	0			1	0	0.961119	1	0.0470161	0.754874	1	0.00132806	0.9668	1	0	0.9661	1	0	0.9745	0			0			1	1	1	1	1	0.985075	1	1	1	1	1	1	0.000991736
SMSFSPER	SMSFS[Phospho]PER-5	Os08t0240800-01		Os08t0240800-01_773_777	sp|Q0J716|VLN5_ORYSJ_773_777	Gold	777	S	NA	NA	NA	mzspec:PXD002222:Rice_leaf_24h_phospho_test1:scan:11579:SMSFS[Phospho]PER/2	0			1	0	0.989205	1	0.0446797	0.757391	1	0	0.984806	1	0	0.984308	1	0.0442038	0.905832	0			0
TVAAKSPPVSPVK	TVAAKS[Phospho]PPVS[Phospho]PVK-6	LOC_Os06g51250.1	LOC_Os06g51250.1_800_805	Os06t0728600-00_800_805	tr|A0A0P0X1C3|A0A0P0X1C3_ORYSJ_800_805	Gold	805	S	807	P->T	4	mzspec:PXD000923:LHY_T7:scan:02942:TVAAKS[Phospho]PPVS[Phospho]PVK/2	1	0	0.969303	1	0.00709402	0.9359	1	0	0.94753	0			1	0.0486192	0.8147	1	0.015835	0.953238	0			0			1	1	0.980583	1	1	1	1	1	1	1	1	1	0.000661157
SSSGGFSGAENGGK	SSS[Phospho]GGFSGAEN[Deamidated]GGK-3	LOC_Os02g27950.1	LOC_Os02g27950.1_39_41;LOC_Os02g27950.2_39_41	Os02t0480900-01_39_41	tr|Q6K2L9|Q6K2L9_ORYSJ_39_41	Gold	41	S	57	S->R	0	mzspec:PXD004705:Rice_phos_BR_12h_20per_F1_R1:scan:04908:SSS[Phospho]GGFSGAEN[Deamidated]GGK/2	0			1	0.00495755	0.946478	1	0.0432871	0.787307	1	0.00132806	0.9655	1	0	0.9624	1	0.0112286	0.957743	0			0			1	1	1	1	1	1	1	1	0.996748	1	0.997895	1	0.000991736
RSISPVR	RS[Phospho]IS[Phospho]PVR-2	Os02t0204300-01		Os02t0204300-01_144_145	tr|A0A0P0VG74|A0A0P0VG74_ORYSJ_144_145	Silver	145	S	NA	NA	NA	mzspec:PXD002222:Rice_leaf_24h_phospho_test1:scan:03408:RS[Phospho]IS[Phospho]PVR/2	0			1	0.00495755	0.940079	1	0.0176349	0.921057	1	0.0216867	0.91197	1	0.0169072	0.9237	1	0.0324096	0.922245	0			0
RSISPVR	RS[Phospho]IS[Phospho]PVR-4	Os02t0204300-01		Os02t0204300-01_144_147	tr|A0A0P0VG74|A0A0P0VG74_ORYSJ_144_147	Silver	147	S	NA	NA	NA	mzspec:PXD002222:Rice_leaf_24h_phospho_test1:scan:03408:RS[Phospho]IS[Phospho]PVR/2	0			1	0.00495755	0.940079	1	0.0176349	0.921057	1	0.0216867	0.91197	1	0.0169072	0.9237	1	0.0324096	0.922245	0			0
AQDSSSIVSPIRK	AQDSSSIVS[Phospho]PIRK-9	LOC_Os08g43060.1	LOC_Os08g43060.2_510_518;LOC_Os08g43060.1_510_518;LOC_Os08g43060.3_508_516	Os08t0543600-01_510_518;Os08t0543600-02_213_221	tr|A0A0P0XI54|A0A0P0XI54_ORYSJ_213_221;tr|Q6ZBI5|Q6ZBI5_ORYSJ_510_518	Gold	518	S	520	I->S	4	mzspec:PXD004705:Rice_phos_BR_3h_20per_F1_R2:scan:13144:AQDSSSIVS[Phospho]PIRK/2	0			1	0.00709402	0.935306	1	0.0481724	0.752219	1	0	0.9814	1	0	0.9789	1	0	0.970928	0			0			1	1	1	1	1	1	1	1	1	1	0.997895	1	0.000330579
SKEVSEEPEHVRPK	[Acetyl]S[Phospho]KEVS[Phospho]EEPEHVRPK-5	LOC_Os04g16450.1	LOC_Os04g16450.1_2_6	Os04t0233400-01_2_6	sp|Q7XLR1|PIP26_ORYSJ_2_6	Gold	6	S	249	L->F	0	mzspec:PXD004939:Rice_phos_ABA_12h_20per_F1_R1:scan:11127:[Acetyl]S[Phospho]KEVS[Phospho]EEPEHVRPK/2	1	0.00635037	0.849299	1	0.0403417	0.833446	1	0.00665979	0.935493	1	0	0.999989	1	0	1	0			0			0			1	1	1	1	1	1	1	0.996491	1	1	1	1	0.000330579
NLSGGLPTEPISVNPLIGR	NLS[Phospho]GGLPTEPISVNPLIGR-3	LOC_Os08g23930.1	LOC_Os08g23930.2_229_231;LOC_Os08g23930.1_229_231	Os08t0328300-01_229_231;Os08t0328300-02_229_231	tr|Q6Z0H6|Q6Z0H6_ORYSJ_229_231	Gold	231	S	211	I->V	0	mzspec:PXD005241:Rice_phos_root_TiO2_25per_F3_R1:scan:59469:NLS[Phospho]GGLPTEPISVNPLIGR/2	1	0.00555317	0.889735	0			1	0	0.95344	1	0.0176891	0.926863	1	0.0328826	0.861574	1	0	0.9861	0			0			1	1	0.980583	1	1	1	1	1	1	1	1	1	0.000661157
IETGSPDKR	IETGS[Phospho]PDKR-5	LOC_Os08g32100.1	LOC_Os08g32100.1_439_443	Os08t0416400-01_439_443	tr|Q0J5P2|Q0J5P2_ORYSJ_439_443	Gold	443	S	425	G->V	0	mzspec:PXD004705:Rice_phos_BR_12h_20per_F1_R1:scan:01928:IETGS[Phospho]PDKR/2	0			1	0	0.96355	1	0.0439086	0.765696	1	0.00132806	0.969427	1	0	0.96621	1	0.0170336	0.951593	0			0			1	1	1	1	1	0.940299	1	1	1	1	1	1	0.00396694
FSGVFSSSGSPR	FSGVFSSSGS[Phospho]PR-10	LOC_Os02g43040.1	LOC_Os02g43040.1_397_406	Os02t0644500-01_397_406	tr|Q6H657|Q6H657_ORYSJ_397_406	Gold	406	S	366	G->C	0	mzspec:PXD004939:Rice_phos_ABA_12h_20per_F1_R3:scan:20398:FSGVFSSSGS[Phospho]PR/2	1	0.00357055	0.953787	0			1	0.0439086	0.780355	1	0.00361973	0.952265	1	0	0.9709	1	0.0100996	0.958804	0			0			1	1	1	1	1	1	1	0.996491	1	1	1	1	0.000330579
TVFSEACRPPTEGESGLLR	TVFSEAC[Carbamidomethyl]RPPTEGES[Phospho]GLLR-15	LOC_Os01g25820.1	LOC_Os01g25820.1_668_682;LOC_Os01g25820.2_668_682	Os01t0360200-01_668_682;Os01t0360200-03_668_682	sp|Q5ZAJ0|RBOHB_ORYSJ_668_682	Gold	682	S	695	D->Y	0	mzspec:PXD004705:Rice_phos_BR_12h_20per_F1_R3:scan:23237:TVFSEAC[Carbamidomethyl]RPPTEGES[Phospho]GLLR/2	1	0.0148018	0.783308	1	0	0.960504	1	0.00665979	0.934158	1	0	0.9743	1	0	0.9638	0			0			0			1	0.815972	0.990291	0.927711	1	1	1	1	1	1	1	1	0.0198347
LGANKFSER	LGANKFS[Phospho]ER-7	LOC_Os04g47220.1	LOC_Os04g47220.1_10_16	Os04t0559700-01_10_16	sp|Q7XSQ9|PIP12_ORYSJ_10_16	Gold	16	S	19	Q->R	4	mzspec:PXD004939:Rice_phos_ABA_3h_20per_F1_R2:scan:08697:LGANKFS[Phospho]ER/2	1	0.0185291	0.735	1	0.00709402	0.93429	0			1	0	0.9816	1	0	0.983708	1	0	0.980161	0			0			1	1	0.990291	1	1	1	1	0.989474	0.990244	0.995122	1	1	0.00363636
YLSPEDWSPTETK	YLSPEDWS[Phospho]PTETK-8	LOC_Os08g41710.1	LOC_Os08g41710.1_291_298	Os08t0528900-01_291_298	tr|Q0J485|Q0J485_ORYSJ_291_298	Gold	298	S	310	L->I	0	mzspec:PXD002756:Orbi00853XM-Yej-Rice-Anthor-T-1:scan:29459:YLSPEDWS[Phospho]PTETK/2	0			1	0.00297156	0.957514	1	0	0.960854	1	0.0265011	0.8916	1	0.0228924	0.890511	1	0.0347195	0.912759	0			0			0.997312	1	1	1	1	1	1	1	1	1	1	1	0.000330579
TADADTPAPAPAGTEK	TADADT[Phospho]PAPAPAGTEK-6	LOC_Os12g42550.1	LOC_Os12g42550.2_188_193;LOC_Os12g42550.1_192_197	Os12t0620400-01_192_197;Os12t0620400-04_192_197	tr|A0A0P0YC74|A0A0P0YC74_ORYSJ_192_197;tr|Q2QM23|Q2QM23_ORYSJ_192_197	Gold	197	T	182	E->K	0	mzspec:PXD002222:Rice_leaf_0h_phospho_test2:scan:03607:TADADT[Phospho]PAPAPAGTEK/2	0			1	0	0.9706	1	0.0439086	0.778452	1	0.00132806	0.9693	1	0	0.9633	1	0.0280652	0.9314	0			0			1	1	1	1	1	1	1	1	0.998374	1	1	1	0.000330579
ALLLQEQPTSPSDGSSR	ALLLQEQPTS[Phospho]PSDGSSR-10	LOC_Os09g33600.1	LOC_Os09g33600.1_693_702	Os09t0510700-01_693_702	tr|Q0J0G6|Q0J0G6_ORYSJ_693_702	Silver	702	S	670	G->A	0	mzspec:PXD005241:Rice_phos_mature_panicles__TiO2_25per_F2_R1_raw:scan:27550:ALLLQEQPTS[Phospho]PSDGSSR/2	1	0.00555317	0.888378	0			1	0.0176349	0.919487	1	0.0116816	0.940766	1	0.0169086	0.920098	1	0.0215954	0.943056	0			0			1	1	0.961165	1	1	0.950249	0.986842	1	1	1	1	1	0.00495868
QPSGSSLEGNTK	Q[Gln->pyro-Glu]PS[Phospho]GSSLEGNTK-3	LOC_Os10g36810.1	LOC_Os10g36810.1_1513_1515	Os10t0511900-01_199_201	tr|A0A0P0XW57|A0A0P0XW57_ORYSJ_199_201	Gold	1515	S	1532	G->C	0	mzspec:PXD002222:Rice_leaf_24h_phospho_test2:scan:08211:Q[Gln->pyro-Glu]PS[Phospho]GSSLEGNTK/2	1	0.00635037	0.84596	1	0	0.979702	0			1	0.0176891	0.926264	1	0.0248012	0.885041	1	0	0.97375	0			0			0.276882	0.934028	0.23301	0.843373	0.955357	0	0.0657895	0.0105263	0.0195122	0.0195122	0.00631579	0.0430622	0.798347
SVSEPDFGR	SVS[Phospho]EPDFGR-3	LOC_Os02g01490.1	LOC_Os02g01490.1_1184_1186;LOC_Os06g01650.2_854_856;LOC_Os06g01650.1_854_856	Os06t0105600-01_286_288	tr|A0A0P0WRX8|A0A0P0WRX8_ORYSJ_286_288	Gold	1186	S	1204	Q->L	0	mzspec:PXD004705:Rice_phos_Nip_0h_20per_F1_R1:scan:15349:SVS[Phospho]EPDFGR/2	1	0.00357055	0.955602	0			1	0.0416413	0.797797	1	0.00132806	0.963803	1	0	0.962786	1	0.0280652	0.930422	0			0			1	1	0.951456	1	1	0.597015	0.986842	0.852632	0.856911	0.892683	0.858947	0.980861	0.102479
SVSEPDFGR	SVS[Phospho]EPDFGR-3	LOC_Os06g01650.1	LOC_Os02g01490.1_1184_1186;LOC_Os06g01650.2_854_856;LOC_Os06g01650.1_854_856	Os06t0105600-01_286_288	tr|A0A0P0WRX8|A0A0P0WRX8_ORYSJ_286_288	Gold	856	S	900	H->L	0	mzspec:PXD004705:Rice_phos_Nip_0h_20per_F1_R1:scan:15349:SVS[Phospho]EPDFGR/2	1	0.00357055	0.955602	0			1	0.0416413	0.797797	1	0.00132806	0.963803	1	0	0.962786	1	0.0280652	0.930422	0			0			1	1	1	1	1	1	1	1	0.996748	1	0.995789	1	0.00132231
KQSQLQADSATIEPINK	KQS[Phospho]QLQADSATIEPINK-3	LOC_Os01g56910.1	LOC_Os01g56910.1_869_871	Os01t0777000-00_869_871	tr|A0A0P0V8W3|A0A0P0V8W3_ORYSJ_869_871	Gold	871	S	889	K->N	0	mzspec:PXD004705:Rice_phos_BR_12h_20per_F1_R1:scan:15858:KQS[Phospho]QLQADSATIEPINK/2	1	0.00555317	0.875002	0			1	0.0151048	0.922284	1	0	0.9855	1	0.0214605	0.9058	1	0.0332339	0.9207	0			0			1	1	1	1	0.991071	1	1	1	1	1	1	1	0.000330579
GSFDATNAVK	GS[Phospho]FDATNAVK-2	LOC_Os02g49070.1	LOC_Os02g49070.1_145_146	Os02t0722500-01_145_146	tr|Q6Z653|Q6Z653_ORYSJ_145_146	Gold	146	S	152	A->S	0	mzspec:PXD004939:Rice_phos_ABA_12h_20per_F1_R2:scan:13330:GS[Phospho]FDATNAVK/2	0			1	0.00495755	0.946655	1	0.0435762	0.7862	1	0.00132806	0.958716	1	0	0.974208	1	0.0224089	0.941999	0			0			1	1	1	1	1	1	1	1	1	1	0.995789	1	0.000661157
GIDALASDLDKTSPVGR	GIDALASDLDKTS[Phospho]PVGR-13	LOC_Os07g36200.1	LOC_Os07g36200.1_369_381	Os07t0546100-01_352_364;Os07t0546100-02_157_169	tr|A0A0P0X7D6|A0A0P0X7D6_ORYSJ_157_169;tr|Q7XIJ5|Q7XIJ5_ORYSJ_352_364	Gold	381	S	433	R->Q	0	mzspec:PXD000923:LHY_T5:scan:12599:GIDALASDLDKTS[Phospho]PVGR/2	1	0.00357055	0.94765	1	0.00709402	0.9352	1	0.0350269	0.839627	1	0.0126805	0.940106	1	0.008872	0.9437	0			0			0			1	0.996528	1	1	1	1	1	1	1	1	1	1	0.000330579
DLAPQTEAFVDRPPTADGSGPPGGAVK	DLAPQTEAFVDRPPT[Phospho]ADGSGPPGGAVK-15	LOC_Os02g54700.2	LOC_Os02g54700.2_155_169	Os02t0788400-01_155_169	tr|Q6K4P1|Q6K4P1_ORYSJ_155_169	Silver	169	T	173	S->P	4	mzspec:PXD004705:Rice_phos_BR_12h_20per_F1_R1:scan:21666:DLAPQTEAFVDRPPT[Phospho]ADGSGPPGGAVK/3	1	0.00357055	0.92946	0			1	0.0236373	0.903584	1	0.0138409	0.9339	1	0.0214605	0.9041	1	0.0279992	0.932	0			0			1	1	1	1	0.991071	1	1	1	1	1	1	1	0.000330579
VPSMALDR	VPS[Phospho]MALDR-3	LOC_Os06g37020.1	LOC_Os06g37020.1_75_77	Os06t0566500-01_75_77;Os06t0566500-02_75_77	tr|Q5Z650|Q5Z650_ORYSJ_75_77;tr|Q5Z649|Q5Z649_ORYSJ_75_77	Gold	77	S	57	A->V	0	mzspec:PXD000923:LHY_T4:scan:02896:VPS[Phospho]MALDR/2	1	0	0.973102	0			1	0.0439086	0.773202	1	0.00132806	0.959935	1	0.0134313	0.934758	1	0.00700059	0.961227	0			0			1	1	0.990291	1	1	1	1	1	1	0.995122	1	1	0.000661157
EFDDVSEQYVAVTK	EFDDVS[Phospho]EQYVAVTK-6	LOC_Os06g02130.1	LOC_Os06g02130.2_178_183;LOC_Os06g02130.1_178_183	Os06t0111400-01_178_183	tr|Q9LI02|Q9LI02_ORYSJ_178_183	Gold	183	S	183	S->P	1	mzspec:PXD005241:Rice_phos_leaf_TiO2_25per_F1_R1_raw:scan:33890:EFDDVS[Phospho]EQYVAVTK/2	1	0.00555317	0.875799	0			1	0	0.960054	1	0.0191106	0.9244	1	0.0328826	0.8611	1	0	0.979912	0			0			0.997312	1	1	1	1	1	1	1	1	1	1	1	0.000330579
ASSFSLAEAK	ASS[Phospho]FSLAEAK-3	LOC_Os04g55040.1	LOC_Os04g55040.1_65_67;LOC_Os04g55040.2_65_67	Os04t0643100-01_65_67;Os04t0643100-02_65_67	tr|Q7XJX6|Q7XJX6_ORYSJ_65_67	Gold	67	S	57	E->K	0	mzspec:PXD004705:Rice_phos_Nip_0h_20per_F1_R2:scan:18649:ASS[Phospho]FSLAEAK/2	0			1	0.0442729	0.82522	1	0.0236373	0.911793	1	0.00132806	0.957017	1	0.00124423	0.956217	1	0.0170336	0.950994	0			0			0.997312	1	1	1	1	1	1	1	1	1	1	1	0.000330579
DSELTNEDEKPIAPKPNDQVPEVSPDLGSPIK	DSELTNEDEKPIAPKPNDQVPEVSPDLGS[Phospho]PIK-29	LOC_Os03g26630.1	LOC_Os03g26630.2_255_283;LOC_Os03g26630.1_255_283	Os03t0383800-02_255_283	tr|Q10KI0|Q10KI0_ORYSJ_255_283	Gold	283	S	290	I->V	0	mzspec:PXD002756:Orbi00855XM-Yej-Rice-Anthor-T-3:scan:29042:DSELTNEDEKPIAPKPNDQVPEVSPDLGS[Phospho]PIK/3	1	0.00357055	0.9521	1	0.0111064	0.9242	1	0	0.963599	1	0.0220815	0.9069	1	0.0344252	0.8531	0			0			0			1	1	1	1	1	1	1	0.996491	1	1	1	1	0.000330579
TVAAKSPPVSPVK	TVAAKS[Phospho]PPVS[Phospho]PVK-10	LOC_Os06g51250.1	LOC_Os06g51250.1_800_809	Os06t0728600-00_800_809	tr|A0A0P0X1C3|A0A0P0X1C3_ORYSJ_800_809	Gold	809	S	808	V->I	3	mzspec:PXD005241:Rice_phos_root_TiO2_25per_F2_R1:scan:12263:TVAAKS[Phospho]PPVS[Phospho]PVK/2	1	0.00357055	0.943745	1	0.00709402	0.9365	1	0	0.94753	0			1	0.0478133	0.8169	1	0.015835	0.953337	0			0			0.997312	0.934028	0.990291	0.987952	1	1	1	1	1	1	1	1	0.00727273
GQQPPSYGMASPR	GQQPPSYGMAS[Phospho]PR-11	LOC_Os01g39380.1	LOC_Os01g39380.1_801_811;LOC_Os01g39380.2_770_780;LOC_Os01g39380.3_801_811	Os01t0575500-01_770_780	tr|A0A0P0V4C5|A0A0P0V4C5_ORYSJ_770_780	Gold	811	S	791	I->V	0	mzspec:PXD004939:Rice_phos_ABA_12h_20per_F1_R3:scan:14227:GQQPPSYGMAS[Phospho]PR/2	1	0.00703643	0.833911	1	0.00611553	0.937545	0			1	0.00248861	0.9537	1	0.00124423	0.9571	1	0.033927	0.913937	0			0			1	1	0.970874	1	1	0.940299	1	0.936842	0.943089	0.995122	0.991579	0.971292	0.0261157
TMTTPGTLAELDEER	TMT[Phospho]TPGTLAELDEER-3	LOC_Os01g53000.1	LOC_Os01g53000.2_48_50;LOC_Os01g53000.1_48_50	Os01t0730300-01_48_50;Os01t0730300-02_48_50	tr|Q9AX07|Q9AX07_ORYSJ_48_50;tr|A0A0P0V7R2|A0A0P0V7R2_ORYSJ_48_50	Gold	50	T	258	R->S	0	mzspec:PXD004705:Rice_phos_BR_12h_20per_F1_R2:scan:23483:TMT[Phospho]TPGTLAELDEER/2	1	0.00357055	0.940404	1	0.011944	0.921596	1	0.0272549	0.872866	1	0.00361973	0.9521	1	0.0214605	0.906246	0			0			0			1	1	1	1	1	1	1	0.996491	1	1	1	1	0.000330579
VSSAGLLVGSVLK	VSS[Phospho]AGLLVGSVLK-3	LOC_Os03g57450.1	LOC_Os03g57450.1_111_113	Os03t0788500-01_111_113	sp|Q6F3A6|CDPKA_ORYSJ_111_113	Silver	113	S	101	P->T	0	mzspec:PXD004705:Rice_phos_BR_12h_20per_F1_R2:scan:25742:VSS[Phospho]AGLLVGSVLK/2	1	0.00357055	0.930249	0			1	0.0272549	0.874102	1	0.0107805	0.9429	1	0.01443	0.9306	1	0.033927	0.914002	0			0			1	1	0.980583	1	1	1	1	1	1	0.995122	1	1	0.000991736
VVLPTSPHFIDSR	VVLPTS[Phospho]PHFIDSR-6	LOC_Os07g43350.1	LOC_Os07g43350.1_730_735	Os07t0626500-01_730_735	tr|Q8LI36|Q8LI36_ORYSJ_730_735	Silver	735	S	730	V->A	4	mzspec:PXD005241:Rice_phos_callus_TiO2_25per_F2_R1_raw:scan:39459:VVLPTS[Phospho]PHFIDSR/3	1	0.00357055	0.916806	0			1	0.0236373	0.900278	1	0.0203952	0.915	1	0.0214605	0.9005	1	0.0100996	0.95874	0			0			0.981183	0.996528	0.631068	1	1	0.154229	0.986842	0.0175439	0.0780488	0.0878049	0.0336842	0.0287081	0.632397
AADDLSSPAR	AADDLSS[Phospho]PAR-7	LOC_Os09g24250.1	LOC_Os09g24250.1_2_8	Os09t0407900-01_2_8	tr|Q69MX3|Q69MX3_ORYSJ_2_8	Gold	8	S	26	I->V	0	mzspec:PXD002222:Rice_leaf_24h_phospho_test1:scan:04086:AADDLSS[Phospho]PAR/2	1	0.00357055	0.913905	1	0.00495755	0.9417	1	0.0236373	0.900343	1	0.0216867	0.911035	1	0.0169072	0.924	0			0			0			0.0672043	0.944444	0.0970874	0.590361	0.00892857	0	0.0131579	0.00701754	0.0227642	0.0097561	0.00631579	0.00956938	0.873719
RPSQSAMDAGAAPASPSPPR	RPSQSAMDAGAAPAS[Phospho]PS[Phospho]PPR-15	LOC_Os02g52950.1	LOC_Os02g52950.1_5_19	Os02t0768700-01_5_19	tr|A0A0P0VQF4|A0A0P0VQF4_ORYSJ_5_19	Gold	19	S	46	P->L	0	mzspec:PXD002222:Rice_leaf_0h_phospho_test1:scan:08958:RPSQSAMDAGAAPAS[Phospho]PS[Phospho]PPR/3	0			1	0	0.966325	1	0.0309919	0.859592	1	0.00468897	0.9508	1	0.0328826	0.8625	1	0.0170336	0.9509	0			0			1	1	1	0.987952	0.991071	1	1	1	1	1	1	1	0.000661157
SKGSLGNLDVVATK	SKGS[Phospho]LGNLDVVATK-4	LOC_Os03g13614.3	LOC_Os03g13614.1_145_148;LOC_Os03g13614.3_145_148;LOC_Os03g13614.2_145_148	Os03t0239400-01_145_148	tr|Q10PC3|Q10PC3_ORYSJ_145_148	Gold	148	S	170	S->L	0	mzspec:PXD002222:Rice_leaf_0h_phospho_test1:scan:16020:SKGS[Phospho]LGNLDVVATK/2	1	0.00357055	0.939271	1	0	0.9836	1	0.0439086	0.770798	0			1	0.0169086	0.9199	1	0	0.975523	0			0			0.997312	1	1	1	1	1	1	1	1	1	1	1	0.000330579
SPPPMYPSYR	S[Phospho]PPPMYPSYR-1	LOC_Os06g50890.1	LOC_Os06g50890.1_230_230	Os06t0724600-02_188_188	tr|Q5Z990|Q5Z990_ORYSJ_188_188	Gold	230	S	237	S->P	0	mzspec:PXD002222:Rice_leaf_24h_phospho_test2:scan:15783:S[Phospho]PPPMYPSYR/2	1	0	0.989103	1	0	0.990501	1	0.0316823	0.853361	0			1	0.0493273	0.812833	1	0.0224089	0.942085	0			0			1	1	0.970874	1	1	1	0.842105	1	0.996748	1	1	1	0.00561984
FYMEPDTSDSGSMASGAHTR	FYMEPDTS[Phospho]DSGSMASGAHTR-8	LOC_Os02g45070.1	LOC_Os02g45070.1_1027_1034;LOC_Os02g45070.2_1011_1018	Os02t0672200-01_1027_1034;Os02t0672200-02_569_576	sp|Q6EU14|AGO1A_ORYSJ_1027_1034;tr|A0A0P0VN80|A0A0P0VN80_ORYSJ_569_576	Gold	1034	S	1021	A->V	0	mzspec:PXD005241:Rice_phos__shoot_meristem_TiO2_25per_F2_R1_raw:scan:29368:FYMEPDTS[Phospho]DSGSMASGAHTR/3	1	0.00555317	0.902959	0			1	0.00665979	0.9336	1	0.024118	0.898526	1	0.0317042	0.869889	1	0	0.9761	0			0			1	1	1	1	1	1	1	1	0.998374	1	1	1	0.000330579
ASAPIDGDQGTSQKPTVSDGERPA	ASAPIDGDQGTSQKPTVS[Phospho]DGERPA-18	LOC_Os02g45110.1	LOC_Os02g45110.1_683_700	Os02t0672600-01_683_700	sp|Q6EU10|MTA70_ORYSJ_683_700	Gold	700	S	451	L->V	0	mzspec:PXD004705:Rice_phos_Nip_0h_20per_F1_R3:scan:14134:ASAPIDGDQGTSQKPTVS[Phospho]DGERPA/2	1	0.00555317	0.864446	1	0.0255115	0.892249	0			1	0.00132806	0.9612	1	0.00124423	0.959764	1	0.0467891	0.90331	0			0			1	1	1	1	1	1	1	1	1	1	0.995789	1	0.000661157
IAATSSGGGSSR	IAATSS[Phospho]GGGSSR-6	LOC_Os01g04650.1	LOC_Os01g04650.1_143_148	Os01t0139200-01_143_148;Os01t0139200-02_143_148	tr|Q5ZDH9|Q5ZDH9_ORYSJ_143_148	Gold	148	S	235	S->A	0	mzspec:PXD004705:Rice_phos_BR_3h_20per_F1_R1:scan:01882:IAATSS[Phospho]GGGSSR/2	1	0.00635037	0.846406	1	0.00923872	0.930368	0			1	0.00132806	0.958368	1	0.008872	0.9421	1	0.0472563	0.903	0			0			0.44086	0.822917	0.466019	0.759036	0.535714	0.567164	0.631579	0.189474	0.0552846	0.0292683	0.0189474	0.0287081	0.720992
ALSAAGSFGK	ALSAAGS[Phospho]FGK-7	LOC_Os01g27990.1	LOC_Os01g27990.2_97_103;LOC_Os01g27990.1_97_103	Os01t0377700-01_97_103;Os01t0377700-02_97_103	sp|Q9AS33|NPL4_ORYSJ_97_103	Gold	103	S	338	G->S	0	mzspec:PXD000923:LHY_T5:scan:03630:ALSAAGS[Phospho]FGK/2	1	0	0.9795	1	0.0361748	0.846124	1	0.00191862	0.944211	1	0.0224843	0.905257	1	0.0214605	0.904654	0			0			0			1	1	1	1	1	1	1	1	0.98374	1	0.997895	0.995215	0.00396694
APNPSLSPR	APNPSLS[Phospho]PR-7	LOC_Os06g10710.1	LOC_Os06g10710.1_52_58			Gold	58	S	49	A->V	0	mzspec:PXD004939:Rice_phos_ABA_12h_20per_F1_R3:scan:09946:APNPSLS[Phospho]PR/2	1	0.0199166	0.727681	1	0.00297156	0.9575	1	0	0.955655	1	0.00132806	0.963504	1	0	0.9742	0			0			0			0.900538	1	0.990291	1	0.964286	1	0.986842	1	0.995122	0.995122	0.997895	1	0.0158678
QPSPPPVMAQVHPQHR	Q[Gln->pyro-Glu]PS[Phospho]PPPVMAQVHPQHR-3	LOC_Os01g31470.1	LOC_Os01g31470.1_302_304	Os01t0499300-01_302_304	tr|Q5QLJ2|Q5QLJ2_ORYSJ_302_304	Gold	304	S	303	P->H	3	mzspec:PXD002222:Rice_leaf_24h_phospho_test2:scan:18123:Q[Gln->pyro-Glu]PS[Phospho]PPPVMAQVHPQHR/3	1	0.0340496	0.629189	1	0	0.9929	0			1	0	0.9908	1	0	0.9904	1	0	0.975207	0			0			1	1	1	1	1	1	0.973684	1	1	1	1	1	0.000661157
ALGSFRSNA	ALGS[Phospho]FRSNA[Phospho]-4	LOC_Os07g26690.1	LOC_Os07g26690.1_282_285	Os07t0448800-01_282_285	sp|Q8H5N9|PIP21_ORYSJ_282_285	Gold	285	S	167	A->S	0	mzspec:PXD004939:Rice_phos_ABA_12h_20per_F1_R3:scan:15968:ALGS[Phospho]FRSNA[Phospho]/2	1	0.00555317	0.911048	1	0.0213596	0.907909	1	0.0236373	0.914325	1	0.0237812	0.902591	1	0.00997636	0.941412	0			0			0			1	1	0.990291	1	1	1	1	0.992982	0.978862	1	0.901053	1	0.0208264
RAYTDSPPEAATSEAATVAA	RAYTDS[Phospho]PPEAATSEAATVAA-6	LOC_Os03g48930.1	LOC_Os03g48930.1_193_198	Os03t0695600-01_193_198;Os03t0695600-02_23_28;Os03t0695600-03_193_198	sp|Q9LST6|PSB2_ORYSJ_193_198;tr|A0A0P0W1S3|A0A0P0W1S3_ORYSJ_23_28	Gold	198	S	39	D->G	0	mzspec:PXD002222:Rice_leaf_0h_phospho_test3:scan:17685:RAYTDS[Phospho]PPEAATSEAATVAA/2	1	0	0.978855	1	0	0.980902	1	0.00962413	0.928357	1	0.0436431	0.831625	1	0.0328826	0.85692	0			0			0			1	1	0.970874	1	1	1	1	0.996491	0.941463	0.980488	0.966316	0.483254	0.0555372
VFSTLVEEMK	VFS[Phospho]TLVEEMK-3	LOC_Os03g43010.1	LOC_Os03g43010.1_201_203	Os03t0628800-01_201_203	tr|Q10GG7|Q10GG7_ORYSJ_201_203	Gold	203	S	220	N->S	0	mzspec:PXD002222:Rice_leaf_24h_phospho_test2:scan:25487:VFS[Phospho]TLVEEMK/2	1	0.0151121	0.768538	1	0	0.965117	0			1	0.0116816	0.941	1	0.0134313	0.937306	1	0.00286022	0.962922	0			0			0.994624	1	1	1	1	1	1	1	1	1	1	1	0.000661157
TSSDWDAPDATPGIGR	TSSDWDAPDAT[Phospho]PGIGR-11	LOC_Os02g05310.4	LOC_Os02g05310.4_218_228;LOC_Os02g05310.2_218_228;LOC_Os02g05310.1_218_228;LOC_Os02g05310.3_218_228	Os02t0146400-01_218_228		Silver	228	T	172	K->N	0	mzspec:PXD002756:Orbi00855XM-Yej-Rice-Anthor-T-3:scan:25588:TSSDWDAPDAT[Phospho]PGIGR/2	0			1	0.0336877	0.867594	1	0.00548351	0.938575	1	0.0191106	0.9247	1	0.01443	0.9301	1	0.0385592	0.909937	0			0			1	1	1	1	1	1	1	1	0.998374	1	0.985263	1	0.00264463
DQSSSAPAASARPVSR	DQSSSAPAASARPVS[Phospho]R-15	LOC_Os07g36940.1	LOC_Os07g36940.1_888_902;LOC_Os07g36940.2_888_902	Os07t0555200-01_888_902	sp|B9FXV5|IF4G_ORYSJ_888_902;tr|A0A0P0X7E2|A0A0P0X7E2_ORYSJ_888_902	Gold	902	S	894	P->L	0	mzspec:PXD004705:Rice_phos_BR_3h_20per_F1_R2:scan:06028:DQSSSAPAASARPVS[Phospho]R/2	1	0.00703643	0.838566	1	0	0.964456	1	0.0432871	0.790592	1	0	0.988712	1	0	0.987506	0			0			0			0.642473	0.902778	0.961165	0.662651	0.848214	1	1	0.996491	1	1	1	1	0.0697521
LTSLASNIMSDLQDR	LTSLAS[Phospho]NIMSDLQDR-6	LOC_Os10g42420.1	LOC_Os10g42420.1_391_396	Os10t0574800-01_391_396	tr|Q7XBX2|Q7XBX2_ORYSJ_391_396	Gold	396	S	370	S->A	0	mzspec:PXD004705:Rice_phos_BR_3h_20per_F1_R2:scan:30655:LTSLAS[Phospho]NIMSDLQDR/2	1	0.0151121	0.774184	1	0.019476	0.910212	0			1	0	0.9747	1	0	0.969306	1	0.0249236	0.940175	0			0			1	1	1	1	1	1	1	1	0.996748	1	1	1	0.000661157
CFAGKPSEQDK	C[Carbamidomethyl]FAGKPS[Phospho]EQDK-7	LOC_Os06g43840.1	LOC_Os06g43840.1_871_877	Os06t0646400-01_871_877	tr|Q67W58|Q67W58_ORYSJ_871_877	Gold	877	S	880	D->N	4	mzspec:PXD005241:Rice_phos__shoot_meristem_TiO2_25per_F2_R1_raw:scan:05712:C[Carbamidomethyl]FAGKPS[Phospho]EQDK/2	1	0.00357055	0.91523	0			1	0	0.974579	1	0.046145	0.8167	1	0.0300475	0.878373	1	0	0.983307	0			0			1	1	1	1	1	0.99005	1	1	1	1	1	1	0.000661157
SPVGGFNYAVNR	S[Phospho]PVGGFNYAVNR-1	LOC_Os11g41890.1	LOC_Os11g41890.1_194_194	Os11t0637700-01_194_194;Os11t0637700-02_194_194;Os11t0637700-03_194_194	tr|Q2R0P4|Q2R0P4_ORYSJ_194_194;tr|A0A0P0Y4R9|A0A0P0Y4R9_ORYSJ_194_194	Silver	194	S	195	P->H	2	mzspec:PXD000923:LHY_T5:scan:09398:S[Phospho]PVGGFNYAVNR/2	1	0	0.97388	1	0.0319993	0.8715	0			1	0.0350653	0.8684	1	0.0214605	0.906	1	0.0198286	0.94771	0			0			1	1	1	1	1	1	1	1	1	1	1	0.995215	0.000330579
ALQESLNADSPPR	ALQESLNADS[Phospho]PPR-10	LOC_Os12g40490.1	LOC_Os12g40490.1_78_87	Os12t0596800-01_78_87;Os12t0596800-02_23_32	tr|A0A0P0YBW6|A0A0P0YBW6_ORYSJ_23_32;tr|Q2QMP4|Q2QMP4_ORYSJ_78_87	Gold	87	S	66	D->N	0	mzspec:PXD004705:Rice_phos_BR_3h_20per_F1_R2:scan:16671:ALQESLNADS[Phospho]PPR/2	1	0.0239317	0.689281	1	0	0.9711	0			1	0	0.975	1	0	0.9699	1	0.00286022	0.962143	0			0			0.986559	1	1	1	1	1	1	1	1	1	1	1	0.00165289
DATPEPDELDQDIVESDLELEGDIVESDHQDPPQK	DATPEPDELDQDIVES[Phospho]DLELEGDIVESDHQDPPQK-16	LOC_Os02g01030.1	LOC_Os02g01030.4_79_94;LOC_Os02g01030.3_79_94;LOC_Os02g01030.1_79_94;LOC_Os02g01030.2_78_93	Os02t0100300-01_78_93	tr|Q6YUA1|Q6YUA1_ORYSJ_78_93	Silver	94	S	120	D->G	0	mzspec:PXD004939:Rice_phos_ABA_3h_20per_F1_R3:scan:28298:DATPEPDELDQDIVES[Phospho]DLELEGDIVESDHQDPPQK/3	0			1	0.0225027	0.9031	1	0.0338254	0.84632	1	0.0131853	0.9379	1	0.00124423	0.9557	1	0.0324096	0.922181	0			0			1	1	1	1	1	1	1	1	0.998374	1	1	1	0.000330579
SPTGGSTSALLQQYEQQR	S[Phospho]PTGGSTSALLQQYEQQR-1	LOC_Os08g02690.1	LOC_Os08g02690.1_35_35	Os08t0120500-01_35_35	tr|Q6YPF2|Q6YPF2_ORYSJ_35_35	Gold	35	S	187	K->R	0	mzspec:PXD005241:Rice_phos_mature_panicles__TiO2_25per_F2_R1_raw:scan:37660:S[Phospho]PTGGSTSALLQQYEQQR/2	1	0	0.96943	0			1	0	0.966982	1	0.0456856	0.821	1	0.0408204	0.837	1	0	0.9705	0			0			1	0.996528	0.990291	1	1	0.995025	1	1	0.985366	1	0.997895	0.976077	0.00595041
TVSDITESKPILEK	TVS[Phospho]DITESKPILEK-3	LOC_Os04g47240.1	LOC_Os04g47240.2_99_101;LOC_Os04g47240.3_99_101;LOC_Os04g47240.1_99_101	Os04t0559800-01_99_101	tr|Q7XUR1|Q7XUR1_ORYSJ_99_101	Gold	101	S	191	P->S	0	mzspec:PXD002222:Rice_leaf_24h_phospho_test3:scan:18360:TVS[Phospho]DITESKPILEK/2	1	0	0.970002	1	0	0.98583	1	0.0380144	0.815177	0			1	0.0486192	0.815654	1	0	0.970315	0			0			1	1	1	1	1	1	1	1	1	1	0.995789	1	0.000661157
NEKPGQESIAHGPPLSDGAVQNLLPISPTHK	NEKPGQESIAHGPPLSDGAVQNLLPIS[Phospho]PTHK-27	LOC_Os06g01680.1	LOC_Os06g01680.4_485_511;LOC_Os06g01680.3_485_511;LOC_Os06g01680.1_485_511;LOC_Os06g01680.2_485_511	Os06t0105900-01_485_511	tr|Q5VS68|Q5VS68_ORYSJ_485_511	Silver	511	S	500	S->T	0	mzspec:PXD005241:Rice_phos_mature_panicles__TiO2_25per_F3_R1_raw:scan:45106:NEKPGQESIAHGPPLSDGAVQNLLPIS[Phospho]PTHK/4	1	0.00357055	0.943902	0			1	0.0338254	0.845545	1	0.0220815	0.9094	1	0.0205098	0.9084	1	0.0198286	0.946916	0			0			0.924731	1	0.485437	0.963855	1	0.0248756	0.263158	0.0807018	0.188618	0.336585	0.103158	0.0478469	0.614215
YSNADQGGMFSPSHK	YSNADQGGMFS[Phospho]PSHK-11	LOC_Os03g49170.1	LOC_Os03g49170.1_530_540;LOC_Os03g49170.3_515_525	Os03t0698800-01_530_540	sp|Q10EL1|C3H24_ORYSJ_530_540	Gold	540	S	521	S->F	0	mzspec:PXD002222:Rice_leaf_0h_phospho_test3:scan:11176:YSNADQGGMFS[Phospho]PSHK/2	1	0.0157255	0.76696	1	0.00403603	0.954429	0			1	0.0101353	0.9464	1	0.00124423	0.952	1	0.0279992	0.9326	0			0			1	1	1	1	1	0.995025	1	1	1	1	1	1	0.000330579
LVPSESEDGSAASPGR	LVPSESEDGSAAS[Phospho]PGR-13	LOC_Os05g39390.1	LOC_Os05g39390.1_400_412	Os05t0470800-01_400_412	tr|Q6ATX4|Q6ATX4_ORYSJ_400_412	Gold	412	S	402	P->S	0	mzspec:PXD004705:Rice_phos_Nip_0h_20per_F1_R2:scan:11029:LVPSESEDGSAAS[Phospho]PGR/2	1	0.00555317	0.861648	1	0.00403603	0.9553	1	0.0432871	0.789306	1	0	0.9731	1	0	0.9725	0			0			0			1	0.996528	1	1	1	1	1	1	1	1	1	1	0.000330579
SGSAPPTVQGAR	SGS[Phospho]APPTVQGAR-3	LOC_Os02g57390.1	LOC_Os02g57390.1_41_43	Os02t0819300-01_41_43	tr|A0A0P0VRF7|A0A0P0VRF7_ORYSJ_41_43	Gold	43	S	30	S->L	0	mzspec:PXD002222:Rice_leaf_24h_phospho_test1:scan:04433:SGS[Phospho]APPTVQGAR/2	0			1	0.00297156	0.9589	1	0.0432871	0.788436	1	0.0101353	0.9462	1	0.00581793	0.9454	1	0.037329	0.910736	0			0			1	1	1	1	0.991071	1	1	1	1	1	1	1	0.000330579
KAESPLFEEAHSNHVSDEPK	KAES[Phospho]PLFEEAHSNHVSDEPK-4	LOC_Os09g32090.1	LOC_Os09g32090.1_283_286	Os09t0494300-02_283_286	tr|Q0J0K9|Q0J0K9_ORYSJ_283_286	Gold	286	S	287	P->S	2	mzspec:PXD004705:Rice_phos_Nip_0h_20per_F1_R1:scan:15358:KAES[Phospho]PLFEEAHSNHVSDEPK/3	1	0.0236281	0.690907	1	0.011944	0.9236	0			1	0	0.9813	1	0	0.9808	1	0	0.9701	0			0			1	1	1	1	1	1	1	1	1	1	0.997895	1	0.000330579
DVVLSDPAIQDER	DVVLS[Phospho]DPAIQDER-5	LOC_Os03g13614.3	LOC_Os03g13614.1_288_292;LOC_Os03g13614.3_288_292;LOC_Os03g13614.2_288_292	Os03t0239400-01_288_292	tr|Q10PC3|Q10PC3_ORYSJ_288_292	Gold	292	S	287	R->H	4	mzspec:PXD002222:Rice_leaf_0h_phospho_test3:scan:19082:DVVLS[Phospho]DPAIQDER/2	1	0.00555317	0.858267	1	0	0.979334	1	0.00191862	0.943989	0			1	0.0377878	0.8431	1	0.0332339	0.920823	0			0			1	0.986111	0.990291	1	1	1	1	0.961404	0.869919	0.980488	0.661053	0.92823	0.0912397
SQSFDSPTEK	SQS[Phospho]FDSPTEK-3	LOC_Os03g47930.1	LOC_Os03g47930.1_146_148			Silver	148	S	83	V->M	0	mzspec:PXD002756:Orbi00308XM-Yej-Rice-Anthor-T_Recal:scan:09567:SQS[Phospho]FDSPTEK/2	0			1	0.0203702	0.907928	1	0	0.973616	1	0.0362367	0.858695	1	0.0344252	0.850377	1	0.0170336	0.950948	0			0			1	1	1	1	1	1	1	1	0.995122	1	1	1	0.000991736
APDADGADKTDDEENPMMETVR	APDADGADKT[Phospho]DDEENPMMETVR-10	LOC_Os07g37750.1	LOC_Os07g37750.1_1448_1457	Os07t0564700-01_112_121	tr|A0A0P0X7K0|A0A0P0X7K0_ORYSJ_112_121	Silver	1457	T	1460	E->G	4	mzspec:PXD002756:Orbi00853XM-Yej-Rice-Anthor-T-1:scan:22807:APDADGADKT[Phospho]DDEENPMMETVR/3	1	0.0157255	0.762874	0			1	0	0.963354	1	0.0131853	0.9374	1	0.0108679	0.9412	1	0.0265728	0.9362	0			0			1	1	1	1	1	0.995025	1	1	1	1	1	1	0.000330579
SASFDRVPEEAR	SAS[Phospho]FDRVPEEAR-3	LOC_Os01g08760.1	LOC_Os01g08760.1_4_6	Os01t0183000-01_21_23	tr|Q0JQ41|Q0JQ41_ORYSJ_21_23	Gold	6	S	8	D->E	4	mzspec:PXD000923:LHY_T9:scan:02664:SAS[Phospho]FDRVPEEAR/3	1	0.00357055	0.956459	1	0.011944	0.922069	1	0.0439086	0.775351	1	0.00361973	0.9528	1	0.0142003	0.9323	0			0			0			1	1	1	1	1	1	1	1	1	0.995122	1	1	0.000330579
ESSPVNNGQLPAGASAVK	ESS[Phospho]PVNN[Deamidated]GQLPAGASAVK-3	LOC_Os12g42550.1	LOC_Os12g42550.2_280_282;LOC_Os12g42550.1_284_286	Os12t0620400-01_284_286;Os12t0620400-02_98_100	tr|A0A0N7KUD7|A0A0N7KUD7_ORYSJ_98_100;tr|Q2QM23|Q2QM23_ORYSJ_284_286	Gold	286	S	272	D->N	0	mzspec:PXD002222:Rice_leaf_0h_phospho_test3:scan:13901:ESS[Phospho]PVNN[Deamidated]GQLPAGASAVK/2	1	0.00555317	0.887177	1	0.00403603	0.952751	1	0.0352018	0.829774	1	0.0147302	0.9322	1	0.0142003	0.9314	0			0			0			1	1	1	1	1	0.9801	1	1	1	1	1	1	0.00132231
AGGGGGGGSPSPVAASAAPVQVR	AGGGGGGGS[Phospho]PSPVAASAAPVQVR-9	LOC_Os08g12680.1	LOC_Os08g12680.1_2_10	Os08t0223700-00_2_10	tr|A0A0P0XDZ9|A0A0P0XDZ9_ORYSJ_2_10	Bronze	10	S	8	G->C	4	mzspec:PXD005241:Rice_phos__shoot_meristem__TiO2_25per_F1_R1_raw:scan:25478:AGGGGGGGS[Phospho]PSPVAASAAPVQVR/2	0			1	0.0101625	0.926894	1	0.0357259	0.820942	1	0.0191106	0.919001	1	0.0169086	0.917282	1	0.0198286	0.947887	0			0			0.994624	1	0.990291	1	1	1	1	1	1	1	1	1	0.000991736
DSLMQETDLSPSTASHK	DSLMQETDLS[Phospho]PSTASHK-10	LOC_Os02g34500.1	LOC_Os02g34500.1_486_495	Os02t0550000-01_486_495	tr|Q0E0I3|Q0E0I3_ORYSJ_486_495	Gold	495	S	481	A->V	0	mzspec:PXD004939:Rice_phos_ABA_3h_20per_F1_R3:scan:20119:DSLMQETDLS[Phospho]PSTASHK/2	1	0.0185291	0.741958	1	0	0.973438	0			1	0.0131853	0.9366	1	0	0.977404	1	0.0474662	0.9015	0			0			0.986559	0.989583	0.601942	0.927711	1	0.039801	0.973684	0.0561404	0.0796748	0.0585366	0.0526316	0.00956938	0.639669
SKSMEELESGDADADAK	SKS[Phospho]MEELESGDADADAK-3	LOC_Os06g34710.1	LOC_Os06g34710.1_286_288	Os06t0538200-01_262_264	tr|A0A0P0WXX3|A0A0P0WXX3_ORYSJ_262_264	Gold	288	S	288	S->R	1	mzspec:PXD004939:Rice_phos_ABA_3h_20per_F1_R3:scan:14650:SKS[Phospho]MEELESGDADADAK/2	1	0.00555317	0.905622	1	0.0313851	0.880446	0			1	0.0438706	0.828782	1	0	0.962278	1	0.0166439	0.952709	0			0			1	1	1	1	1	1	1	0.996491	0.998374	1	1	1	0.000661157
LESNAELDGELDSDSETGK	LESNAELDGELDS[Phospho]DSETGK-13	LOC_Os12g37720.1	LOC_Os12g37720.1_737_749	Os12t0564600-01_737_749;Os12t0564600-02_14_26	tr|A0A0P0YBF4|A0A0P0YBF4_ORYSJ_14_26;tr|Q2QNI2|Q2QNI2_ORYSJ_737_749	Gold	749	S	753	T->I	4	mzspec:PXD004939:Rice_phos_ABA_12h_20per_F1_R3:scan:20112:LESNAELDGELDS[Phospho]DSETGK/2	1	0.0148018	0.788018	1	0.00495755	0.943944	0			1	0.0138409	0.934666	1	0.00124423	0.958922	1	0.0474423	0.9027	0			0			1	0.993056	0.970874	0.987952	1	0.99005	1	1	0.996748	0.995122	1	1	0.00363636
GQSSSPTPLFSFK	GQSSSPTPLFS[Phospho]FK-11	LOC_Os05g28190.1	LOC_Os05g28190.1_244_254	Os05t0349500-01_244_254	tr|Q5W645|Q5W645_ORYSJ_244_254	Gold	254	S	251	P->S	4	mzspec:PXD002222:Rice_leaf_24h_phospho_test2:scan:23163:GQSSSPTPLFS[Phospho]FK/2	1	0.0185291	0.735246	1	0.00403603	0.94986	1	0	0.944978	1	0.00582631	0.949067	1	0.00581793	0.945424	0			0			0			1	1	1	1	0.991071	1	1	1	1	1	1	1	0.000330579
QGSYGVELVR	QGS[Phospho]YGVELVR-3	LOC_Os02g48640.1	LOC_Os02g48640.1_485_487	Os02t0717600-01_485_487	tr|A0A0P0VP17|A0A0P0VP17_ORYSJ_485_487	Silver	487	S	496	D->G	0	mzspec:PXD005241:Rice_phos_leaf_TiO2_25per_F2_R1_raw:scan:30142:QGS[Phospho]YGVELVR/2	1	0.0151121	0.768176	1	0.00923872	0.930335	0			1	0.0116816	0.941306	1	0.0108679	0.940306	1	0.0213195	0.944071	0			0			1	1	0.980583	1	1	1	1	1	1	1	1	1	0.000661157
EIAAPHGSIMGAVGR	EIAAPHGS[Phospho]IMGAVGR-8	LOC_Os10g39440.1	LOC_Os10g39440.2_384_391;LOC_Os10g39440.1_384_391	Os10t0539900-01_384_391;Os10t0539900-02_330_337;Os10t0539900-03_220_227;Os10t0539900-04_55_62	tr|A0A0P0XWP3|A0A0P0XWP3_ORYSJ_220_227;tr|A0A0P0XWP6|A0A0P0XWP6_ORYSJ_55_62;tr|A0A0P0XWP1|A0A0P0XWP1_ORYSJ_330_337;tr|Q336W8|Q336W8_ORYSJ_384_391	Silver	391	S	429	G->R	0	mzspec:PXD004939:Rice_phos_ABA_12h_20per_F1_R3:scan:22405:EIAAPHGS[Phospho]IMGAVGR/3	1	0.00555317	0.888886	1	0.0137093	0.915059	0			1	0.0279609	0.880056	1	0.0169086	0.922266	1	0.0339024	0.91703	0			0			1	1	1	1	1	1	1	1	0.990244	1	0.962105	1	0.00793388
ESVASPSSTVESK	ESVAS[Phospho]PSSTVESK-5	LOC_Os04g46190.1	LOC_Os04g46190.1_62_66;LOC_Os04g46190.2_44_48	Os04t0546400-01_52_56	tr|A0A0P0WD30|A0A0P0WD30_ORYSJ_52_56	Gold	66	S	35	G->S	0	mzspec:PXD004705:Rice_phos_BR_3h_20per_F1_R1:scan:10272:ESVAS[Phospho]PSSTVESK/2	1	0.00357055	0.949115	1	0.00709402	0.934813	1	0.0338254	0.842953	1	0.00248861	0.953214	1	0.0380911	0.841779	0			0			0			1	1	0.990291	1	1	0.99005	1	1	1	1	1	1	0.000991736
SGSLIDDEADEDDR	SGS[Phospho]LIDDEADEDDR-3	LOC_Os05g23610.1	LOC_Os05g23610.1_127_129;LOC_Os05g23610.2_92_94	Os05t0301600-01_127_129	tr|Q0DJC4|Q0DJC4_ORYSJ_127_129	Gold	129	S	118	F->L	0	mzspec:PXD005241:Rice_phos__shoot_meristem__TiO2_25per_F1_R1_raw:scan:22854:SGS[Phospho]LIDDEADEDDR/2	1	0.0229731	0.692518	1	0.00403603	0.9556	0			1	0.0116816	0.9413	1	0.00124423	0.9547	1	0	0.974313	0			0			1	1	1	1	1	1	1	0.985965	0.996748	1	1	1	0.00198347
LLSHSFKDLGNK	LLSHS[Phospho]FKDLGNK-5	LOC_Os03g57430.1	LOC_Os03g57430.1_340_344	Os03t0788300-01_382_386	tr|Q6F3A8|Q6F3A8_ORYSJ_382_386	Gold	344	S	352	D->G	0	mzspec:PXD002222:Rice_leaf_24h_phospho_test1:scan:13067:LLSHS[Phospho]FKDLGNK/2	1	0.00555317	0.853161	1	0	0.982	1	0.0439086	0.776265	1	0.0131853	0.939795	1	0	0.965	0			0			0			1	1	1	1	1	1	1	0.996491	1	1	1	1	0.000330579
KLDFDSVSPR	KLDFDSVS[Phospho]PR-8	LOC_Os12g02690.1	LOC_Os11g02720.1_372_379;LOC_Os12g02690.3_224_231;LOC_Os12g02690.1_224_231;LOC_Os12g02690.2_224_231;LOC_Os12g02690.4_224_231	Os11t0119900-01_300_307;Os12t0119350-00_298_305;Os12t0119700-01_224_231	tr|A0A0P0XYU3|A0A0P0XYU3_ORYSJ_300_307;tr|A0A0P0Y6I9|A0A0P0Y6I9_ORYSJ_298_305;tr|Q2QYH2|Q2QYH2_ORYSJ_224_231	Gold	231	S	242	*->W	0	mzspec:PXD005241:Rice_phos_young_panicles__TiO2_25per_F2_R1_raw:scan:25475:KLDFDSVS[Phospho]PR/2	1	0.0151121	0.775641	0			1	0.00665979	0.935201	1	0.021047	0.913128	1	0.0177325	0.915505	1	0	0.970859	0			0			1	1	1	1	1	0.995025	1	1	1	1	1	1	0.000330579
KLDFDSVSPR	KLDFDSVS[Phospho]PR-8	LOC_Os11g02720.1	LOC_Os11g02720.1_372_379;LOC_Os12g02690.3_224_231;LOC_Os12g02690.1_224_231;LOC_Os12g02690.2_224_231;LOC_Os12g02690.4_224_231	Os11t0119900-01_300_307;Os12t0119350-00_298_305;Os12t0119700-01_224_231	tr|A0A0P0XYU3|A0A0P0XYU3_ORYSJ_300_307;tr|A0A0P0Y6I9|A0A0P0Y6I9_ORYSJ_298_305;tr|Q2QYH2|Q2QYH2_ORYSJ_224_231	Gold	379	S	382	C->Y	4	mzspec:PXD005241:Rice_phos_young_panicles__TiO2_25per_F2_R1_raw:scan:25475:KLDFDSVS[Phospho]PR/2	1	0.0151121	0.775641	0			1	0.00665979	0.935201	1	0.021047	0.913128	1	0.0177325	0.915505	1	0	0.970859	0			0			1	1	1	1	1	1	0.986842	1	1	1	1	1	0.000330579
TESGIFR	TES[Phospho]GIFR-3	LOC_Os06g50030.1	LOC_Os03g25070.1_355_357;LOC_Os06g50030.1_380_382;LOC_Os07g42770.1_207_209;LOC_Os07g44710.1_349_351;LOC_Os10g36710.1_386_388	Os03t0366200-01_44_46;Os06t0714200-01_380_382;Os07t0619800-02_207_209;Os07t0619800-03_27_29;Os07t0641200-01_17_19;Os10t0510700-00_484_486	sp|Q10KY3|CAMK1_ORYSJ_355_357;tr|A0A0P0XWQ9|A0A0P0XWQ9_ORYSJ_484_486;tr|Q5Z7T2|Q5Z7T2_ORYSJ_380_382;tr|A0A0P0X993|A0A0P0X993_ORYSJ_17_19;tr|A0A0P0VYM9|A0A0P0VYM9_ORYSJ_44_46;tr|A0A0P0X9P7|A0A0P0X9P7_ORYSJ_27_29;tr|Q0D4L2|Q0D4L2_ORYSJ_207_209	Gold	382	S	501	T->M	0	mzspec:PXD002756:Orbi00855XM-Yej-Rice-Anthor-T-3:scan:19490:TES[Phospho]GIFR/2	1	0.00913398	0.812286	1	0.0155903	0.913794	1	0.00962413	0.927746	1	0.0191106	0.924955	1	0.0169086	0.922403	0			0			0			1	1	0.980583	1	1	1	1	1	1	1	1	1	0.000661157
TESGIFR	TES[Phospho]GIFR-3	LOC_Os07g42770.1	LOC_Os03g25070.1_355_357;LOC_Os06g50030.1_380_382;LOC_Os07g42770.1_207_209;LOC_Os07g44710.1_349_351;LOC_Os10g36710.1_386_388	Os03t0366200-01_44_46;Os06t0714200-01_380_382;Os07t0619800-02_207_209;Os07t0619800-03_27_29;Os07t0641200-01_17_19;Os10t0510700-00_484_486	sp|Q10KY3|CAMK1_ORYSJ_355_357;tr|A0A0P0XWQ9|A0A0P0XWQ9_ORYSJ_484_486;tr|Q5Z7T2|Q5Z7T2_ORYSJ_380_382;tr|A0A0P0X993|A0A0P0X993_ORYSJ_17_19;tr|A0A0P0VYM9|A0A0P0VYM9_ORYSJ_44_46;tr|A0A0P0X9P7|A0A0P0X9P7_ORYSJ_27_29;tr|Q0D4L2|Q0D4L2_ORYSJ_207_209	Gold	209	S	207	T->A	4	mzspec:PXD002756:Orbi00855XM-Yej-Rice-Anthor-T-3:scan:19490:TES[Phospho]GIFR/2	1	0.00913398	0.812286	1	0.0155903	0.913794	1	0.00962413	0.927746	1	0.0191106	0.924955	1	0.0169086	0.922403	0			0			0			1	1	1	1	1	1	1	1	0.988618	1	1	0.985646	0.00330578
TESGIFR	TES[Phospho]GIFR-3	LOC_Os10g36710.1	LOC_Os03g25070.1_355_357;LOC_Os06g50030.1_380_382;LOC_Os07g42770.1_207_209;LOC_Os07g44710.1_349_351;LOC_Os10g36710.1_386_388	Os03t0366200-01_44_46;Os06t0714200-01_380_382;Os07t0619800-02_207_209;Os07t0619800-03_27_29;Os07t0641200-01_17_19;Os10t0510700-00_484_486	sp|Q10KY3|CAMK1_ORYSJ_355_357;tr|A0A0P0XWQ9|A0A0P0XWQ9_ORYSJ_484_486;tr|Q5Z7T2|Q5Z7T2_ORYSJ_380_382;tr|A0A0P0X993|A0A0P0X993_ORYSJ_17_19;tr|A0A0P0VYM9|A0A0P0VYM9_ORYSJ_44_46;tr|A0A0P0X9P7|A0A0P0X9P7_ORYSJ_27_29;tr|Q0D4L2|Q0D4L2_ORYSJ_207_209	Gold	388	S	446	P->L	0	mzspec:PXD002756:Orbi00855XM-Yej-Rice-Anthor-T-3:scan:19490:TES[Phospho]GIFR/2	1	0.00913398	0.812286	1	0.0155903	0.913794	1	0.00962413	0.927746	1	0.0191106	0.924955	1	0.0169086	0.922403	0			0			0			1	1	1	1	1	0.995025	1	1	1	1	1	1	0.000330579
TESGIFR	TES[Phospho]GIFR-3	LOC_Os07g44710.1	LOC_Os03g25070.1_355_357;LOC_Os06g50030.1_380_382;LOC_Os07g42770.1_207_209;LOC_Os07g44710.1_349_351;LOC_Os10g36710.1_386_388	Os03t0366200-01_44_46;Os06t0714200-01_380_382;Os07t0619800-02_207_209;Os07t0619800-03_27_29;Os07t0641200-01_17_19;Os10t0510700-00_484_486	sp|Q10KY3|CAMK1_ORYSJ_355_357;tr|A0A0P0XWQ9|A0A0P0XWQ9_ORYSJ_484_486;tr|Q5Z7T2|Q5Z7T2_ORYSJ_380_382;tr|A0A0P0X993|A0A0P0X993_ORYSJ_17_19;tr|A0A0P0VYM9|A0A0P0VYM9_ORYSJ_44_46;tr|A0A0P0X9P7|A0A0P0X9P7_ORYSJ_27_29;tr|Q0D4L2|Q0D4L2_ORYSJ_207_209	Gold	351	S	348	R->H	4	mzspec:PXD002756:Orbi00855XM-Yej-Rice-Anthor-T-3:scan:19490:TES[Phospho]GIFR/2	1	0.00913398	0.812286	1	0.0155903	0.913794	1	0.00962413	0.927746	1	0.0191106	0.924955	1	0.0169086	0.922403	0			0			0			1	1	1	1	1	0.995025	1	1	1	1	1	1	0.000330579
TESGIFR	TES[Phospho]GIFR-3	LOC_Os03g25070.1	LOC_Os03g25070.1_355_357;LOC_Os06g50030.1_380_382;LOC_Os07g42770.1_207_209;LOC_Os07g44710.1_349_351;LOC_Os10g36710.1_386_388	Os03t0366200-01_44_46;Os06t0714200-01_380_382;Os07t0619800-02_207_209;Os07t0619800-03_27_29;Os07t0641200-01_17_19;Os10t0510700-00_484_486	sp|Q10KY3|CAMK1_ORYSJ_355_357;tr|A0A0P0XWQ9|A0A0P0XWQ9_ORYSJ_484_486;tr|Q5Z7T2|Q5Z7T2_ORYSJ_380_382;tr|A0A0P0X993|A0A0P0X993_ORYSJ_17_19;tr|A0A0P0VYM9|A0A0P0VYM9_ORYSJ_44_46;tr|A0A0P0X9P7|A0A0P0X9P7_ORYSJ_27_29;tr|Q0D4L2|Q0D4L2_ORYSJ_207_209	Gold	357	S	326	R->Q	0	mzspec:PXD002756:Orbi00855XM-Yej-Rice-Anthor-T-3:scan:19490:TES[Phospho]GIFR/2	1	0.00913398	0.812286	1	0.0155903	0.913794	1	0.00962413	0.927746	1	0.0191106	0.924955	1	0.0169086	0.922403	0			0			0			0.935484	0.996528	1	0.915663	1	1	1	1	1	1	1	1	0.0105785
LSSPSAPSSPSSAK	LSSPSAPSS[Phospho]PSSAK-9	LOC_Os09g32820.1	LOC_Os09g32820.1_28_36	Os09t0505800-01_28_36	tr|Q0J0L4|Q0J0L4_ORYSJ_28_36	Silver	36	S	30	S->F	0	mzspec:PXD005241:Rice_phos__shoot_meristem_TiO2_25per_F2_R1_raw:scan:07543:LSSPSAPSS[Phospho]PSSAK/2	1	0.00555317	0.874802	1	0.0442729	0.822922	0			1	0.0191106	0.9191	1	0.0169086	0.9182	1	0.0100996	0.960504	0			0			0.137097	0.975694	0.854369	0.686747	0.0267857	1	0.342105	0.992982	0.988618	0.995122	1	1	0.177851
ESSFQQTPPHIR	ESS[Phospho]FQQT[Phospho]PPHIR-7	LOC_Os05g43380.1	LOC_Os05g43380.1_252_258	Os05t0509400-01_252_258	tr|Q6L4W5|Q6L4W5_ORYSJ_252_258	Gold	258	T	282	R->H	0	mzspec:PXD004705:Rice_phos_BR_3h_20per_F1_R1:scan:16087:ESS[Phospho]FQQT[Phospho]PPHIR/2	1	0.0132635	0.790419	1	0.00923872	0.930139	0			1	0	0.977213	1	0.0214605	0.898954	1	0.0499743	0.896949	0			0			1	1	0.990291	1	1	1	1	1	1	1	1	1	0.000330579
APATHQPVQVSSPSFR	APATHQPVQVSSPS[Phospho]FR-14	LOC_Os04g34450.1	LOC_Os04g34450.1_1070_1083	Os04t0421900-01_1070_1083	tr|Q0JD86|Q0JD86_ORYSJ_1070_1083	Gold	1083	S	1072	A->V	0	mzspec:PXD004939:Rice_phos_ABA_3h_20per_F1_R1:scan:17440:APATHQPVQVSSPS[Phospho]FR/3	1	0.0157255	0.763729	1	0.0101625	0.929752	1	0.0309919	0.863332	1	0.00132806	0.9669	1	0	0.9694	0			0			0			1	1	0.990291	1	1	0.99005	1	0.992982	1	1	1	1	0.00165289
QGSITMPPELSK	QGS[Phospho]ITMPPELSK-3	LOC_Os05g41070.1	LOC_Os01g59760.1_84_86;LOC_Os05g41070.1_97_99	Os01t0813100-01_84_86;Os05t0489700-01_97_99	tr|A0A0P0V9J7|A0A0P0V9J7_ORYSJ_89_91;tr|Q6AVM5|Q6AVM5_ORYSJ_97_99	Gold	99	S	90	P->L	0	mzspec:PXD000923:LHY_T5:scan:11886:QGS[Phospho]ITMPPELSK/2	1	0	0.969599	0			1	0.0439086	0.776382	1	0.027449	0.8866	1	0.0228924	0.889	1	0.00286022	0.9623	0			0			1	1	1	1	1	1	1	1	0.998374	1	1	1	0.000330579
QGSITMPPELSK	QGS[Phospho]ITMPPELSK-3	LOC_Os01g59760.1	LOC_Os01g59760.1_84_86;LOC_Os05g41070.1_97_99	Os01t0813100-01_84_86;Os05t0489700-01_97_99	tr|A0A0P0V9J7|A0A0P0V9J7_ORYSJ_89_91;tr|Q6AVM5|Q6AVM5_ORYSJ_97_99	Gold	86	S	77	P->L	0	mzspec:PXD000923:LHY_T5:scan:11886:QGS[Phospho]ITMPPELSK/2	1	0	0.969599	0			1	0.0439086	0.776382	1	0.027449	0.8866	1	0.0228924	0.889	1	0.00286022	0.9623	0			0			1	1	0.970874	1	1	1	0.973684	1	1	1	1	1	0.00165289
GVSAWNFDVEDLK	GVS[Phospho]AWNFDVEDLK-3	LOC_Os10g37480.1	LOC_Os10g37480.1_343_345;LOC_Os10g37480.2_177_179	Os10t0518800-01_343_345	tr|Q337B2|Q337B2_ORYSJ_343_345	Gold	345	S	375	T->S	0	mzspec:PXD005241:Rice_phos_young_panicles__TiO2_25per_F2_R1_raw:scan:58665:GVS[Phospho]AWNFDVEDLK/2	0			1	0.00709402	0.933865	1	0.00665979	0.934108	1	0.0438706	0.8289	1	0.0429036	0.8321	1	0.0215954	0.942899	0			0			1	1	1	1	1	1	1	1	0.982114	1	1	1	0.00363636
NTTSFIIR	NTTS[Phospho]FIIR-4	LOC_Os02g58570.1	LOC_Os02g58570.1_95_98	Os02t0832600-01_95_98;Os02t0832600-02_95_98	tr|Q6K962|Q6K962_ORYSJ_95_98	Silver	98	S	25	P->R	0	mzspec:PXD004705:Rice_phos_BR_3h_20per_F1_R2:scan:22047:NTTS[Phospho]FIIR/2	1	0.00870652	0.82354	1	0.0101625	0.928147	1	0.0272549	0.874666	1	0.0131853	0.936142	1	0.0205098	0.909186	0			0			0			1	1	1	1	1	1	1	1	1	1	1	0.995215	0.000330579
YVSAIER	YVS[Phospho]AIER-3	LOC_Os03g02270.1	LOC_Os03g02270.1_141_143	Os03t0113800-01_141_143	tr|Q10SR2|Q10SR2_ORYSJ_141_143	Gold	143	S	197	T->M	0	mzspec:PXD004939:Rice_phos_ABA_3h_20per_F1_R1:scan:14912:YVS[Phospho]AIER/2	1	0.00703643	0.833189	1	0.0271828	0.889689	1	0.0269496	0.876034	1	0.0191106	0.9195	1	0.00124423	0.95306	0			0			0			0.997312	1	1	1	1	1	1	1	1	1	1	1	0.000330579
QVSPTGSFAGAVVDDAELQR	QVS[Phospho]PTGSFAGAVVDDAELQR-3	LOC_Os02g13060.1	LOC_Os02g13060.1_174_176	Os02t0223700-01_174_176	tr|Q6YVF0|Q6YVF0_ORYSJ_174_176	Gold	176	S	179	G->S	4	mzspec:PXD000923:LHY_T5:scan:18400:QVS[Phospho]PTGSFAGAVVDDAELQR/2	1	0	0.967353	1	0.0356279	0.847798	0			1	0.0368314	0.8542	1	0.0423479	0.8348	1	0.00570995	0.9619	0			0			0.344086	0.885417	0.61165	0.650602	0.508929	0.0646766	0.315789	0.831579	0.936585	0.843902	0.976842	0.995215	0.255207
TSDVLSPTGPSILPSK	TSDVLS[Phospho]PTGPSILPSK-6	LOC_Os07g48602.1	LOC_Os07g48602.1_169_174	Os07t0685400-01_198_203	tr|A0A0P0XAR8|A0A0P0XAR8_ORYSJ_198_203	Gold	174	S	190	P->S	0	mzspec:PXD002222:Rice_leaf_0h_phospho_test2:scan:22113:TSDVLS[Phospho]PTGPSILPSK/2	1	0.00357055	0.944628	1	0.00403603	0.951243	1	0.00962413	0.928227	1	0.0456856	0.8203	1	0.0472393	0.819075	0			0			0			1	1	0.980583	1	1	1	1	1	1	1	1	1	0.000661157
SASGGSFEDPSFTGSR	SASGGSFEDPSFTGS[Phospho]R-15	LOC_Os02g50840.2	LOC_Os02g50840.1_683_697;LOC_Os02g50840.2_683_697	Os02t0742000-01_683_697	tr|Q6Z7R3|Q6Z7R3_ORYSJ_683_697	Gold	697	S	697	S->N	1	mzspec:PXD004705:Rice_phos_BR_12h_20per_F1_R2:scan:18761:SASGGSFEDPSFTGS[Phospho]R/2	1	0.0239317	0.682343	1	0.00495755	0.939109	0			1	0.00248861	0.953486	1	0.008872	0.942036	1	0.0264325	0.938799	0			0			1	1	1	1	1	1	1	1	0.990244	1	1	1	0.00198347
ESDSDAEDLEHIEK	ESDS[Phospho]DAEDLEHIEK-4	LOC_Os03g48300.1	LOC_Os03g48300.1_432_435;LOC_Os03g48300.3_432_435	Os03t0689100-01_432_435	tr|Q6AVJ1|Q6AVJ1_ORYSJ_432_435	Gold	435	S	595	A->T	0	mzspec:PXD004705:Rice_phos_Nip_0h_20per_F1_R3:scan:18479:ESDS[Phospho]DAEDLEHIEK/2	1	0.0340496	0.633897	1	0.00611553	0.937118	0			1	0.00132806	0.964916	1	0	0.963903	1	0.0207046	0.946243	0			0			0.997312	1	1	1	1	1	1	1	1	1	1	1	0.000330579
SNSPLFDDYGR	SNS[Phospho]PLFDDYGR-3	LOC_Os06g50840.1	LOC_Os06g50840.1_143_145	Os06t0724100-01_143_145;Os06t0724100-02_143_145	tr|Q5YLY5|Q5YLY5_ORYSJ_143_145	Bronze	145	S	146	P->A	2	mzspec:PXD004705:Rice_phos_BR_12h_20per_F1_R2:scan:20777:SNS[Phospho]PLFDDYGR/2	1	0.017608	0.75685	1	0.0225027	0.899899	0			1	0.0138409	0.9342	1	0.0142003	0.9313	1	0.031706	0.9235	0			0			1	1	0.980583	1	1	1	1	1	1	1	1	1	0.000661157
SASTSPASPLK	SASTSPAS[Phospho]PLK-8	LOC_Os01g26940.1	LOC_Os01g26940.1_79_86;ChrUn.fgenesh.mRNA.76_79_86	Os01t0367300-01_79_86	tr|Q5JJM4|Q5JJM4_ORYSJ_79_86	Silver	86	S	71	Q->K	0	mzspec:PXD002222:Rice_leaf_0h_phospho_test1:scan:05465:SASTSPAS[Phospho]PLK/2	1	0.00555317	0.875132	1	0.0225027	0.901816	1	0.0236373	0.889577	1	0.0297484	0.875628	1	0.0214605	0.900865	0			0			0			1	1	0.961165	1	1	1	1	0.887719	0.813008	0.673171	0.930526	0.454545	0.120661
SASTSPASPLK	SASTSPAS[Phospho]PLK-8	ChrUn.fgenesh.mRNA.76	LOC_Os01g26940.1_79_86;ChrUn.fgenesh.mRNA.76_79_86	Os01t0367300-01_79_86	tr|Q5JJM4|Q5JJM4_ORYSJ_79_86	Silver	86	S	NA	NA	NA	mzspec:PXD002222:Rice_leaf_0h_phospho_test1:scan:05465:SASTSPAS[Phospho]PLK/2	1	0.00555317	0.875132	1	0.0225027	0.901816	1	0.0236373	0.889577	1	0.0297484	0.875628	1	0.0214605	0.900865	0			0			0
RGGGPMLGFDSSPGR	RGGGPMLGFDSS[Phospho]PGR-12	LOC_Os07g33630.1	LOC_Os07g33630.1_582_593	Os07t0520400-01_582_593	tr|Q8H513|Q8H513_ORYSJ_582_593	Gold	593	S	553	S->N	0	mzspec:PXD005241:Rice_phos__shoot_meristem_TiO2_25per_F2_R1_raw:scan:30445:RGGGPMLGFDSS[Phospho]PGR/2	1	0.0288562	0.651265	0			1	0.0151048	0.922897	1	0.00248861	0.954	1	0.00246661	0.9503	1	0.00286022	0.963307	0			0			1	1	1	1	1	1	1	1	1	1	0.997895	1	0.000330579
EAPSEDAPKDTDVEMK	EAPS[Phospho]EDAPKDTDVEMK-4	LOC_Os12g42550.1	LOC_Os12g42550.2_165_168;LOC_Os12g42550.1_169_172	Os12t0620400-01_169_172;Os12t0620400-04_169_172	tr|A0A0P0YC74|A0A0P0YC74_ORYSJ_169_172;tr|Q2QM23|Q2QM23_ORYSJ_169_172	Gold	172	S	182	E->K	0	mzspec:PXD002222:Rice_leaf_24h_phospho_test2:scan:09886:EAPS[Phospho]EDAPKDTDVEMK/2	1	0.031182	0.642212	1	0	0.978245	0			1	0.00132806	0.9653	1	0.01443	0.93	1	0.0324096	0.92268	0			0			1	1	1	1	1	1	1	1	0.998374	1	1	1	0.000330579
DPNAPPPPPKPSSPRPR	DPNAPPPPPKPSS[Phospho]PRPR-13	LOC_Os08g33190.1	LOC_Os08g33190.1_99_111	Os08t0428800-00_99_111	tr|Q8H3M0|Q8H3M0_ORYSJ_99_111	Gold	111	S	113	R->H	4	mzspec:PXD005241:Rice_phos_young_panicles_TiO2_25per_F1_R1_raw:scan:11871:DPNAPPPPPKPSS[Phospho]PRPR/3	1	0.0269333	0.668941	1	0.011944	0.9236	0			1	0.00917188	0.9481	1	0.00474923	0.9473	1	0.0170336	0.950232	0			0			1	1	1	1	1	1	1	1	0.998374	1	1	1	0.000330579
STSEDHIFTNTSEPTR	STS[Phospho]EDHIFTNTSEPTR-3	LOC_Os03g16000.1	LOC_Os03g16000.1_286_288	Os03t0266700-01_286_288	tr|Q10NK5|Q10NK5_ORYSJ_286_288	Gold	288	S	280	T->A	0	mzspec:PXD004939:Rice_phos_ABA_3h_20per_F1_R2:scan:16838:STS[Phospho]EDHIFTNTSEPTR/2	1	0.0278077	0.658023	1	0.00495755	0.943673	0			1	0.0131853	0.9386	1	0.00124423	0.9512	1	0.0228667	0.941552	0			0			1	0.996528	1	0.987952	1	1	1	1	1	1	1	1	0.000661157
VESLSPR	VESLS[Phospho]PR-5	LOC_Os01g39380.1	LOC_Os01g39380.1_569_573;LOC_Os01g39380.2_538_542;LOC_Os01g39380.3_569_573	Os01t0575500-01_538_542	tr|A0A0P0V4C5|A0A0P0V4C5_ORYSJ_538_542	Silver	573	S	562	T->I	0	mzspec:PXD000923:LHY_T5:scan:01605:VESLS[Phospho]PR/2	1	0.00357055	0.940506	1	0.0350226	0.858992	1	0.0330335	0.848675	1	0.0357006	0.866685	1	0.0183735	0.914859	0			0			0			1	1	0.941748	0.987952	1	1	1	0.873684	0.691057	0.414634	0.943158	0.119617	0.186446
LQSPISK	LQS[Phospho]PISK-3	LOC_Os05g43380.1	LOC_Os05g43380.1_245_247	Os05t0509400-01_245_247	tr|Q6L4W5|Q6L4W5_ORYSJ_245_247	Gold	247	S	215	A->T	0	mzspec:PXD002756:Orbi00855XM-Yej-Rice-Anthor-T-3:scan:07762:LQS[Phospho]PISK/2	1	0.0496393	0.52313	1	0	0.979598	1	0	0.981516	1	0	0.97872	1	0	0.966213	0			0			0			1	1	1	1	1	1	1	1	0.995122	1	1	0.995215	0.00132231
ASEVSDNDGYEEFNDR	ASEVS[Phospho]DNDGYEEFNDR-5	LOC_Os04g38290.1	LOC_Os04g38260.1_116_120;LOC_Os04g38290.1_156_160	Os04t0454600-00_248_252;Os04t0455401-01_156_160;Os04t0455401-02_156_160	tr|A0A0P0WB35|A0A0P0WB35_ORYSJ_248_252;tr|Q7X7D4|Q7X7D4_ORYSJ_156_160	Silver	160	S	99	C->S	0	mzspec:PXD000923:LHY_T6:scan:09381:ASEVS[Phospho]DNDGYEEFNDR/2	1	0.00357055	0.953101	1	0.0313851	0.880081	1	0.0380144	0.815491	1	0.0402515	0.845452	0			1	0.0280652	0.929869	0			0			1	1	1	1	1	0.995025	1	1	0.998374	1	0.997895	1	0.000991736
ASEVSDNDGYEEFNDR	ASEVS[Phospho]DNDGYEEFNDR-5	LOC_Os04g38260.1	LOC_Os04g38260.1_116_120;LOC_Os04g38290.1_156_160	Os04t0454600-00_248_252;Os04t0455401-01_156_160;Os04t0455401-02_156_160	tr|A0A0P0WB35|A0A0P0WB35_ORYSJ_248_252;tr|Q7X7D4|Q7X7D4_ORYSJ_156_160	Silver	120	S	326	I->M	0	mzspec:PXD000923:LHY_T6:scan:09381:ASEVS[Phospho]DNDGYEEFNDR/2	1	0.00357055	0.953101	1	0.0313851	0.880081	1	0.0380144	0.815491	1	0.0402515	0.845452	0			1	0.0280652	0.929869	0			0			1	1	1	1	1	0.995025	1	1	1	1	1	1	0.000330579
ADSGLAFEEERPGLLAR	ADS[Phospho]GLAFEEERPGLLAR-3	LOC_Os03g25140.1	LOC_Os03g25140.1_596_598	Os03t0367000-01_596_598	tr|Q10KX6|Q10KX6_ORYSJ_596_598	Silver	598	S	599	G->E	2	mzspec:PXD002222:Rice_leaf_0h_phospho_test3:scan:22386:ADS[Phospho]GLAFEEERPGLLAR/3	1	0.0202517	0.718706	1	0.00297156	0.9589	1	0.0265531	0.880091	1	0.0101353	0.9459	1	0.0169086	0.9197	0			0			0			1	1	0.990291	1	1	1	0.986842	1	1	1	1	1	0.000661157
FLSGPTSPTK	FLS[Phospho]GPTS[Phospho]PTK-3	LOC_Os04g52570.1	LOC_Os04g52570.1_199_201	Os04t0616000-01_199_201	tr|Q7XTS1|Q7XTS1_ORYSJ_199_201	Bronze	201	S	187	T->I	0	mzspec:PXD005241:Rice_phos_young_panicles__TiO2_25per_F2_R1_raw:scan:29511:FLS[Phospho]GPTS[Phospho]PTK/2	0			1	0.0271828	0.888843	1	0.0439086	0.776064	1	0.0191106	0.918704	1	0.0169086	0.917713	1	0.0339024	0.920211	0			0			0.943548	0.996528	0.854369	0.975904	1	0.99005	1	0.494737	0.752846	0.360976	0.806316	0.889952	0.192727
TNINDTPMDESQASDEAR	TNINDTPMDESQAS[Phospho]DEAR-14	LOC_Os08g25080.1	LOC_Os08g25080.1_142_155	Os08t0338600-01_166_179	tr|A0A0P0XF63|A0A0P0XF63_ORYSJ_166_179	Gold	155	S	155	S->L	1	mzspec:PXD004939:Rice_phos_ABA_12h_20per_F1_R3:scan:15827:TNINDTPMDESQAS[Phospho]DEAR/2	1	0.0157255	0.76409	1	0.00495755	0.946095	1	0.0416413	0.798475	1	0.00248861	0.9558	1	0.00124423	0.956304	0			0			0			1	1	1	1	1	0.995025	1	1	1	1	1	1	0.000330579
EHASDGTSSVLEPEVELSHDGK	EHASDGTSSVLEPEVELS[Phospho]HDGK-18	LOC_Os03g61930.1	LOC_Os03g61930.2_493_510;LOC_Os03g61930.1_493_510;LOC_Os03g61930.3_377_394;LOC_Os03g61930.4_493_510	Os03t0835600-01_493_510;Os03t0835600-02_155_172	sp|Q75LJ4|ACBP6_ORYSJ_493_510;tr|A0A0P0W559|A0A0P0W559_ORYSJ_155_172	Bronze	510	S	501	S->N	0	mzspec:PXD005241:Rice_phos_mature_panicles__TiO2_25per_F3_R1_raw:scan:31710:EHASDGTSSVLEPEVELS[Phospho]HDGK/3	0			1	0.0336877	0.86991	1	0.0240388	0.884942	1	0.0438706	0.828376	1	0.0214605	0.907622	1	0.0311483	0.9252	0			0			1	1	0.990291	1	1	1	1	1	0.982114	1	0.970526	0.966507	0.0109091
TSSLPTETEEER	TSS[Phospho]LPTETEEER-3	LOC_Os07g41160.1	LOC_Os03g30570.1_89_91;LOC_Os03g30570.2_89_91;LOC_Os07g41160.2_95_97;LOC_Os07g41160.1_95_97	Os03t0419100-01_89_91;Os03t0419100-02_89_91;Os07t0602900-01_95_97;Os07t0602900-02_28_30	sp|Q6YVY6|NNJA2_ORYSJ_95_97;sp|Q10JI3|NNJA3_ORYSJ_89_91;tr|A0A0P0X8E0|A0A0P0X8E0_ORYSJ_28_30	Silver	97	S	90	A->P	0	mzspec:PXD002222:Rice_leaf_24h_phospho_test2:scan:08566:TSS[Phospho]LPTETEEER/2	1	0.0236281	0.690539	1	0	0.968231	0			1	0.0220815	0.90914	1	0.0169072	0.923346	1	0.0339024	0.917837	0			0			1	1	1	1	0.991071	1	1	1	1	1	1	1	0.000330579
TSSLPTETEEER	TSS[Phospho]LPTETEEER-3	LOC_Os03g30570.1	LOC_Os03g30570.1_89_91;LOC_Os03g30570.2_89_91;LOC_Os07g41160.2_95_97;LOC_Os07g41160.1_95_97	Os03t0419100-01_89_91;Os03t0419100-02_89_91;Os07t0602900-01_95_97;Os07t0602900-02_28_30	sp|Q6YVY6|NNJA2_ORYSJ_95_97;sp|Q10JI3|NNJA3_ORYSJ_89_91;tr|A0A0P0X8E0|A0A0P0X8E0_ORYSJ_28_30	Silver	91	S	93	P->L	4	mzspec:PXD002222:Rice_leaf_24h_phospho_test2:scan:08566:TSS[Phospho]LPTETEEER/2	1	0.0236281	0.690539	1	0	0.968231	0			1	0.0220815	0.90914	1	0.0169072	0.923346	1	0.0339024	0.917837	0			0			1	1	1	1	0.991071	1	1	1	1	1	1	1	0.000330579
LSFCDEIENGSDEDEFENQEPQKK	LSFC[Carbamidomethyl]DEIEN[Deamidated]GS[Phospho]DEDEFENQEPQKK-11	LOC_Os09g36480.1	LOC_Os09g36480.2_119_129;LOC_Os09g36480.1_119_129	Os09t0535300-01_119_129	sp|Q69JZ7|XCT_ORYSJ_119_129	Silver	129	S	146	V->I	0	mzspec:PXD002756:Orbi00853XM-Yej-Rice-Anthor-T-1:scan:31056:LSFC[Carbamidomethyl]DEIEN[Deamidated]GS[Phospho]DEDEFENQEPQKK/3	0			1	0.0352437	0.855141	1	0	0.961708	1	0.0449088	0.8234	1	0.0460684	0.8228	1	0.0215954	0.942495	0			0			1	1	1	1	1	1	1	1	0.998374	1	1	1	0.000330579
SGPPKSPSKPGISGSDR	SGPPKSPS[Phospho]KPGISGSDR-8	LOC_Os03g58480.1	LOC_Os03g58480.1_105_112;LOC_Os03g58480.2_85_92	Os03t0799100-01_105_112	tr|Q851Q0|Q851Q0_ORYSJ_105_112	Gold	112	S	143	S->N	0	mzspec:PXD005241:Rice_phos_callus_TiO2_25per_F1_R1_raw:scan:07669:SGPPKSPS[Phospho]KPGISGSDR/2	1	0.00703643	0.832233	0			1	0.0338254	0.843895	1	0.0427595	0.835304	1	0.01443	0.926521	1	0.00825724	0.960835	0			0			1	0.996528	1	1	1	1	1	1	1	1	1	1	0.000330579
QRSSVDDDLYDHPK	Q[Gln->pyro-Glu]RS[Phospho]SVDDDLYDHPK-3	LOC_Os08g06070.1	LOC_Os08g06070.1_421_423	Os08t0157100-01_421_423	tr|Q6ZD92|Q6ZD92_ORYSJ_421_423	Gold	423	S	428	D->N	4	mzspec:PXD002222:Rice_leaf_24h_phospho_test1:scan:12408:Q[Gln->pyro-Glu]RS[Phospho]SVDDDLYDHPK/2	1	0.00913398	0.814862	1	0.00297156	0.9596	1	0.0236373	0.900215	1	0.0481733	0.8129	0			1	0.0404738	0.9085	0			0			0.919355	1	0.873786	1	0.946429	1	0.473684	0.859649	0.912195	0.926829	0.825263	0.980861	0.0942149
NASFGGAASNSGPVPNAGDR	NAS[Phospho]FGGAASNSGPVPNAGDR-3	LOC_Os04g51710.1	LOC_Os04g51710.1_72_74	Os04t0606500-01_72_74	tr|Q7X8W5|Q7X8W5_ORYSJ_72_74	Silver	74	S	54	L->H	0	mzspec:PXD002222:Rice_leaf_0h_phospho_test1:scan:12878:NAS[Phospho]FGGAASNSGPVPNAGDR/2	1	0.0288562	0.650269	1	0	0.9787	1	0.0236373	0.892061	1	0.0176891	0.9273	0			1	0.0207046	0.9451	0			0			1	1	1	1	1	1	1	1	1	1	0.997895	1	0.000330579
RGTTVYFPVGEPGPR	RGT[Phospho]TVYFPVGEPGPR-3	LOC_Os12g38640.1	LOC_Os12g38640.2_45_47;LOC_Os12g38640.1_45_47	Os12t0575000-01_45_47	tr|Q2QN86|Q2QN86_ORYSJ_45_47	Gold	47	T	66	A->T	0	mzspec:PXD005241:Rice_phos_leaf_TiO2_25per_F1_R1_raw:scan:32115:RGT[Phospho]TVYFPVGEPGPR/3	1	0.0221633	0.710794	1	0.00495755	0.9452	0			1	0.0252391	0.8948	1	0.0300968	0.8744	1	0.00700059	0.961245	0			0			1	1	1	1	1	1	1	1	1	1	0.997895	1	0.000330579
RVPLSPQGSADHHNASDSR	RVPLS[Phospho]PQGSADHHNASDSR-5	LOC_Os04g18010.1	LOC_Os04g18010.1_352_356		sp|Q7XWP1|CPSF1_ORYSJ_887_891	Gold	356	S	373	N->S	0	mzspec:PXD002222:Rice_leaf_0h_phospho_test3:scan:04921:RVPLS[Phospho]PQGSADHHNASDSR/3	1	0.00555317	0.895391	1	0	0.979704	1	0.0439086	0.761399	1	0.0332755	0.8696	1	0.0317042	0.8686	0			0			0			0.0913978	0.927083	0.796117	0.60241	0.723214	1	0.157895	1	0.993496	0.990244	1	1	0.169917
DASLEALPVDELIEK	DAS[Phospho]LEALPVDELIEK-3	LOC_Os04g56160.1	LOC_Os04g56160.1_543_545;LOC_Os04g56160.2_129_131;LOC_Os04g56160.3_500_502	Os04t0656100-01_543_545;Os04t0656100-03_282_284;Os04t0656100-04_163_165	sp|Q7XPY2|PMA1_ORYSJ_543_545;tr|A0A0P0WFR6|A0A0P0WFR6_ORYSJ_163_165;tr|A0A0P0WG33|A0A0P0WG33_ORYSJ_282_284	Bronze	545	S	800	F->V	0	mzspec:PXD005241:Rice_phos_callus_TiO2_25per_F2_R1_raw:scan:57849:DAS[Phospho]LEALPVDELIEK/2	1	0.0340496	0.63277	1	0.0111064	0.9261	0			1	0.0171665	0.929	1	0.0142003	0.9319	1	0.0170336	0.950005	0			0			0.997312	1	1	1	1	1	1	1	1	1	1	1	0.000330579
SGPLGNQPSR	S[Phospho]GPLGNQPSR-1	LOC_Os08g13350.1	LOC_Os08g13350.1_62_62;LOC_Os08g13350.2_62_62	Os08t0230200-01_63_63;Os08t0230200-02_63_63	tr|A0A0P0XDG3|A0A0P0XDG3_ORYSJ_63_63	Silver	62	S	105	A->T	0	mzspec:PXD002222:Rice_leaf_24h_phospho_test1:scan:05105:S[Phospho]GPLGNQPSR/2	0			1	0	0.98	1	0.0385172	0.808488	1	0.0438706	0.8288	1	0.043771	0.8283	1	0.0311483	0.924	0			0			1	1	0.961165	1	0.946429	1	0.894737	0.996491	1	1	0.997895	1	0.00661157
VSSSDSLNMEGYHTFR	VSS[Phospho]SDSLNMEGYHTFR-3	LOC_Os08g08110.1	LOC_Os08g08110.1_220_222	Os08t0178700-01_220_222	tr|Q0J7M1|Q0J7M1_ORYSJ_220_222	Gold	222	S	210	L->F	0	mzspec:PXD005241:Rice_phos_young_panicles_TiO2_25per_F1_R1_raw:scan:31757:VSS[Phospho]SDSLNMEGYHTFR/2	1	0.0478049	0.547357	1	0.00297156	0.9598	0			1	0.00132806	0.9587	1	0.01443	0.9292	1	0.00151347	0.966809	0			0			0.997312	1	1	1	1	1	1	1	1	1	1	1	0.000330579
VLVPGEPNISYICSR	VLVPGEPNISY[Phospho]IC[Carbamidomethyl]SR-11	LOC_Os01g10840.1	LOC_Os01g10840.1_215_225	Os01t0205700-01_215_225	sp|Q9LWN0|GSK1_ORYSJ_218_228	Gold	225	Y	232	R->C	0	mzspec:PXD004939:Rice_phos_ABA_12h_20per_F1_R2:scan:26510:VLVPGEPNISY[Phospho]IC[Carbamidomethyl]SR/2	1	0.0269333	0.667334	1	0.0403417	0.835672	0			1	0.00132806	0.961099	1	0	0.9698	1	0.0339024	0.917965	0			0			1	1	1	1	1	1	1	1	0.998374	1	1	1	0.000330579
EVPAPVSPVKETPILR	EVPAPVS[Phospho]PVKETPILR-7	LOC_Os01g71050.1	LOC_Os01g71050.1_210_216	Os01t0936800-01_210_216;Os01t0936800-02_85_91	tr|A0A0P0VCJ7|A0A0P0VCJ7_ORYSJ_85_91;tr|Q5JMK3|Q5JMK3_ORYSJ_210_216	Gold	216	S	206	S->P	0	mzspec:PXD002222:Rice_leaf_24h_phospho_test2:scan:20732:EVPAPVS[Phospho]PVKETPILR/3	1	0.0454967	0.561559	1	0	0.9877	0			1	0.0163994	0.9302	1	0.00124423	0.9588	1	0.037329	0.910305	0			0			1	1	0.990291	1	1	1	0.960526	1	1	1	1	1	0.00132231
DPNAPPPPPKPSSPRPR	DPNAPPPPPKPS[Phospho]SPRPR-12	LOC_Os08g33190.1	LOC_Os08g33190.1_99_110	Os08t0428800-00_99_110	tr|Q8H3M0|Q8H3M0_ORYSJ_99_110	Bronze	110	S	113	R->H	4	mzspec:PXD004939:Rice_phos_ABA_12h_20per_F1_R2:scan:10002:DPNAPPPPPKPS[Phospho]SPRPR/2	1	0.0148018	0.7875	0			1	0.0338254	0.842451	1	0.0384704	0.8501	1	0.0134313	0.9351	1	0.0295706	0.928471	0			0			1	1	1	1	1	1	1	1	0.998374	1	1	1	0.000330579
GGNVSDDSEDEKPLAAR	GGNVS[Phospho]DDS[Phospho]EDEKPLAAR-8	LOC_Os08g05840.1	LOC_Os08g05840.1_207_214	Os08t0154600-01_207_214	tr|Q84ZL5|Q84ZL5_ORYSJ_207_214	Gold	214	S	260	A->V	0	mzspec:PXD002756:Orbi00855XM-Yej-Rice-Anthor-T-3:scan:13761:GGNVS[Phospho]DDS[Phospho]EDEKPLAAR/2	1	0.00913398	0.81077	1	0.049388	0.813	1	0	0.966932	0			1	0.0460684	0.823535	1	0.0295706	0.928498	0			0			1	1	1	1	1	1	1	1	1	1	1	0.995215	0.000330579
NQPGNPNPDAEVVALSPHTLLATNR	NQPGNPNPDAEVVALS[Phospho]PHTLLATNR-16	LOC_Os08g44050.1	LOC_Os08g44050.3_45_60;LOC_Os08g44050.2_45_60;LOC_Os08g44050.4_45_60;LOC_Os08g44050.1_45_60	Os08t0554400-01_45_60;Os08t0554400-02_45_60	tr|Q6Z3F1|Q6Z3F1_ORYSJ_45_60	Silver	60	S	205	M->I	0	mzspec:PXD005241:Rice_phos__shoot_meristem_TiO2_25per_F2_R1_raw:scan:47336:NQPGNPNPDAEVVALS[Phospho]PHTLLATNR/3	1	0.00870652	0.824212	1	0.0294634	0.8861	0			1	0.0362367	0.8648	1	0.033816	0.854	1	0.0347195	0.9126	0			0			1	1	1	1	1	0.995025	1	1	1	1	1	1	0.000330579
CVLVESSSPR	C[Carbamidomethyl]VLVESSS[Phospho]PR-8	LOC_Os06g39344.1	LOC_Os06g39344.2_110_117;LOC_Os06g39344.1_110_117	Os06t0594100-01_110_117	tr|Q69UF2|Q69UF2_ORYSJ_110_117	Silver	117	S	138	K->M	0	mzspec:PXD004705:Rice_phos_BR_3h_20per_F1_R3:scan:12548:C[Carbamidomethyl]VLVESSS[Phospho]PR/2	1	0.00555317	0.874594	1	0.0336877	0.8694	1	0.0439086	0.765864	1	0.021047	0.912936	1	0.0228924	0.888263	0			0			0			1	1	0.912621	1	1	0.671642	1	0.726316	0.678049	0.956098	0.591579	0.267943	0.233719
AIYPDPTFAQSTR	AIYPDPTFAQS[Phospho]TR-11	LOC_Os11g31950.1	LOC_Os11g31950.1_179_189	Os11t0520500-00_344_354	tr|A0A0P0Y2Q1|A0A0P0Y2Q1_ORYSJ_344_354	Bronze	189	S	173	T->P	0	mzspec:PXD004705:Rice_phos_BR_12h_20per_F1_R1:scan:21251:AIYPDPTFAQS[Phospho]TR/2	1	0.0229731	0.694948	1	0.0352437	0.854587	0			1	0.0116816	0.9412	1	0.0214605	0.905109	1	0.0442038	0.9064	0			0			1	1	1	1	1	1	1	1	0.952846	1	0.833684	0.990431	0.0363636
NSPVPSFSGLLAR	NSPVPSFS[Phospho]GLLAR-8	LOC_Os06g43650.2	LOC_Os06g43650.2_190_197	Os06t0644100-01_190_197	tr|Q67WN6|Q67WN6_ORYSJ_190_197	Gold	197	S	NA	NA	NA	mzspec:PXD004939:Rice_phos_ABA_3h_20per_F1_R2:scan:28360:NSPVPSFS[Phospho]GLLAR/2	1	0.0399456	0.59114	0			1	0.0309919	0.863847	1	0.00468897	0.949605	1	0	0.9694	1	0.0339024	0.918398	0			0
FDHPMGTLMYGSATSPR	FDHPMGTLMYGSATS[Phospho]PR-15	LOC_Os12g21700.1	LOC_Os12g21700.1_387_401	Os12t0405100-01_387_401	sp|Q2QT65|C3H66_ORYSJ_387_401	Gold	401	S	403	R->T	4	mzspec:PXD004705:Rice_phos_Nip_0h_20per_F1_R3:scan:23970:FDHPMGTLMYGSATS[Phospho]PR/3	1	0.0496393	0.51888	0			1	0.0236373	0.895121	1	0.00248861	0.9546	1	0.00124423	0.9539	1	0.0170336	0.950705	0			0			1	0.996528	0.990291	1	1	1	1	0.989474	0.819512	0.560976	0.64	0.990431	0.125289
VTIADSDLSSSTPNK	VTIADS[Phospho]DLSSSTPNK-6	LOC_Os07g06740.2	LOC_Os07g06740.2_60_65;LOC_Os07g06740.1_60_65	Os07t0161600-01_60_65	sp|Q7XIM0|CDPKH_ORYSJ_60_65	Silver	65	S	64	D->N	3	mzspec:PXD002222:Rice_leaf_24h_phospho_test3:scan:14262:VTIADS[Phospho]DLSSSTPNK/2	1	0.0391155	0.606107	1	0	0.986041	0			1	0.0270317	0.887908	1	0.0234012	0.886983	1	0.0488655	0.89984	0			0			1	1	0.990291	1	1	1	1	1	1	1	1	1	0.000330579
SSFFDDSVPSSPAYTSGFSPK	SSFFDDSVPSSPAYTSGFS[Phospho]PK-19	LOC_Os03g03830.1	LOC_Os03g03830.1_960_978	Os03t0130500-01_960_978	tr|Q10S92|Q10S92_ORYSJ_960_978	Silver	978	S	868	S->L	0	mzspec:PXD005241:Rice_phos_root_TiO2_25per_F2_R1:scan:52623:SSFFDDSVPSSPAYTSGFS[Phospho]PK/2	1	0.0278077	0.661871	0			1	0.0352018	0.830545	1	0.024118	0.899076	1	0.0214605	0.898133	1	0.00151347	0.969	0			0			0.997312	1	0.980583	1	1	1	1	1	1	1	1	1	0.000991736
ENDLGISNQGSPDHVFSR	ENDLGISNQGS[Phospho]PDHVFSR-11	LOC_Os10g31770.1	LOC_Os10g31770.1_189_199	Os10t0455900-01_189_199	tr|C7J7X6|C7J7X6_ORYSJ_189_199	Bronze	199	S	210	R->H	0	mzspec:PXD002222:Rice_leaf_24h_phospho_test1:scan:17968:ENDLGISNQGS[Phospho]PDHVFSR/2	1	0.0239317	0.685199	1	0.0101625	0.9264	0			1	0.0332755	0.8719	1	0.0344252	0.852	1	0.0339024	0.918008	0			0			1	1	1	1	1	1	1	0.996491	0.998374	1	1	1	0.000661157
SASLNLGEGEITK	SAS[Phospho]LNLGEGEITK-3	LOC_Os05g03190.1	LOC_Os05g03190.1_286_288	Os05t0123200-01_286_288;Os05t0123200-02_286_288;Os05t0123200-03_286_288	tr|Q0DL48|Q0DL48_ORYSJ_286_288;tr|Q75L83|Q75L83_ORYSJ_286_288	Silver	288	S	319	R->C	0	mzspec:PXD005241:Rice_phos_leaf_TiO2_25per_F2_R1_raw:scan:30206:SAS[Phospho]LNLGEGEITK/2	1	0.0489878	0.530086	0			1	0.0309919	0.861393	1	0.00132806	0.9579	1	0.0119438	0.9393	1	0.0100996	0.959804	0			0			1	1	1	1	1	0.995025	1	1	1	1	1	1	0.000330579
SSSTPNIPMPDPK	SSS[Phospho]TPNIPMPDPK-3	LOC_Os01g31580.1	LOC_Os01g31580.1_113_115	Os01t0500500-01_113_115	tr|A0A0P0V2Y7|A0A0P0V2Y7_ORYSJ_113_115	Bronze	115	S	131	Q->R	0	mzspec:PXD004705:Rice_phos_Nip_0h_20per_F1_R2:scan:21299:SSS[Phospho]TPNIPMPDPK/2	1	0.0394926	0.598783	1	0.0336877	0.864171	0			1	0.0154474	0.930607	1	0.01443	0.929541	1	0.0311483	0.924826	0			0			0.948925	0.986111	0.592233	0.987952	1	0.343284	0.947368	0.0561404	0.0617886	0.0390244	0.0315789	0.0143541	0.631736
VSSLLPPQAEESPSSPPPR	VSSLLPPQAEESPSS[Phospho]PPPR-15	LOC_Os06g04660.1	LOC_Os06g04660.1_57_71	Os06t0138200-01_57_71;Os06t0138200-02_57_71	tr|Q5VPG6|Q5VPG6_ORYSJ_57_71;tr|Q5VPG7|Q5VPG7_ORYSJ_57_71	Bronze	71	S	110	L->P	0	mzspec:PXD005241:Rice_phos__shoot_meristem__TiO2_25per_F1_R1_raw:scan:35798:VSSLLPPQAEESPSS[Phospho]PPPR/2	1	0.0432768	0.569949	1	0.0350226	0.858319	0			1	0.0191106	0.923915	1	0.0134313	0.938319	1	0.0166439	0.952208	0			0			0.973118	1	0.495146	0.975904	1	0.0547264	0.0131579	0.0245614	0.289431	0.473171	0.334737	0.100478	0.547438
GGNVSDDSEDEKPLAAR	GGNVS[Phospho]DDS[Phospho]EDEKPLAAR-5	LOC_Os08g05840.1	LOC_Os08g05840.1_207_211	Os08t0154600-01_207_211	tr|Q84ZL5|Q84ZL5_ORYSJ_207_211	Silver	211	S	260	A->V	0	mzspec:PXD002756:Orbi00855XM-Yej-Rice-Anthor-T-3:scan:13761:GGNVS[Phospho]DDS[Phospho]EDEKPLAAR/2	1	0.0263945	0.670475	1	0.049388	0.813097	1	0	0.966932	0			1	0.0460684	0.823835	1	0.0289208	0.928598	0			0			1	1	1	1	1	1	1	1	1	1	1	0.995215	0.000330579
GSASFPHSSPLQR	GSAS[Phospho]FPHSSPLQR-4	LOC_Os12g37570.1	LOC_Os12g37570.1_79_82;LOC_Os12g37570.2_79_82			Bronze	82	S	57	Q->P	0	mzspec:PXD002756:Orbi00855XM-Yej-Rice-Anthor-T-3:scan:18153:GSAS[Phospho]FPHSSPLQR/3	1	0.030528	0.642705	0			1	0.0122874	0.923567	1	0.0270317	0.8878	1	0.0408204	0.8381	1	0.0424365	0.907684	0			0			1	1	1	1	1	0.970149	1	1	0.995122	1	0.983158	0.966507	0.00793388
FVPGISKSQEFDTK	FVPGIS[Phospho]KSQEFDTK-6	LOC_Os05g35530.1	LOC_Os05g35530.1_568_573	Os05t0430300-01_568_573	tr|Q5TKI6|Q5TKI6_ORYSJ_568_573	Gold	573	S	545	S->P	0	mzspec:PXD002222:Rice_leaf_24h_phospho_test3:scan:17998:FVPGIS[Phospho]KSQEFDTK/2	1	0.0478049	0.551991	1	0.00403603	0.955912	1	0.00548351	0.938857	1	0.024118	0.8978	1	0.0423479	0.833565	0			0			0			1	1	1	1	1	1	1	1	0.995122	0.995122	0.993684	1	0.00231405
DNDLSEPHDTNDEEEGNSDSSSVR	DNDLSEPHDTNDEEEGNS[Phospho]DSSSVR-18	LOC_Os09g36090.1	LOC_Os09g36090.1_628_645	Os09t0530500-01_226_243	tr|A0A0P0XQG2|A0A0P0XQG2_ORYSJ_226_243	Silver	645	S	588	T->A	0	mzspec:PXD002222:Rice_leaf_0h_phospho_test2:scan:07905:DNDLSEPHDTNDEEEGNS[Phospho]DSSSVR/3	1	0.0202517	0.721402	1	0.00403603	0.951195	1	0.0352018	0.829148	1	0.0415798	0.836269	1	0.0423479	0.834737	0			0			0			1	1	0.980583	1	1	1	1	1	1	1	1	1	0.000661157
LAAAQAASAAAIHPTSPR	LAAAQAASAAAIHPTS[Phospho]PR-16	LOC_Os01g57450.1	LOC_Os01g57450.1_28_43	Os01t0783500-01_28_43	tr|Q5ZAV7|Q5ZAV7_ORYSJ_28_43	Silver	43	S	134	R->Q	0	mzspec:PXD005241:Rice_phos_mature_panicles__TiO2_25per_F2_R1_raw:scan:21147:LAAAQAASAAAIHPTS[Phospho]PR/2	1	0.0419573	0.581138	1	0.0336877	0.8704	1	0.00665979	0.932671	1	0.0415798	0.8361	0			1	0.0278559	0.9332	0			0			1	1	1	1	1	1	1	1	0.993496	1	0.964211	1	0.00694215
SLSPAPIPIPTAPSFR	SLS[Phospho]PAPIPIPTAPSFR-3	LOC_Os01g72690.1	LOC_Os01g72690.1_28_30	Os01t0957000-03_28_30		Bronze	30	S	18	R->Q	0	mzspec:PXD005241:Rice_phos_young_panicles__TiO2_25per_F3_R1_raw:scan:57321:SLS[Phospho]PAPIPIPTAPSFR/2	1	0.0486101	0.53269	1	0.0255115	0.890479	1	0.0225257	0.914918	1	0.0309688	0.873852	0			1	0.0279992	0.93224	0			0			0.814516	0.996528	0.864078	0.987952	1	0.875622	0.986842	0.666667	0.590244	0.873171	0.627368	0.588517	0.246942
AGSFSFK	AGSFS[Phospho]FK-5	LOC_Os03g51250.1	LOC_Os03g51250.1_323_327	Os03t0722600-01_323_327	tr|Q10DR8|Q10DR8_ORYSJ_323_327	Gold	327	S	118	A->V	0	mzspec:PXD004939:Rice_phos_ABA_3h_20per_F1_R1:scan:18551:AGSFS[Phospho]FK/2	1	0.0476423	0.552379	1	0.0356279	0.850629	1	0.0499255	0.741796	1	0	0.97369	1	0	0.984436	0			0			0			1	1	1	1	1	1	1	1	0.998374	1	1	1	0.000330579
GASPPRNDIVNEEVDQR	GAS[Phospho]PPRNDIVNEEVDQR-3	LOC_Os01g41190.2	LOC_Os01g41190.1_660_662;LOC_Os01g41190.2_660_662	Os01t0595100-01_660_662	tr|B7FAK7|B7FAK7_ORYSJ_660_662	Bronze	662	S	513	V->I	0	mzspec:PXD004939:Rice_phos_Nip_0h_20per_F1_R1:scan:18301:GAS[Phospho]PPRNDIVNEEVDQR/2	1	0.0478049	0.546343	1	0.0336877	0.8637	1	0.0352018	0.825415	1	0.0220815	0.907629	1	0.0205098	0.908762	0			0			0			1	1	1	1	1	0.995025	1	1	1	1	1	1	0.000330579
DDDGEGLGSPR	DDDGEGLGS[Phospho]PR-9	LOC_Os02g54730.1	LOC_Os02g54730.1_53_61	Os02t0788800-01_53_61	tr|Q6K4N6|Q6K4N6_ORYSJ_53_61	Gold	61	S	46	G->E	0	mzspec:PXD005241:Rice_phos_young_panicles__TiO2_25per_F3_R1_raw:scan:13172:DDDGEGLGS[Phospho]PR/2	0			1	0	1	0			1	0	1	1	0	1	1	0	1	0			0			0.997312	1	1	1	1	1	1	1	1	1	1	1	0.000330579
DIHPEPSPPHLPPPPLR	DIHPEPS[Phospho]PPHLPPPPLR-7	LOC_Os07g10780.1	LOC_Os07g10780.1_34_40	Os07t0208600-01_34_40	tr|Q84ZN5|Q84ZN5_ORYSJ_34_40	Gold	40	S	31	A->E	0	mzspec:PXD004939:Rice_phos_ABA_3h_20per_F1_R3:scan:23458:DIHPEPS[Phospho]PPHLPPPPLR/3	0			1	0	1	0			1	0	1	1	0	1	1	0	1	0			0			1	1	1	1	1	1	1	1	0.97561	1	0.930526	1	0.0158678
LRENEVGMESVQDMDIDRPER	LRENEVGMES[Phospho]VQDMDIDRPER-10	LOC_Os02g20410.1	LOC_Os02g20410.1_975_984	Os02t0307000-01_975_984	tr|Q6K2Y3|Q6K2Y3_ORYSJ_975_984	Gold	984	S	984	S->L	1	mzspec:PXD005241:Rice_phos_callus_TiO2_25per_F2_R1_raw:scan:33333:LRENEVGMES[Phospho]VQDMDIDRPER/4	0			1	0	1	0			1	0	1	1	0	1	1	0	1	0			0			0.991935	1	1	1	1	1	1	1	1	1	1	1	0.000991736
KEPTPPLPPPPPLLPELIPGR	KEPT[Phospho]PPLPPPPPLLPELIPGR-4	LOC_Os12g15420.1	LOC_Os12g15420.1_201_204	Os12t0256300-01_201_204	tr|Q2QUQ9|Q2QUQ9_ORYSJ_201_204	Gold	204	T	211	P->S	0	mzspec:PXD005241:Rice_phos_leaf_TiO2_25per_F3_R1_raw:scan:59925:KEPT[Phospho]PPLPPPPPLLPELIPGR/3	1	0	0.99999	0			0			1	0	1	1	0	1	1	0	1	0			0			1	1	1	1	1	1	1	1	1	1	0.997895	1	0.000330579
NQHLLSPR	NQHLLS[Phospho]PR-6	LOC_Os01g60700.1	LOC_Os01g60700.1_496_501	Os01t0822200-01_496_501	tr|Q0JI62|Q0JI62_ORYSJ_496_501	Gold	501	S	384	R->H	0	mzspec:PXD004939:Rice_phos_ABA_3h_20per_F1_R3:scan:11141:NQHLLS[Phospho]PR/2	0			1	0	1	0			1	0	1	1	0	1	1	0	0.9999	0			0			1	0.986111	1	1	1	1	1	1	1	1	1	1	0.00132231
GVGEESVRPGK	GVGEES[Phospho]VRPGK-6	LOC_Os02g09960.1	LOC_Os02g09960.1_317_322			Gold	322	S	272	P->L	0	mzspec:PXD004939:Rice_phos_ABA_3h_20per_F1_R2:scan:05599:GVGEES[Phospho]VRPGK/2	0			1	0	1	0			1	0	1	1	0	1	1	0	0.9998	0			0			1	1	1	1	0.991071	0.995025	1	1	1	1	1	1	0.000661157
KLLPGSVDG	KLLPGS[Phospho]VDG-6	LOC_Os02g49680.1	LOC_Os02g49680.1_379_384	Os02t0729400-01_323_328	tr|A0A0N7KG12|A0A0N7KG12_ORYSJ_323_328	Gold	384	S	340	T->A	0	mzspec:PXD002222:Rice_leaf_0h_phospho_test1:scan:14842:KLLPGS[Phospho]VDG/2	0			1	0	1	0			1	0	1	1	0	1	1	0	0.999749	0			0			1	1	1	1	1	1	1	0.996491	1	1	1	1	0.000330579
RSQEEDEVEER	RS[Phospho]QEEDEVEER-2	LOC_Os02g50970.1	LOC_Os02g50970.1_123_124	Os02t0743500-01_3_4;Os02t0743500-02_123_124	tr|Q6Z2V2|Q6Z2V2_ORYSJ_3_4;tr|Q6Z2V3|Q6Z2V3_ORYSJ_123_124	Gold	124	S	96	A->P	0	mzspec:PXD004705:Rice_phos_BR_12h_20per_F1_R2:scan:05008:RS[Phospho]QEEDEVEER/2	0			1	0	0.99984	0			1	0	1	1	0	1	1	0	0.9999	0			0			1	1	1	1	1	0.970149	1	1	1	1	1	1	0.00198347
HMKSPDPLEEQR	HMKS[Phospho]PDPLEEQR-4	LOC_Os02g39010.1	LOC_Os02g39010.3_668_671;LOC_Os02g39010.2_668_671;LOC_Os02g39010.1_668_671	Os02t0602100-02_668_671	sp|Q6K5F8|CDKG1_ORYSJ_668_671	Gold	671	S	679	R->W	0	mzspec:PXD004939:Rice_phos_Nip_0h_20per_F1_R2:scan:10488:HMKS[Phospho]PDPLEEQR/3	0			1	0	1	0			1	0	1	1	0	1	1	0	0.9996	0			0			0.975806	1	0.893204	1	1	0.641791	0.644737	0.747368	0.917073	0.843902	0.997895	0.995215	0.0912397
GPQLPPTPGPR	GPQLPPT[Phospho]PGPR-7	LOC_Os05g48630.2	LOC_Os05g48630.2_129_135	Os05t0560000-01_129_135	sp|Q0DG05|PSAH_ORYSJ_129_135	Gold	135	T	NA	NA	NA	mzspec:PXD005241:Rice_phos_leaf_TiO2_25per_F2_R1_raw:scan:16229:GPQLPPT[Phospho]PGPR/2	0			1	0	1	0			1	0	0.999697	1	0	0.999898	1	0	1	0			0
IEHGSPLR	IEHGS[Phospho]PLR-5	LOC_Os01g66300.1	LOC_Os01g66300.1_85_89	Os01t0886300-01_85_89;Os01t0886300-03_85_89	tr|Q5N8G9|Q5N8G9_ORYSJ_85_89	Gold	89	S	121	A->T	0	mzspec:PXD005241:Rice_phos_leaf_TiO2_25per_F1_R1_raw:scan:06065:IEHGS[Phospho]PLR/2	0			1	0	0.9997	0			1	0	0.9999	1	0	0.9999	1	0	1	0			0			1	0.996528	1	0.987952	1	1	1	1	1	1	1	1	0.000661157
GHVESVVK	GHVES[Phospho]VVK-5	LOC_Os12g44150.1	LOC_Os02g55400.1_862_866;LOC_Os03g48310.1_934_938;LOC_Os04g56160.1_929_933;LOC_Os04g56160.2_515_519;LOC_Os04g56160.3_886_890;LOC_Os05g25550.2_885_889;LOC_Os05g25550.1_950_954;LOC_Os12g44150.1_934_938;LOC_Os12g44150.2_866_870	Os02t0797300-01_862_866;Os03t0689300-01_934_938;Os04t0656100-01_929_933;Os04t0656100-03_668_672;Os04t0656100-04_549_553;Os05t0319800-01_992_996;Os05t0319800-02_378_382;Os12t0638700-01_934_938;Os12t0638700-02_405_409	sp|Q7XPY2|PMA1_ORYSJ_929_933;tr|A0A0P0VQP6|A0A0P0VQP6_ORYSJ_862_866;tr|A0A0P0WKS4|A0A0P0WKS4_ORYSJ_378_382;tr|Q0DJ73|Q0DJ73_ORYSJ_992_996;tr|A0A0P0WFR6|A0A0P0WFR6_ORYSJ_549_553;tr|A0A0P0YCW0|A0A0P0YCW0_ORYSJ_405_409;tr|A0A0P0WG33|A0A0P0WG33_ORYSJ_668_672;tr|Q8L6I3|Q8L6I3_ORYSJ_934_938;tr|Q8L6I1|Q8L6I1_ORYSJ_934_938	Gold	938	S	949	T->I	0	mzspec:PXD002222:Rice_leaf_24h_phospho_test1:scan:04696:GHVES[Phospho]VVK/2	0			1	0	1	0			1	0	0.9998	1	0	0.9997	1	0	0.9999	0			0			1	1	1	1	1	1	1	1	1	1	0.997895	1	0.000330579
GHVESVVK	GHVES[Phospho]VVK-5	LOC_Os05g25550.1	LOC_Os02g55400.1_862_866;LOC_Os03g48310.1_934_938;LOC_Os04g56160.1_929_933;LOC_Os04g56160.2_515_519;LOC_Os04g56160.3_886_890;LOC_Os05g25550.2_885_889;LOC_Os05g25550.1_950_954;LOC_Os12g44150.1_934_938;LOC_Os12g44150.2_866_870	Os02t0797300-01_862_866;Os03t0689300-01_934_938;Os04t0656100-01_929_933;Os04t0656100-03_668_672;Os04t0656100-04_549_553;Os05t0319800-01_992_996;Os05t0319800-02_378_382;Os12t0638700-01_934_938;Os12t0638700-02_405_409	sp|Q7XPY2|PMA1_ORYSJ_929_933;tr|A0A0P0VQP6|A0A0P0VQP6_ORYSJ_862_866;tr|A0A0P0WKS4|A0A0P0WKS4_ORYSJ_378_382;tr|Q0DJ73|Q0DJ73_ORYSJ_992_996;tr|A0A0P0WFR6|A0A0P0WFR6_ORYSJ_549_553;tr|A0A0P0YCW0|A0A0P0YCW0_ORYSJ_405_409;tr|A0A0P0WG33|A0A0P0WG33_ORYSJ_668_672;tr|Q8L6I3|Q8L6I3_ORYSJ_934_938;tr|Q8L6I1|Q8L6I1_ORYSJ_934_938	Gold	954	S	749	P->L	0	mzspec:PXD002222:Rice_leaf_24h_phospho_test1:scan:04696:GHVES[Phospho]VVK/2	0			1	0	1	0			1	0	0.9998	1	0	0.9997	1	0	0.9999	0			0			1	1	0.980583	1	1	1	1	1	1	1	1	1	0.000661157
GHVESVVK	GHVES[Phospho]VVK-5	LOC_Os02g55400.1	LOC_Os02g55400.1_862_866;LOC_Os03g48310.1_934_938;LOC_Os04g56160.1_929_933;LOC_Os04g56160.2_515_519;LOC_Os04g56160.3_886_890;LOC_Os05g25550.2_885_889;LOC_Os05g25550.1_950_954;LOC_Os12g44150.1_934_938;LOC_Os12g44150.2_866_870	Os02t0797300-01_862_866;Os03t0689300-01_934_938;Os04t0656100-01_929_933;Os04t0656100-03_668_672;Os04t0656100-04_549_553;Os05t0319800-01_992_996;Os05t0319800-02_378_382;Os12t0638700-01_934_938;Os12t0638700-02_405_409	sp|Q7XPY2|PMA1_ORYSJ_929_933;tr|A0A0P0VQP6|A0A0P0VQP6_ORYSJ_862_866;tr|A0A0P0WKS4|A0A0P0WKS4_ORYSJ_378_382;tr|Q0DJ73|Q0DJ73_ORYSJ_992_996;tr|A0A0P0WFR6|A0A0P0WFR6_ORYSJ_549_553;tr|A0A0P0YCW0|A0A0P0YCW0_ORYSJ_405_409;tr|A0A0P0WG33|A0A0P0WG33_ORYSJ_668_672;tr|Q8L6I3|Q8L6I3_ORYSJ_934_938;tr|Q8L6I1|Q8L6I1_ORYSJ_934_938	Gold	866	S	566	A->T	0	mzspec:PXD002222:Rice_leaf_24h_phospho_test1:scan:04696:GHVES[Phospho]VVK/2	0			1	0	1	0			1	0	0.9998	1	0	0.9997	1	0	0.9999	0			0			0.997312	1	1	1	1	1	1	1	1	1	1	1	0.000330579
GHVESVVK	GHVES[Phospho]VVK-5	LOC_Os04g56160.1	LOC_Os02g55400.1_862_866;LOC_Os03g48310.1_934_938;LOC_Os04g56160.1_929_933;LOC_Os04g56160.2_515_519;LOC_Os04g56160.3_886_890;LOC_Os05g25550.2_885_889;LOC_Os05g25550.1_950_954;LOC_Os12g44150.1_934_938;LOC_Os12g44150.2_866_870	Os02t0797300-01_862_866;Os03t0689300-01_934_938;Os04t0656100-01_929_933;Os04t0656100-03_668_672;Os04t0656100-04_549_553;Os05t0319800-01_992_996;Os05t0319800-02_378_382;Os12t0638700-01_934_938;Os12t0638700-02_405_409	sp|Q7XPY2|PMA1_ORYSJ_929_933;tr|A0A0P0VQP6|A0A0P0VQP6_ORYSJ_862_866;tr|A0A0P0WKS4|A0A0P0WKS4_ORYSJ_378_382;tr|Q0DJ73|Q0DJ73_ORYSJ_992_996;tr|A0A0P0WFR6|A0A0P0WFR6_ORYSJ_549_553;tr|A0A0P0YCW0|A0A0P0YCW0_ORYSJ_405_409;tr|A0A0P0WG33|A0A0P0WG33_ORYSJ_668_672;tr|Q8L6I3|Q8L6I3_ORYSJ_934_938;tr|Q8L6I1|Q8L6I1_ORYSJ_934_938	Gold	933	S	951	V->M	0	mzspec:PXD002222:Rice_leaf_24h_phospho_test1:scan:04696:GHVES[Phospho]VVK/2	0			1	0	1	0			1	0	0.9998	1	0	0.9997	1	0	0.9999	0			0			0.991935	0.996528	0.941748	0.927711	0.133929	0.9801	1	1	0.998374	1	1	1	0.0390083
GHVESVVK	GHVES[Phospho]VVK-5	LOC_Os03g48310.1	LOC_Os02g55400.1_862_866;LOC_Os03g48310.1_934_938;LOC_Os04g56160.1_929_933;LOC_Os04g56160.2_515_519;LOC_Os04g56160.3_886_890;LOC_Os05g25550.2_885_889;LOC_Os05g25550.1_950_954;LOC_Os12g44150.1_934_938;LOC_Os12g44150.2_866_870	Os02t0797300-01_862_866;Os03t0689300-01_934_938;Os04t0656100-01_929_933;Os04t0656100-03_668_672;Os04t0656100-04_549_553;Os05t0319800-01_992_996;Os05t0319800-02_378_382;Os12t0638700-01_934_938;Os12t0638700-02_405_409	sp|Q7XPY2|PMA1_ORYSJ_929_933;tr|A0A0P0VQP6|A0A0P0VQP6_ORYSJ_862_866;tr|A0A0P0WKS4|A0A0P0WKS4_ORYSJ_378_382;tr|Q0DJ73|Q0DJ73_ORYSJ_992_996;tr|A0A0P0WFR6|A0A0P0WFR6_ORYSJ_549_553;tr|A0A0P0YCW0|A0A0P0YCW0_ORYSJ_405_409;tr|A0A0P0WG33|A0A0P0WG33_ORYSJ_668_672;tr|Q8L6I3|Q8L6I3_ORYSJ_934_938;tr|Q8L6I1|Q8L6I1_ORYSJ_934_938	Gold	938	S	890	L->F	0	mzspec:PXD002222:Rice_leaf_24h_phospho_test1:scan:04696:GHVES[Phospho]VVK/2	0			1	0	1	0			1	0	0.9998	1	0	0.9997	1	0	0.9999	0			0			1	1	1	1	1	1	1	0.992982	1	1	1	1	0.000661157
DHFSPVVNGQEVLDKPR	DHFS[Phospho]PVVN[Deamidated]GQEVLDKPR-4	LOC_Os09g24440.1	LOC_Os09g24440.1_1388_1391	Os09t0410300-01_75_78	tr|Q69NE0|Q69NE0_ORYSJ_75_78	Gold	1391	S	1402	K->R	0	mzspec:PXD005241:Rice_phos_root_TiO2_25per_F1_R1:scan:32533:DHFS[Phospho]PVVN[Deamidated]GQEVLDKPR/3	1	0	0.998972	1	0	1	1	0	0.999895	0			0			1	0	1	0			0			1	1	0.980583	1	1	1	1	1	1	1	1	1	0.000661157
QLSVHDNR	QLS[Phospho]VHDNR-3	LOC_Os06g13820.2	LOC_Os06g13820.1_824_826;LOC_Os06g13820.2_824_826	Os06t0247800-01_824_826	tr|Q654U5|Q654U5_ORYSJ_824_826	Gold	826	S	828	H->L	4	mzspec:PXD004705:Rice_phos_BR_3h_20per_F1_R3:scan:04974:QLS[Phospho]VHDNR/2	0			1	0	0.9999	0			1	0	1	1	0	0.9998	1	0	0.999096	0			0			1	1	1	1	1	1	1	1	0.998374	1	1	1	0.000330579
HSPPPPRPK	HS[Phospho]PPPPRPK-2	LOC_Os12g03710.1	LOC_Os12g03710.1_141_142	Os12t0131000-01_190_191	tr|A0A0P0Y6K1|A0A0P0Y6K1_ORYSJ_190_191	Gold	142	S	177	D->E	0	mzspec:PXD004939:Rice_phos_ABA_12h_20per_F1_R2:scan:01432:HS[Phospho]PPPPRPK/3	0			1	0	0.9987	0			1	0	1	1	0	1	1	0	0.9999	0			0			1	1	0.980583	1	1	1	1	1	1	1	1	1	0.000661157
NSLNISMR	NS[Phospho]LNIS[Phospho]MR-2	LOC_Os04g49510.1	LOC_Os02g46090.1_542_543;LOC_Os04g49510.1_538_539	Os02t0685900-00_542_543;Os04t0584600-01_503_504;Os04t0584600-02_538_539	sp|Q9FXQ3|CDPKD_ORYSJ_538_539;sp|Q0DYK7|CDPK5_ORYSJ_542_543	Gold	539	S	289	W->*	0	mzspec:PXD004939:Rice_phos_Nip_0h_20per_F1_R3:scan:20730:NS[Phospho]LNIS[Phospho]MR/2	0			1	0	0.9996	0			1	0	1	1	0	1	1	0	0.9987	0			0			0.997312	1	1	1	1	1	1	1	1	1	1	1	0.000330579
NSLNISMR	NS[Phospho]LNIS[Phospho]MR-2	LOC_Os02g46090.1	LOC_Os02g46090.1_542_543;LOC_Os04g49510.1_538_539	Os02t0685900-00_542_543;Os04t0584600-01_503_504;Os04t0584600-02_538_539	sp|Q9FXQ3|CDPKD_ORYSJ_538_539;sp|Q0DYK7|CDPK5_ORYSJ_542_543	Gold	543	S	308	V->A	0	mzspec:PXD004939:Rice_phos_Nip_0h_20per_F1_R3:scan:20730:NS[Phospho]LNIS[Phospho]MR/2	0			1	0	0.9996	0			1	0	1	1	0	1	1	0	0.9987	0			0			1	1	1	1	1	0.9801	1	1	1	1	1	1	0.00132231
MEMESPR	[Acetyl]MEMES[Phospho]PR-5	LOC_Os04g31090.1	LOC_Os04g31090.1_1_5;LOC_Os04g31340.1_1_5	Os04t0382300-01_1_5;Os04t0382300-02_1_5	tr|Q7XVC0|Q7XVC0_ORYSJ_1_5	Gold	5	S	6	P->Q	2	mzspec:PXD004939:Rice_phos_Nip_0h_20per_F1_R3:scan:16294:[Acetyl]MEMES[Phospho]PR/2	1	0	1	0			0			1	0	1	1	0	1	1	0	0.9981	0			0			1	1	1	1	1	1	1	0.996491	0.998374	0.985366	1	1	0.00165289
MEMESPR	[Acetyl]MEMES[Phospho]PR-5	LOC_Os04g31340.1	LOC_Os04g31090.1_1_5;LOC_Os04g31340.1_1_5	Os04t0382300-01_1_5;Os04t0382300-02_1_5	tr|Q7XVC0|Q7XVC0_ORYSJ_1_5	Gold	5	S	48	R->S	0	mzspec:PXD004939:Rice_phos_Nip_0h_20per_F1_R3:scan:16294:[Acetyl]MEMES[Phospho]PR/2	1	0	1	0			0			1	0	1	1	0	1	1	0	0.9981	0			0			1	1	1	1	1	0.995025	1	1	1	1	1	1	0.000330579
RPSFQMR	RPS[Phospho]FQMR-3	LOC_Os12g44340.1	LOC_Os12g44340.1_387_389	Os12t0640900-01_387_389	sp|Q2QLI6|MP701_ORYSJ_387_389	Gold	389	S	289	V->A	0	mzspec:PXD002756:Orbi00853XM-Yej-Rice-Anthor-T-1:scan:13152:RPS[Phospho]FQMR/3	0			0			1	0	1	1	0	0.9998	1	0	0.9998	1	0	0.9984	0			0			1	1	1	0.987952	1	1	1	1	1	1	1	1	0.000330579
VTPPDSPPR	VT[Phospho]PPDS[Phospho]PPR-2	LOC_Os05g33620.1	LOC_Os05g33620.1_226_227	Os05t0406000-01_51_52	tr|Q0DI98|Q0DI98_ORYSJ_51_52	Gold	227	T	275	G->A	0	mzspec:PXD004939:Rice_phos_ABA_12h_20per_F1_R3:scan:10938:VT[Phospho]PPDS[Phospho]PPR/2	0			1	0	0.9991	0			1	0	0.9984	1	0	0.9997	1	0	0.9987	0			0			0.0268817	0.940972	0.563107	0.674699	0.973214	0.129353	0.0789474	0.838596	0.704065	0.653659	0.684211	0.444976	0.417851
VTPPDSPPR	VT[Phospho]PPDS[Phospho]PPR-6	LOC_Os05g33620.1	LOC_Os05g33620.1_226_231	Os05t0406000-01_51_56	tr|Q0DI98|Q0DI98_ORYSJ_51_56	Gold	231	S	275	G->A	0	mzspec:PXD004939:Rice_phos_ABA_12h_20per_F1_R3:scan:10938:VT[Phospho]PPDS[Phospho]PPR/2	0			1	0	0.9991	0			1	0	0.9984	1	0	0.9997	1	0	0.9987	0			0			0.0268817	0.940972	0.563107	0.674699	0.973214	0.129353	0.0789474	0.838596	0.704065	0.653659	0.684211	0.444976	0.417851
RTPSPCLPPVGVR	RT[Phospho]PS[Phospho]PC[Carbamidomethyl]LPPVGVR-2	LOC_Os02g57390.1	LOC_Os02g57390.1_302_303	Os02t0819300-01_302_303	tr|A0A0P0VRF7|A0A0P0VRF7_ORYSJ_302_303	Gold	303	T	268	V->I	0	mzspec:PXD004939:Rice_phos_ABA_3h_20per_F1_R3:scan:20001:RT[Phospho]PS[Phospho]PC[Carbamidomethyl]LPPVGVR/3	0			1	0	1	0			1	0	1	1	0	1	1	0	0.9957	0			0			1	1	1	1	1	1	1	0.996491	0.996748	1	1	1	0.000991736
SPPPPPR	S[Phospho]PPPPPR-1	LOC_Os11g43670.1	LOC_Os01g72890.2_330_330;LOC_Os01g72890.1_330_330;LOC_Os05g41730.1_29_29;LOC_Os11g43670.1_29_29	Os05t0496900-00_29_29;Os01t0959000-01_330_330;Os07t0622400-01_119_119	tr|A0A0P0X985|A0A0P0X985_ORYSJ_119_119;tr|A0A0P0WP40|A0A0P0WP40_ORYSJ_29_29;tr|Q5JN45|Q5JN45_ORYSJ_330_330	Gold	29	S	29	S->T	1	mzspec:PXD004939:Rice_phos_ABA_12h_20per_F1_R1:scan:03297:S[Phospho]PPPPPR/2	0			1	0	1	0			1	0	1	1	0	1	1	0	0.995	0			0			0.747312	0.923611	0.932039	0.746988	0.651786	0.9801	1	0.947368	0.96748	1	0.972632	0.971292	0.0796694
SPPPPPR	S[Phospho]PPPPPR-1	LOC_Os05g41730.1	LOC_Os01g72890.2_330_330;LOC_Os01g72890.1_330_330;LOC_Os05g41730.1_29_29;LOC_Os11g43670.1_29_29	Os05t0496900-00_29_29;Os01t0959000-01_330_330;Os07t0622400-01_119_119	tr|A0A0P0X985|A0A0P0X985_ORYSJ_119_119;tr|A0A0P0WP40|A0A0P0WP40_ORYSJ_29_29;tr|Q5JN45|Q5JN45_ORYSJ_330_330	Gold	29	S	38	T->M	0	mzspec:PXD004939:Rice_phos_ABA_12h_20per_F1_R1:scan:03297:S[Phospho]PPPPPR/2	0			1	0	1	0			1	0	1	1	0	1	1	0	0.995	0			0			0.986559	1	0.650485	1	1	0.731343	0.986842	0.115789	0.18374	0.380488	0.248421	0.114833	0.502149
SPPPPPPPPR	S[Phospho]PPPPPPPPR-1	LOC_Os04g33470.1	LOC_Os04g33470.2_2_2;LOC_Os04g33470.1_2_2	Os04t0409500-01_2_2	tr|Q0JDE9|Q0JDE9_ORYSJ_2_2	Gold	2	S	12	V->A	0	mzspec:PXD004939:Rice_phos_ABA_3h_20per_F1_R3:scan:08657:S[Phospho]PPPPPPPPR/2	0			1	0	1	0			1	0	1	1	0	1	1	0	0.9941	0			0			1	1	0.980583	1	1	1	1	1	1	1	1	1	0.000661157
NGDSPWGR	N[Deamidated]GDS[Phospho]PWGR-4	LOC_Os03g17710.1	LOC_Os03g17710.2_252_255;LOC_Os03g17710.1_257_260	Os03t0285900-01_252_255	tr|Q10N19|Q10N19_ORYSJ_252_255	Gold	260	S	262	W->R	4	mzspec:PXD004939:Rice_phos_ABA_3h_20per_F1_R3:scan:12418:N[Deamidated]GDS[Phospho]PWGR/2	0			0			1	0	0.994544	1	0	1	1	0	1	1	0	0.9993	0			0			0.989247	0.996528	0.475728	0.951807	1	0.00995025	0.789474	0.0175439	0.0406504	0.0146341	0.00631579	0.0287081	0.669421
GRDTDDDDEVEEK	GRDT[Phospho]DDDDEVEEK-4	LOC_Os03g49485.1	LOC_Os03g49485.1_111_114			Gold	114	T	88	R->Q	0	mzspec:PXD005241:Rice_phos_callus_TiO2_25per_F3_R1_raw:scan:07813:GRDT[Phospho]DDDDEVEEK/2	0			0			1	0	0.9991	1	0	0.993947	1	0	0.999592	1	0	1	0			0			0.981183	0.996528	0.446602	0.975904	1	0.0248756	0.223684	0.0175439	0.0373984	0.0097561	0.0189474	0.0239234	0.683306
GISGWNFNLEDLK	GIS[Phospho]GWNFNLEDLK-3	LOC_Os06g29120.2	LOC_Os06g29120.1_331_333;LOC_Os06g29120.2_331_333	Os06t0486400-01_331_333	tr|Q67WX3|Q67WX3_ORYSJ_331_333	Gold	333	S	358	L->F	0	mzspec:PXD004939:Rice_phos_Nip_0h_20per_F1_R3:scan:30666:GIS[Phospho]GWNFNLEDLK/2	0			0			1	0	0.992518	1	0	1	1	0	1	1	0	0.999996	0			0			1	1	1	1	1	1	1	1	1	1	1	0.990431	0.000661157
VMPDLPLEDGDSHHK	VMPDLPLEDGDS[Phospho]HHK-12	LOC_Os09g24924.1	LOC_Os09g24924.1_497_508	Os09t0416200-01_497_508	tr|Q6EQ14|Q6EQ14_ORYSJ_497_508	Gold	508	S	466	T->A	0	mzspec:PXD004939:Rice_phos_ABA_3h_20per_F1_R3:scan:20974:VMPDLPLEDGDS[Phospho]HHK/3	0			1	0	1	0			1	0	1	1	0	1	1	0	0.99235	0			0			1	1	1	1	0.964286	1	1	1	1	1	1	1	0.00132231
EGGGVESDEEIR	EGGGVES[Phospho]DEEIR-7	LOC_Os01g07880.1	LOC_Os01g07880.1_38_44	Os01t0174000-01_38_44		Gold	44	S	54	M->I	0	mzspec:PXD005241:Rice_phos_young_panicles_TiO2_25per_F1_R1_raw:scan:16308:EGGGVES[Phospho]DEEIR/2	0			0			1	0	0.99232	1	0	1	1	0	1	1	0	1	0			0			1	1	1	1	1	1	1	1	1	1	0.978947	1	0.00330578
RHDSFNIGR	RHDS[Phospho]FNIGR-4	LOC_Os01g59670.1	LOC_Os01g59670.1_576_579	Os01t0812050-00_570_573	tr|A0A0P0V9H2|A0A0P0V9H2_ORYSJ_570_573	Gold	579	S	578	D->N	3	mzspec:PXD004939:Rice_phos_ABA_3h_20per_F1_R2:scan:10663:RHDS[Phospho]FNIGR/3	0			0			1	0	0.992022	1	0	0.9998	1	0	0.9999	1	0	0.9993	0			0			0.997312	1	1	1	1	1	1	1	1	1	1	1	0.000330579
GRDSDEEDFRDR	GRDS[Phospho]DEEDFRDR-4	LOC_Os04g52940.1	LOC_Os04g52940.1_504_507	Os04t0620400-01_504_507	tr|Q0JA17|Q0JA17_ORYSJ_504_507	Gold	507	S	483	C->R	0	mzspec:PXD004939:Rice_phos_Nip_0h_20per_F1_R1:scan:07755:GRDS[Phospho]DEEDFRDR/3	0			1	0	0.99994	1	0	0.990732	1	0	1	1	0	1	0			0			0			0.0456989	0.826389	0.0679612	0.277108	0	0.00497512	0.0263158	0.0105263	0.0292683	0.0195122	0.00631579	0.0717703	0.890248
EVPVHISPVR	EVPVHIS[Phospho]PVR-7	LOC_Os01g71050.1	LOC_Os01g71050.1_194_200	Os01t0936800-01_194_200;Os01t0936800-02_69_75	tr|A0A0P0VCJ7|A0A0P0VCJ7_ORYSJ_69_75;tr|Q5JMK3|Q5JMK3_ORYSJ_194_200	Gold	200	S	203	R->K	4	mzspec:PXD004939:Rice_phos_ABA_3h_20per_F1_R3:scan:18036:EVPVHIS[Phospho]PVR/3	1	0	0.989816	0			0			1	0	1	1	0	1	1	0	0.9999	0			0			0.956989	0.989583	0.718447	0.987952	0.919643	0.393035	1	0.340351	0.439024	0.243902	0.336842	0.602871	0.418512
MEDQSLKPIR	[Acetyl]MEDQS[Phospho]LKPIR-5	LOC_Os03g09020.1	LOC_Os03g09020.1_1_5	Os03t0189600-01_1_5;Os03t0189600-02_1_5	tr|Q10QN9|Q10QN9_ORYSJ_1_5	Gold	5	S	61	A->T	0	mzspec:PXD004939:Rice_phos_Nip_0h_20per_F1_R3:scan:20489:[Acetyl]MEDQS[Phospho]LKPIR/2	1	0	0.989816	0			0			1	0	1	1	0	1	1	0	0.9998	0			0			1	1	1	1	1	0.995025	1	1	1	1	1	1	0.000330579
LFQFGIDGSKEPFVNIPEDR	LFQFGIDGS[Phospho]KEPFVNIPEDR-9	LOC_Os09g05020.2	LOC_Os09g05020.1_121_129;LOC_Os09g05020.2_121_129	Os09t0135700-01_121_129	tr|Q6K461|Q6K461_ORYSJ_121_129	Gold	129	S	66	P->Q	0	mzspec:PXD004705:Rice_phos_BR_3h_20per_F1_R3:scan:29282:LFQFGIDGS[Phospho]KEPFVNIPEDR/3	0			1	0	0.99994	0			1	0	1	1	0	1	1	0	0.989504	0			0			1	1	0.990291	1	1	1	0.986842	1	1	1	1	1	0.000661157
DVSQDLEK	DVS[Phospho]QDLEK-3	LOC_Os05g45930.1	LOC_Os05g45930.2_86_88;LOC_Os05g45930.1_86_88	Os05t0535900-01_86_88;Os05t0535900-02_86_88	tr|Q6L5I6|Q6L5I6_ORYSJ_86_88	Gold	88	S	85	R->H	4	mzspec:PXD004705:Rice_phos_BR_3h_20per_F1_R3:scan:12859:DVS[Phospho]QDLEK/2	0			0			1	0	0.991327	1	0	1	1	0	1	1	0	0.998	0			0			1	1	1	1	1	0.995025	1	1	1	1	1	1	0.000330579
SPLWDLK	S[Phospho]PLWDLK-1	LOC_Os04g23890.2	LOC_Os04g23890.4_298_298;LOC_Os04g23890.3_298_298;LOC_Os04g23890.2_298_298;LOC_Os04g23890.1_298_298	Os04t0304200-01_162_162;Os04t0304200-02_298_298	sp|Q9ST27|PHOT2_ORYSJ_298_298;tr|A0A0P0W8S4|A0A0P0W8S4_ORYSJ_162_162	Gold	298	S	299	P->L	2	mzspec:PXD004705:Rice_phos_Nip_0h_20per_F1_R1:scan:26927:S[Phospho]PLWDLK/2	0			1	0	0.9997	0			1	0	1	1	0	0.9999	1	0	0.98955	0			0			1	1	1	1	1	1	1	1	1	1	0.997895	1	0.000330579
ILSGFDHR	ILS[Phospho]GFDHR-3	LOC_Os04g31330.1	LOC_Os04g31330.1_57_59	Os04t0382200-01_57_59	tr|Q7XVB9|Q7XVB9_ORYSJ_57_59	Gold	59	S	77	L->S	0	mzspec:PXD004705:Rice_phos_Nip_0h_20per_F1_R3:scan:22126:ILS[Phospho]GFDHR/2	0			0			1	0	0.989045	1	0	1	1	0	0.9999	1	0	0.9979	0			0			0.997312	1	0.660194	0.975904	0.696429	0.442786	0.934211	0.14386	0.217886	0.44878	0.0589474	0.248804	0.539174
QHEKSPDLRPLPLLK	Q[Gln->pyro-Glu]HEKS[Phospho]PDLRPLPLLK-5	LOC_Os07g39920.1	LOC_Os07g39920.1_175_179	Os07t0588200-01_175_179	sp|Q0D519|FH13_ORYSJ_175_179	Gold	179	S	174	R->H	4	mzspec:PXD002222:Rice_leaf_0h_phospho_test1:scan:20036:Q[Gln->pyro-Glu]HEKS[Phospho]PDLRPLPLLK/3	0			1	0	1	1	0	0.991923	0			1	0	0.9945	1	0	0.9999	0			0			1	1	1	1	1	1	1	1	0.973984	1	0.997895	0.961722	0.00826446
RPFVEDKSDDSEDDHKPIGLR	RPFVEDKS[Phospho]DDS[Phospho]EDDHKPIGLR-8	LOC_Os08g05840.1	LOC_Os08g05840.1_108_115	Os08t0154600-01_108_115	tr|Q84ZL5|Q84ZL5_ORYSJ_108_115	Gold	115	S	136	L->S	0	mzspec:PXD005241:Rice_phos__shoot_meristem_TiO2_25per_F2_R1_raw:scan:20851:RPFVEDKS[Phospho]DDS[Phospho]EDDHKPIGLR/3	0			1	0	1	1	0	0.991427	0			1	0	0.9945	1	0	1	0			0			0.991935	1	1	1	1	1	1	1	1	1	1	1	0.000991736
RPFVEDKSDDSEDDHKPIGLR	RPFVEDKS[Phospho]DDS[Phospho]EDDHKPIGLR-11	LOC_Os08g05840.1	LOC_Os08g05840.1_108_118	Os08t0154600-01_108_118	tr|Q84ZL5|Q84ZL5_ORYSJ_108_118	Gold	118	S	136	L->S	0	mzspec:PXD005241:Rice_phos__shoot_meristem_TiO2_25per_F2_R1_raw:scan:20851:RPFVEDKS[Phospho]DDS[Phospho]EDDHKPIGLR/3	0			1	0	1	1	0	0.991427	0			1	0	0.9945	1	0	1	0			0			0.991935	1	1	1	1	1	1	1	1	1	1	1	0.000991736
LNRHSLQR	LNRHS[Phospho]LQR-5	LOC_Os11g31880.1	LOC_Os11g31880.1_301_305	Os11t0522000-01_301_305	tr|Q2R3H9|Q2R3H9_ORYSJ_301_305	Gold	305	S	323	D->N	0	mzspec:PXD004939:Rice_phos_ABA_12h_20per_F1_R2:scan:02979:LNRHS[Phospho]LQR/3	0			1	0	0.992273	1	0	0.992757	1	0	1	1	0	1	0			0			0			1	1	1	1	1	1	1	0.996491	0.95122	1	0.842105	0.990431	0.0357025
HKEGESNEEEEKEPEDK	HKEGES[Phospho]NEEEEKEPEDK-6	LOC_Os01g41880.1	LOC_Os01g41880.1_224_229	Os01t0603000-01_224_229	tr|Q5ZBA9|Q5ZBA9_ORYSJ_224_229	Gold	229	S	197	A->D	0	mzspec:PXD004939:Rice_phos_ABA_12h_20per_F1_R2:scan:02206:HKEGES[Phospho]NEEEEKEPEDK/3	0			0			1	0	0.991824	1	0	1	1	0	1	1	0	0.992873	0			0			1	1	1	1	1	0.995025	1	1	1	1	1	1	0.000330579
NSPGHPVLR	NS[Phospho]PGHPVLR-2	LOC_Os02g47220.1	LOC_Os02g47220.2_380_381;LOC_Os02g47220.1_380_381;LOC_Os02g47220.3_346_347	Os02t0700600-01_380_381;Os02t0700600-03_346_347;Os02t0700600-04_307_308	sp|Q6Z8C8|CDKF4_ORYSJ_380_381;tr|A0A0P0VNE7|A0A0P0VNE7_ORYSJ_307_308;tr|Q6Z8C7|Q6Z8C7_ORYSJ_346_347	Gold	381	S	368	N->H	0	mzspec:PXD005241:Rice_phos_young_panicles__TiO2_25per_F3_R1_raw:scan:12329:NS[Phospho]PGHPVLR/2	0			0			1	0	0.997744	1	0	0.993251	1	0	0.993406	1	0	0.9999	0			0			1	1	1	1	1	1	1	1	1	1	0.997895	1	0.000330579
RGLSHER	RGLS[Phospho]HER-4	LOC_Os02g07070.1	LOC_Os02g07070.1_165_168;LOC_Os02g07070.2_93_96;LOC_Os02g07070.3_165_168	Os02t0167500-01_161_164;Os02t0167500-02_165_168	tr|A0A0P0VFD5|A0A0P0VFD5_ORYSJ_161_164	Gold	168	S	185	R->H	0	mzspec:PXD002756:Orbi00853XM-Yej-Rice-Anthor-T-1:scan:01747:RGLS[Phospho]HER/3	0			0			1	0	0.998953	1	0	0.989474	1	0	0.996293	1	0	0.998596	0			0			1	1	1	1	1	1	1	0.985965	0.986992	0.995122	1	0.966507	0.00661157
KLSLLFGMR	KLS[Phospho]LLFGMR-3	Os03t0356700-02		Os03t0356700-01_737_739;Os03t0356700-02_194_196	sp|Q10L71|VLN2_ORYSJ_737_739;tr|A0A0P0VYG1|A0A0P0VYG1_ORYSJ_194_196	Gold	196	S	NA	NA	NA	mzspec:PXD004705:Rice_phos_BR_3h_20per_F1_R2:scan:28264:KLS[Phospho]LLFGMR/2	0			1	0	0.992273	1	0	0.98964	1	0	1	1	0	0.9998	0			0			0
KLSLLFGMR	KLS[Phospho]LLFGMR-3	Os03t0356700-01		Os03t0356700-01_737_739;Os03t0356700-02_194_196	sp|Q10L71|VLN2_ORYSJ_737_739;tr|A0A0P0VYG1|A0A0P0VYG1_ORYSJ_194_196	Gold	739	S	NA	NA	NA	mzspec:PXD004705:Rice_phos_BR_3h_20per_F1_R2:scan:28264:KLS[Phospho]LLFGMR/2	0			1	0	0.992273	1	0	0.98964	1	0	1	1	0	0.9998	0			0			0
EDDVSDDEDR	EDDVS[Phospho]DDEDR-5	LOC_Os02g08360.1	LOC_Os02g08360.1_770_774			Gold	774	S	741	R->C	0	mzspec:PXD004939:Rice_phos_Nip_0h_20per_F1_R3:scan:04025:EDDVS[Phospho]DDEDR/2	0			0			1	0	0.9827	1	0	0.999429	1	0	0.9998	1	0	0.996	0			0			1	1	1	1	1	0.99005	1	1	1	1	1	1	0.000661157
IVSGPQGQK	IVS[Phospho]GPQGQK-3	LOC_Os08g01690.1	LOC_Os08g01690.1_302_304	Os08t0108300-01_302_304	tr|Q6ZD62|Q6ZD62_ORYSJ_302_304	Gold	304	S	314	L->I	0	mzspec:PXD002222:Rice_leaf_0h_phospho_test2:scan:02814:IVS[Phospho]GPQGQK/2	0			1	0	0.9989	0			1	0	0.9977	1	0	0.9944	1	0	0.986506	0			0			1	1	1	1	1	1	0.973684	1	1	1	1	1	0.000661157
LRPSPVQPR	LRPS[Phospho]PVQPR-4	LOC_Os01g44430.1	LOC_Os01g44430.1_1470_1473	Os01t0635550-00_151_154	sp|Q5VM82|ZHD5_ORYSJ_151_154	Gold	1473	S	1474	P->Q	2	mzspec:PXD002222:Rice_leaf_24h_phospho_test3:scan:06033:LRPS[Phospho]PVQPR/2	0			1	0	0.9991	0			1	0	0.994797	1	0	0.9912	1	0	0.989001	0			0			1	1	0.990291	1	1	1	1	1	0.995122	1	1	1	0.00132231
RLSLSPFR	RLS[Phospho]LS[Phospho]PFR-3	LOC_Os09g38090.1	LOC_Os09g38090.1_61_63	Os09t0553900-01_61_63	tr|Q0IZR7|Q0IZR7_ORYSJ_61_63	Gold	63	S	77	A->V	0	mzspec:PXD004705:Rice_phos_BR_12h_20per_F1_R3:scan:23238:RLS[Phospho]LS[Phospho]PFR/2	0			1	0	0.993	0			1	0	0.9975	1	0	0.9888	1	0	0.9924	0			0			1	1	0.980583	1	1	1	1	1	1	1	1	1	0.000661157
RLSLSPFR	RLS[Phospho]LS[Phospho]PFR-5	LOC_Os09g38090.1	LOC_Os09g38090.1_61_65	Os09t0553900-01_61_65	tr|Q0IZR7|Q0IZR7_ORYSJ_61_65	Gold	65	S	77	A->V	0	mzspec:PXD004705:Rice_phos_BR_12h_20per_F1_R3:scan:23238:RLS[Phospho]LS[Phospho]PFR/2	0			1	0	0.993	0			1	0	0.9975	1	0	0.9888	1	0	0.9924	0			0			1	1	0.980583	1	1	1	1	1	1	1	1	1	0.000661157
VPSPQGHR	VPS[Phospho]PQGHR-3	LOC_Os03g46710.1	LOC_Os03g46710.1_552_554	Os03t0669800-01_522_524	tr|A0A0P0W185|A0A0P0W185_ORYSJ_522_524	Gold	554	S	550	S->L	4	mzspec:PXD004705:Rice_phos_BR_3h_20per_F1_R1:scan:02104:VPS[Phospho]PQGHR/3	0			1	0	0.998821	0			1	0	0.999297	1	0	0.993406	1	0	0.976888	0			0			0.997312	1	1	1	1	1	1	1	1	1	1	1	0.000330579
KPPTPVR	KPPT[Phospho]PVR-4	LOC_Os03g16800.1	LOC_Os03g16800.1_222_225;LOC_Os03g16800.2_222_225	Os03t0275500-01_222_225;Os03t0275500-02_16_19	tr|A0A0P0VW19|A0A0P0VW19_ORYSJ_16_19;tr|Q10NB4|Q10NB4_ORYSJ_222_225	Gold	225	T	238	R->C	0	mzspec:PXD004705:Rice_phos_BR_12h_20per_F1_R1:scan:02174:KPPT[Phospho]PVR/2	0			1	0	0.9863	0			1	0	0.9995	1	0	0.9911	1	0	0.991	0			0			1	1	1	1	1	0.995025	1	1	1	1	1	1	0.000330579
SDDDNDDDNEDHQLTK	S[Phospho]DDDNDDDNEDHQLTK-1	LOC_Os01g40050.2	LOC_Os01g40050.2_338_338;LOC_Os01g40050.1_338_338	Os01t0582400-01_338_338	tr|Q0JLQ1|Q0JLQ1_ORYSJ_338_338	Gold	338	S	345	D->G	0	mzspec:PXD002222:Rice_leaf_0h_phospho_test2:scan:03127:S[Phospho]DDDNDDDNEDHQLTK/2	0			1	0	0.9938	0			1	0	0.9927	1	0	0.9925	1	0	0.988501	0			0			0.989247	1	1	1	1	1	1	1	1	1	1	1	0.00132231
SFGGGGAGAGGKPEK	S[Phospho]FGGGGAGAGGKPEK-1	LOC_Os11g42170.1	LOC_Os11g42170.1_222_222	Os11t0641300-00_222_222	tr|Q0IRF0|Q0IRF0_ORYSJ_222_222	Gold	222	S	163	L->M	0	mzspec:PXD002222:Rice_leaf_0h_phospho_test1:scan:03114:S[Phospho]FGGGGAGAGGKPEK/2	0			1	0	0.9927	0			1	0	0.9912	1	0	0.991	1	0	0.989804	0			0			0.983871	0.993056	0.951456	0.951807	0.892857	0.975124	0.986842	1	0.941463	0.863415	1	1	0.0327273
NQPSPPPQEEEEGNHGSAR	NQPS[Phospho]PPPQEEEEGNHGSAR-4	LOC_Os11g19810.1	LOC_Os11g19810.2_68_71;LOC_Os11g19810.1_83_86			Gold	86	S	91	E->K	4	mzspec:PXD002222:Rice_leaf_24h_phospho_test2:scan:03893:NQPS[Phospho]PPPQEEEEGNHGSAR/3	1	0	0.98419	1	0	0.993	0			1	0	0.9917	1	0	0.9913	0			0			0			1	1	1	1	0.991071	1	1	1	1	1	1	1	0.000330579
FQELSPEK	FQELS[Phospho]PEK-5	LOC_Os06g36700.1	LOC_Os06g36700.1_341_345	Os06t0562600-01_341_345	tr|Q5Z907|Q5Z907_ORYSJ_341_345	Gold	345	S	352	A->S	0	mzspec:PXD004705:Rice_phos_BR_12h_20per_F1_R1:scan:12346:FQELS[Phospho]PEK/2	0			0			1	0	0.990732	1	0	0.9968	1	0	0.983	1	0	0.989296	0			0			1	1	0.961165	1	1	1	1	1	1	1	1	1	0.00132231
EAVVGESDDEKEK	EAVVGES[Phospho]DDEKEK-7	LOC_Os02g50700.1	LOC_Os02g50700.1_136_142	Os02t0740500-01_100_106	tr|A0A0P0VPT6|A0A0P0VPT6_ORYSJ_100_106	Gold	142	S	138	V->M	4	mzspec:PXD004939:Rice_phos_ABA_3h_20per_F1_R1:scan:06018:EAVVGES[Phospho]DDEKEK/2	0			1	0	0.9914	0			1	0	0.9912	1	0	0.9915	1	0	0.985235	0			0			1	1	0.980583	1	1	1	1	1	1	1	1	1	0.000661157
RRSPGPIR	RRS[Phospho]PGPIR-3	LOC_Os01g72890.1	LOC_Os01g72890.2_320_322;LOC_Os01g72890.1_320_322	Os01t0959000-01_320_322	tr|Q5JN45|Q5JN45_ORYSJ_320_322	Gold	322	S	319	R->H;C	4	mzspec:PXD002222:Rice_leaf_0h_phospho_test2:scan:01418:RRS[Phospho]PGPIR/3	0			1	0	0.9989	1	0	0.986365	0			1	0	0.9988	1	0	0.9751	0			0			1	0.996528	1	1	1	1	1	0.992982	1	1	1	1	0.00033057851239669424;0.0006611570247933885
KQSSPHVMHR	KQS[Phospho]S[Phospho]PHVMHR-4	LOC_Os12g30020.2	LOC_Os12g30020.1_469_472;LOC_Os12g30020.2_469_472	Os12t0485400-01_469_472	sp|Q2QQS5|CCT14_ORYSJ_469_472	Gold	472	S	478	R->W	0	mzspec:PXD004939:Rice_phos_Nip_0h_20per_F1_R2:scan:02365:KQS[Phospho]S[Phospho]PHVMHR/3	0			1	0	0.99425	0			1	0	0.999998	1	0	1	1	0.00151347	0.9646	0			0			1	1	0.980583	1	1	1	1	1	0.998374	0.995122	1	1	0.00132231
AAGGSLGHGSPNQGDK	AAGGSLGHGS[Phospho]PNQGDK-10	sp|Q6YSJ5|AGO16_ORYSJ			sp|Q6YSJ5|AGO16_ORYSJ_125_134	Gold	134	S	NA	NA	NA	mzspec:PXD002222:Rice_leaf_24h_phospho_test2:scan:01738:AAGGSLGHGS[Phospho]PNQGDK/2	0			1	0	0.9925	1	0	0.9849	1	0	0.9905	1	0	0.9902	0			0			0
VGSDLKK	VGS[Phospho]DLKK-3	LOC_Os02g39920.1	LOC_Os02g39920.1_635_637	Os02t0612800-01_635_637	tr|Q6K624|Q6K624_ORYSJ_635_637	Gold	637	S	636	G->R	3	mzspec:PXD004705:Rice_phos_BR_3h_20per_F1_R2:scan:03958:VGS[Phospho]DLKK/2	0			0			1	0	0.98567	1	0	0.99853	1	0	0.9984	1	0.00151347	0.969017	0			0			1	1	1	1	1	1	1	1	0.982114	1	0.962105	1	0.00958678
QRSFDDR	Q[Gln->pyro-Glu]RS[Phospho]FDDR-3	LOC_Os04g35280.1	LOC_Os02g34560.1_41_43;LOC_Os02g34560.2_41_43;LOC_Os04g35280.1_42_44	Os02t0550600-01_41_43;Os04t0432400-01_42_44	sp|Q69T31|CINV1_ORYSJ_41_43;tr|Q0JD43|Q0JD43_ORYSJ_42_44	Gold	44	S	58	T->A	0	mzspec:PXD000923:LHY_T5:scan:01602:Q[Gln->pyro-Glu]RS[Phospho]FDDR/2	1	0	0.996974	1	0	0.983	0			1	0	0.9949	1	0	0.9751	0			0			0			1	1	1	1	1	1	1	0.989474	0.996748	1	1	1	0.00165289
QRSFDDR	Q[Gln->pyro-Glu]RS[Phospho]FDDR-3	LOC_Os02g34560.1	LOC_Os02g34560.1_41_43;LOC_Os02g34560.2_41_43;LOC_Os04g35280.1_42_44	Os02t0550600-01_41_43;Os04t0432400-01_42_44	sp|Q69T31|CINV1_ORYSJ_41_43;tr|Q0JD43|Q0JD43_ORYSJ_42_44	Gold	43	S	65	G->C	0	mzspec:PXD000923:LHY_T5:scan:01602:Q[Gln->pyro-Glu]RS[Phospho]FDDR/2	1	0	0.996974	1	0	0.983	0			1	0	0.9949	1	0	0.9751	0			0			0			1	1	1	1	0.973214	1	1	1	1	1	1	1	0.000991736
QQAQAQAQQVGTPR	Q[Gln->pyro-Glu]QAQAQAQQVGT[Phospho]PR-12	LOC_Os06g50030.1	LOC_Os06g50030.1_40_51	Os06t0714200-01_40_51	tr|Q5Z7T2|Q5Z7T2_ORYSJ_40_51	Gold	51	T	57	S->C	0	mzspec:PXD002222:Rice_leaf_0h_phospho_test1:scan:05509:Q[Gln->pyro-Glu]QAQAQAQQVGT[Phospho]PR/2	1	0	0.9895	1	0	0.9916	0			1	0	0.9793	1	0	0.9871	0			0			0			1	1	1	1	1	1	1	0.929825	0.986992	1	1	1	0.0092562
QPSWDAASHR	Q[Gln->pyro-Glu]PS[Phospho]WDAASHR-3	LOC_Os07g10780.1	LOC_Os07g10780.1_51_53	Os07t0208600-01_51_53	tr|Q84ZN5|Q84ZN5_ORYSJ_51_53	Gold	53	S	72	D->G	0	mzspec:PXD002222:Rice_leaf_0h_phospho_test1:scan:11719:Q[Gln->pyro-Glu]PS[Phospho]WDAASHR/2	0			1	0	0.990702	0			1	0	0.9865	1	0	0.9829	1	0	0.981569	0			0			1	1	1	1	1	1	1	0.996491	0.998374	1	0.997895	1	0.000991736
IFKFSPR	IFKFS[Phospho]PR-5	LOC_Os02g48010.1	LOC_Os02g48010.1_782_786		sp|Q0DY81|NMCPA_ORYSJ_782_786	Gold	786	S	767	V->L	0	mzspec:PXD002756:Orbi00853XM-Yej-Rice-Anthor-T-1:scan:21890:IFKFS[Phospho]PR/2	0			1	0	0.9846	1	0	0.997344	1	0	0.9707	1	0	0.9866	0			0			0			1	1	1	1	1	1	0.986842	1	1	1	1	1	0.000330579
EKGDSDEEDDDYDK	EKGDS[Phospho]DEEDDDYDK-5	LOC_Os02g39890.1	LOC_Os02g39890.1_226_230	Os02t0612300-01_226_230	sp|Q84L14|NCBP2_ORYSJ_226_230	Gold	230	S	237	Y->F	0	mzspec:PXD005241:Rice_phos__shoot_meristem_TiO2_25per_F3_R1_raw:scan:10205:EKGDS[Phospho]DEEDDDYDK/2	0			0			1	0	0.981223	1	0	0.983934	1	0	0.983299	1	0	0.9895	0			0			1	1	0.970874	1	1	1	0.973684	1	1	1	1	1	0.00165289
KQSFLLK	KQS[Phospho]FLLK-3	LOC_Os01g68300.1	LOC_Os01g68300.1_83_85	Os01t0910900-01_83_85	tr|Q5N7Y1|Q5N7Y1_ORYSJ_83_85	Gold	85	S	62	M->T	0	mzspec:PXD002222:Rice_leaf_24h_phospho_test3:scan:13790:KQS[Phospho]FLLK/2	0			1	0	0.9963	0			1	0	0.9843	1	0	0.9799	1	0	0.977096	0			0			0.551075	0.986111	0.281553	0.855422	0.125	0	0	0.0105263	0.0292683	0.0097561	0.00210526	0.0287081	0.790413
LMSIGSNEAGPR	LMS[Phospho]IGSNEAGPR-3	LOC_Os06g36090.1	LOC_Os06g36090.1_538_540;LOC_Os06g36090.2_537_539	Os06t0554800-01_538_540	sp|Q5Z9S8|AB42G_ORYSJ_871_873	Gold	540	S	533	N->S	0	mzspec:PXD002222:Rice_leaf_0h_phospho_test3:scan:16573:LMS[Phospho]IGSNEAGPR/2	0			1	0	0.987005	0			1	0	0.9861	1	0	0.985603	1	0	0.978672	0			0			0.965054	1	1	1	1	1	1	1	1	1	1	1	0.00429752
FRSLDFGER	FRS[Phospho]LDFGER-3	LOC_Os12g38000.1	LOC_Os12g38000.1_29_31	Os12t0567700-01_29_31	tr|Q2QNF3|Q2QNF3_ORYSJ_29_31	Gold	31	S	184	N->I	0	mzspec:PXD004939:Rice_phos_ABA_12h_20per_F1_R2:scan:21297:FRS[Phospho]LDFGER/2	1	0	0.982888	0			0			1	0	0.989134	1	0	0.9973	1	0.00151347	0.9664	0			0			1	1	1	1	1	0.995025	1	1	1	1	1	1	0.000330579
GSFVDDQPVTGLDK	GSFVDDQPVT[Phospho]GLDK-10	LOC_Os01g64960.1	LOC_Os01g64960.1_156_165;LOC_Os01g64960.2_156_165	Os01t0869800-01_156_165	sp|Q943K1|PSBS1_ORYSJ_156_165	Gold	165	T	161	D->N	4	mzspec:PXD002222:Rice_leaf_24h_phospho_test1:scan:18023:GSFVDDQPVT[Phospho]GLDK/2	0			1	0	0.993	0			1	0	0.9918	1	0	0.992	1	0.0100996	0.957861	0			0			0.986559	1	1	1	1	1	1	1	1	1	1	1	0.00165289
SFSSDHNGNLTNR	SFSSDHN[Deamidated]GNLT[Phospho]NR-11	LOC_Os01g72790.1	LOC_Os01g72790.1_188_198	Os01t0958000-01_188_198	sp|Q5JK68|CDKC2_ORYSJ_188_198	Gold	198	T	271	M->I	0	mzspec:PXD002222:Rice_leaf_0h_phospho_test1:scan:05632:SFSSDHN[Deamidated]GNLT[Phospho]NR/2	0			1	0	0.9915	0			1	0	0.9908	1	0	0.9906	1	0.0100996	0.959835	0			0			1	1	1	1	1	0.9801	1	1	1	1	1	1	0.00132231
NMTPGEISDTK	NMT[Phospho]PGEISDTK-3	LOC_Os08g32100.1	LOC_Os08g32100.1_657_659	Os08t0416400-02_129_131	tr|A0A0P0XFY6|A0A0P0XFY6_ORYSJ_129_131	Gold	659	T	652	I->N	0	mzspec:PXD002222:Rice_leaf_24h_phospho_test2:scan:11119:NMT[Phospho]PGEISDTK/2	0			1	0	0.987218	0			1	0	0.986301	1	0	0.983019	1	0	0.97409	0			0			1	1	0.902913	1	1	0.965174	0.881579	0.982456	0.81626	0.868293	0.743158	0.966507	0.0991736
AETVVSPK	AETVVS[Phospho]PK-6	LOC_Os01g06270.1	LOC_Os01g06270.1_480_485;LOC_Os01g06270.2_331_336	Os01t0155400-01_385_390	tr|A0A0P0UYD8|A0A0P0UYD8_ORYSJ_385_390	Gold	485	S	511	Q->E	0	mzspec:PXD004705:Rice_phos_BR_12h_20per_F1_R3:scan:05316:AETVVS[Phospho]PK/2	0			1	0	0.9837	0			1	0	0.986401	1	0	0.986001	1	0	0.973808	0			0			0.954301	0.375	0.893204	0.481928	0.982143	1	0.513158	0.996491	1	0.985366	1	1	0.0971901
SGGAPPPPEMSTAER	S[Phospho]GGAPPPPEMSTAER-1	LOC_Os11g06020.1	LOC_Os11g06020.1_230_230	Os11t0158832-00_230_230	tr|A0A0P0XZL7|A0A0P0XZL7_ORYSJ_230_230	Gold	230	S	186	V->A	0	mzspec:PXD004939:Rice_phos_ABA_12h_20per_F1_R1:scan:14319:S[Phospho]GGAPPPPEMSTAER/2	1	0	0.978194	1	0	0.983103	0			1	0	0.984	1	0	0.9841	0			0			0			0.997312	1	1	1	1	1	1	1	1	1	1	1	0.000330579
QLSPLNR	QLS[Phospho]PLNR-3	LOC_Os03g24339.1	LOC_Os03g24339.1_855_857	Os03t0358000-00_866_868	tr|A0A0P0VXN2|A0A0P0VXN2_ORYSJ_866_868	Gold	857	S	917	A->V	0	mzspec:PXD004705:Rice_phos_BR_12h_20per_F1_R3:scan:10976:QLS[Phospho]PLNR/2	0			1	0	0.985295	0			1	0	0.9896	1	0	0.9871	1	0.00151347	0.9674	0			0			0.981183	1	1	1	1	1	1	1	1	1	1	1	0.00231405
KADPAESPVASSEAGAGTNHHQETPSSELKPR	KADPAES[Phospho]PVASSEAGAGTNHHQETPSSELKPR-7	LOC_Os04g54440.3	LOC_Os04g54440.3_7_13;LOC_Os04g54440.1_7_13;LOC_Os04g54440.2_7_13	Os04t0636900-01_7_13;Os04t0636900-02_7_13	tr|Q0J9Q1|Q0J9Q1_ORYSJ_7_13	Gold	13	S	17	S->A	4	mzspec:PXD002222:Rice_leaf_24h_phospho_test3:scan:09794:KADPAES[Phospho]PVASSEAGAGTNHHQETPSSELKPR/4	0			1	0	0.9889	0			1	0	0.9855	1	0	0.9852	1	0.00151347	0.9684	0			0			0.787634	0.989583	0.446602	0.951807	1	0.21393	0.171053	0.0385965	0.273171	0.478049	0.166316	0.23445	0.577851
VTKVSPPR	VTKVS[Phospho]PPR-5	LOC_Os05g06280.1	LOC_Os05g06280.2_643_647;LOC_Os05g06280.3_151_155;LOC_Os05g06280.1_635_639	Os05t0154700-01_658_662	sp|B9FMJ3|KN13A_ORYSJ_658_662	Gold	639	S	589	S->Y	0	mzspec:PXD002222:Rice_leaf_0h_phospho_test2:scan:04128:VTKVS[Phospho]PPR/2	0			1	0	0.985927	1	0	0.972161	1	0	0.984928	1	0	0.984923	0			0			0			1	1	1	1	1	1	0.986842	1	1	1	1	1	0.000330579
LESPKDEVGSNLGPVEQR	LES[Phospho]PKDEVGSNLGPVEQR-3	LOC_Os02g11780.1	LOC_Os02g11780.1_623_625	Os02t0208600-01_623_625	tr|Q0E2W4|Q0E2W4_ORYSJ_623_625	Gold	625	S	638	E->G	0	mzspec:PXD002222:Rice_leaf_0h_phospho_test3:scan:17314:LES[Phospho]PKDEVGSNLGPVEQR/2	0			1	0	0.991114	0			1	0	0.9902	1	0	0.9894	1	0.0142923	0.9561	0			0			0.997312	1	0.990291	1	1	1	1	1	0.930081	0.829268	0.8	0.995215	0.0581818
EVLDQMPSPK	EVLDQMPS[Phospho]PK-8	LOC_Os07g22534.1	LOC_Os07g22534.1_412_419;LOC_Os07g22534.2_411_418	Os07t0408100-01_411_418	tr|Q0D724|Q0D724_ORYSJ_411_418	Gold	419	S	409	F->Y	0	mzspec:PXD000923:LHY_T5:scan:06706:EVLDQMPS[Phospho]PK/2	1	0	0.999896	0			1	0	0.9998	0			1	0.0152995	0.925282	1	0	0.9998	0			0			1	1	1	1	0.991071	1	1	1	1	1	1	1	0.000330579
KFSPIIWDR	KFS[Phospho]PIIWDR-3	LOC_Os04g41100.4	LOC_Os04g41100.5_138_140;LOC_Os04g41100.1_138_140;LOC_Os04g41100.3_138_140;LOC_Os04g41100.2_138_140;LOC_Os04g41100.4_138_140	Os04t0488000-01_138_140;Os04t0488000-02_138_140	sp|Q7XUF4|CDKG2_ORYSJ_138_140	Gold	140	S	130	A->V	0	mzspec:PXD004939:Rice_phos_ABA_12h_20per_F1_R2:scan:26258:KFS[Phospho]PIIWDR/2	0			1	0.00923872	0.9323	0			1	0	0.9996	1	0	0.9997	1	0	0.992796	0			0			0.981183	0.996528	1	1	1	1	1	1	1	1	1	1	0.00264463
DGDAAALDTDEEEVTR	DGDAAALDT[Phospho]DEEEVTR-9	LOC_Os09g38090.1	LOC_Os09g38090.1_481_489	Os09t0553900-01_481_489	tr|Q0IZR7|Q0IZR7_ORYSJ_481_489	Gold	489	T	495	T->I	0	mzspec:PXD002222:Rice_leaf_0h_phospho_test2:scan:14697:DGDAAALDT[Phospho]DEEEVTR/2	0			1	0	0.9861	0			1	0	0.9845	1	0	0.9838	1	0.00151347	0.969927	0			0			0.994624	1	1	1	1	1	1	1	1	1	1	1	0.000661157
KDDGQGDSVTVGGTR	KDDGQGDS[Phospho]VT[Phospho]VGGTR-10	LOC_Os02g48010.1	LOC_Os02g48010.1_956_965		sp|Q0DY81|NMCPA_ORYSJ_956_965	Gold	965	T	959	G->D	0	mzspec:PXD004705:Rice_phos_Nip_0h_20per_F1_R2:scan:07090:KDDGQGDS[Phospho]VT[Phospho]VGGTR/2	0			1	0	0.9814	0			1	0	0.983699	1	0	0.983197	1	0	0.973285	0			0			1	1	1	1	0.991071	1	1	1	1	1	1	1	0.000330579
SFGSHEDEDR	S[Phospho]FGS[Phospho]HEDEDR-4	LOC_Os03g15900.2	LOC_Os03g15900.2_968_971	Os03t0265700-01_968_971;Os03t0265700-02_522_525	tr|A0A0P0VVR4|A0A0P0VVR4_ORYSJ_522_525;tr|Q10NL9|Q10NL9_ORYSJ_968_971	Gold	971	S	917	S->G	0	mzspec:PXD004705:Rice_phos_Nip_0h_20per_F1_R2:scan:07326:S[Phospho]FGS[Phospho]HEDEDR/2	0			1	0	0.9999	0			1	0	0.9999	1	0	0.9996	1	0.0329684	0.921867	0			0			0.876344	0.996528	0.504854	0.987952	1	0.19403	0.763158	0.0526316	0.139837	0.0682927	0.145263	0.100478	0.615868
KLEETPAGNTGTDQDSDVHGSGEQQK	KLEETPAGNTGTDQDSDVHGS[Phospho]GEQQK-21	LOC_Os02g54510.1	LOC_Os02g54510.3_759_779;LOC_Os02g54510.1_759_779;LOC_Os02g54510.2_759_779	Os02t0786200-01_651_671	tr|A0A0P0VQR0|A0A0P0VQR0_ORYSJ_651_671	Gold	779	S	880	V->I	0	mzspec:PXD004939:Rice_phos_ABA_3h_20per_F1_R2:scan:08883:KLEETPAGNTGTDQDSDVHGS[Phospho]GEQQK/3	1	0.00357055	0.963487	1	0	0.988	0			1	0	0.9775	1	0	0.99	0			0			0			1	1	1	1	1	0.995025	1	1	1	1	1	1	0.000330579
DAEADKEAPSEDAPK	DAEADKEAPS[Phospho]EDAPK-10	LOC_Os12g42550.1	LOC_Os12g42550.2_137_146;LOC_Os12g42550.1_141_150	Os12t0620400-01_141_150;Os12t0620400-04_141_150	tr|A0A0P0YC74|A0A0P0YC74_ORYSJ_141_150;tr|Q2QM23|Q2QM23_ORYSJ_141_150	Gold	150	S	135	E->K	0	mzspec:PXD004705:Rice_phos_BR_12h_20per_F1_R1:scan:05417:DAEADKEAPS[Phospho]EDAPK/2	0			1	0	0.979	0			1	0	0.984	1	0	0.9821	1	0	0.9731	0			0			1	1	1	1	1	1	1	1	0.998374	1	1	1	0.000330579
SVIHGNSFQK	SVIHGNS[Phospho]FQK-7	Os03t0356700-01		Os03t0356700-01_727_733;Os03t0356700-02_184_190	sp|Q10L71|VLN2_ORYSJ_727_733;tr|A0A0P0VYG1|A0A0P0VYG1_ORYSJ_184_190	Gold	733	S	NA	NA	NA	mzspec:PXD002222:Rice_leaf_24h_phospho_test3:scan:07107:SVIHGNS[Phospho]FQK/2	0			1	0	0.992226	1	0	0.961995	1	0	0.987101	1	0	0.976698	0			0			0
SVIHGNSFQK	SVIHGNS[Phospho]FQK-7	Os03t0356700-02		Os03t0356700-01_727_733;Os03t0356700-02_184_190	sp|Q10L71|VLN2_ORYSJ_727_733;tr|A0A0P0VYG1|A0A0P0VYG1_ORYSJ_184_190	Gold	190	S	NA	NA	NA	mzspec:PXD002222:Rice_leaf_24h_phospho_test3:scan:07107:SVIHGNS[Phospho]FQK/2	0			1	0	0.992226	1	0	0.961995	1	0	0.987101	1	0	0.976698	0			0			0
QKPESPPHAHPQGR	Q[Gln->pyro-Glu]KPES[Phospho]PPHAHPQGR-5	LOC_Os06g29430.1	LOC_Os06g29430.1_1557_1561	Os06t0489500-01_1557_1561	tr|Q67VW4|Q67VW4_ORYSJ_1557_1561	Gold	1561	S	1574	V->A	0	mzspec:PXD004705:Rice_phos_BR_3h_20per_F1_R2:scan:05164:Q[Gln->pyro-Glu]KPES[Phospho]PPHAHPQGR/3	0			0			1	0	0.972186	1	0	0.9879	1	0	0.9819	1	0	0.9755	0			0			1	1	1	1	1	1	0.986842	1	1	1	1	1	0.000330579
DSQPALSPQPDEPRPEK	DSQPALS[Phospho]PQPDEPRPEK-7	LOC_Os05g29090.1	LOC_Os05g29090.1_113_119	Os05t0359000-00_183_189	tr|A0A0P0WL72|A0A0P0WL72_ORYSJ_183_189	Gold	119	S	97	D->Y	0	mzspec:PXD004705:Rice_phos_Nip_0h_20per_F1_R3:scan:13352:DSQPALS[Phospho]PQPDEPRPEK/2	0			1	0	0.9757	0			1	0	0.9841	1	0	0.9837	1	0	0.973537	0			0			1	1	1	0.987952	1	1	1	1	1	1	1	1	0.000330579
FFDPLGLGGETR	FFDPLGLGGET[Phospho]R-11	LOC_Os04g38410.1	LOC_Os04g38410.1_193_203	Os04t0457000-01_193_203	tr|Q7XV11|Q7XV11_ORYSJ_193_203	Gold	203	T	248	G->S	0	mzspec:PXD004939:Rice_phos_Nip_0h_20per_F1_R3:scan:29396:FFDPLGLGGET[Phospho]R/2	0			1	0	0.99994	0			1	0	1	1	0	1	1	0.033927	0.915397	0			0			1	1	1	1	1	1	1	0.996491	1	1	1	1	0.000330579
LSMQDFGLEDGESDEEDR	LSMQDFGLEDGES[Phospho]DEEDR-13	LOC_Os01g01510.1	LOC_Os01g01510.2_161_173;LOC_Os01g01510.1_161_173	Os01t0104800-01_161_173	tr|Q657Z6|Q657Z6_ORYSJ_161_173	Gold	173	S	179	A->G	0	mzspec:PXD000923:LHY_T5:scan:18589:LSMQDFGLEDGES[Phospho]DEEDR/2	1	0	0.989497	1	0.00403603	0.952743	1	0	0.986528	0			0			1	0	0.985701	0			0			1	1	1	1	1	0.995025	1	1	0.98374	1	0.995789	1	0.00429752
GYDYGPSPPR	GYDYGPS[Phospho]PPR-7	LOC_Os03g25770.1	LOC_Os03g25770.1_4_10;LOC_Os03g25770.2_4_10	Os03t0374575-01_4_10	tr|Q7Y171|Q7Y171_ORYSJ_4_10	Gold	10	S	16	R->K	0	mzspec:PXD002222:Rice_leaf_0h_phospho_test1:scan:11300:GYDYGPS[Phospho]PPR/2	1	0	0.98869	1	0	0.9921	1	0	0.973754	0			0			1	0.0100996	0.959524	0			0			0.978495	0.996528	0.747573	1	1	0.0348259	0.947368	0.887719	0.842276	0.55122	0.970526	0.545455	0.186116
NFRPDSVLGEGGFGR	NFRPDS[Phospho]VLGEGGFGR-6	LOC_Os02g02600.1	LOC_Os02g02600.1_93_98	Os02t0118200-01_93_98	tr|Q6ZH46|Q6ZH46_ORYSJ_93_98	Gold	98	S	52	A->T	0	mzspec:PXD004939:Rice_phos_ABA_3h_20per_F1_R3:scan:25206:NFRPDS[Phospho]VLGEGGFGR/2	0			1	0	0.999321	0			1	0	0.999963	1	0	1	1	0.0343647	0.913291	0			0			1	1	0.951456	1	1	0.945274	0.815789	1	1	1	1	1	0.00991735
CISPEQQEIDHR	C[Carbamidomethyl]IS[Phospho]PEQQEIDHR-3	LOC_Os01g11040.1	LOC_Os01g11040.1_386_388	Os01t0208600-01_386_388	sp|Q5QNA6|SCRL2_ORYSJ_386_388	Gold	388	S	401	T->S	0	mzspec:PXD004705:Rice_phos_BR_12h_20per_F1_R1:scan:19436:C[Carbamidomethyl]IS[Phospho]PEQQEIDHR/2	1	0	0.989816	0			0			1	0	0.999963	1	0.0152995	0.925004	1	0	0.9975	0			0			1	1	1	1	1	1	1	0.985965	0.998374	1	1	1	0.00165289
GLVPVGGGGGSGR	GLVPVGGGGGS[Phospho]GR-11	LOC_Os02g35970.1	LOC_Os02g35970.1_14_24	Os02t0568200-00_14_24	sp|Q5KS50|NPH3_ORYSJ_14_24	Gold	24	S	8	S->N	0	mzspec:PXD004939:Rice_phos_ABA_12h_20per_F1_R3:scan:15551:GLVPVGGGGGS[Phospho]GR/2	0			1	0.0185274	0.911731	0			1	0	1	1	0	1	1	0	1	0			0			1	1	1	1	1	1	0.986842	1	1	1	1	1	0.000330579
IGIQLGGNSVER	IGIQLGGNS[Phospho]VER-9	LOC_Os07g29450.1	LOC_Os07g29450.1_266_274	Os07t0477500-01_266_274	tr|Q0D6I0|Q0D6I0_ORYSJ_266_274	Gold	274	S	255	G->S	0	mzspec:PXD004939:Rice_phos_ABA_12h_20per_F1_R3:scan:22099:IGIQLGGNS[Phospho]VER/2	0			1	0.0185274	0.911731	0			1	0	1	1	0	1	1	0	0.9999	0			0			1	1	1	0.987952	1	1	1	1	0.993496	1	1	1	0.00165289
GDSDEDARPK	GDS[Phospho]DEDARPK-3	LOC_Os11g34190.1	LOC_Os11g34190.1_246_248	Os11t0544600-01_246_248;Os11t0544600-02_246_248	tr|A0A0P0Y3G9|A0A0P0Y3G9_ORYSJ_246_248;tr|Q2R2Z3|Q2R2Z3_ORYSJ_246_248	Gold	248	S	193	T->M	0	mzspec:PXD004939:Rice_phos_ABA_12h_20per_F1_R1:scan:01553:GDS[Phospho]DEDARPK/2	0			0			1	0	0.969512	1	0	0.980446	1	0	0.9818	1	0	0.979387	0			0			1	1	1	1	1	1	1	0.996491	1	1	1	1	0.000330579
VKSPSGPSSSDK	VKS[Phospho]PSGPSSSDK-3	LOC_Os04g42320.1	LOC_Os04g42320.1_333_335	Os04t0501600-01_333_335;Os04t0501600-02_118_120	tr|A0A0P0WC02|A0A0P0WC02_ORYSJ_118_120;tr|Q0JBZ3|Q0JBZ3_ORYSJ_333_335	Gold	335	S	325	N->H	0	mzspec:PXD004705:Rice_phos_Nip_0h_20per_F1_R3:scan:01325:VKS[Phospho]PSGPSSSDK/2	0			1	0	0.984274	0			1	0	0.984313	1	0	0.983914	1	0.0112286	0.957547	0			0			1	1	1	1	1	1	1	1	0.986992	1	1	1	0.00264463
SGSGDLMASGK	SGS[Phospho]GDLMASGK-3	LOC_Os10g18340.1	LOC_Os10g18340.1_7_9;LOC_Os10g18340.2_7_9	Os10t0330000-01_7_9	tr|Q7G649|Q7G649_ORYSJ_7_9	Gold	9	S	1	M->I	0	mzspec:PXD002222:Rice_leaf_0h_phospho_test1:scan:05568:SGS[Phospho]GDLMASGK/2	0			1	0	0.9839	0			1	0	0.9801	1	0	0.980334	1	0.00151347	0.9653	0			0			1	1	1	1	1	1	1	1	0.998374	1	1	1	0.000330579
QLSIHDNR	QLS[Phospho]IHDNR-3	LOC_Os02g50550.1	LOC_Os02g50550.1_828_830	Os02t0738900-01_828_830	tr|Q0DXR0|Q0DXR0_ORYSJ_828_830	Gold	830	S	835	R->I	4	mzspec:PXD004705:Rice_phos_BR_3h_20per_F1_R1:scan:08042:QLS[Phospho]IHDNR/2	0			1	0.0185274	0.91164	0			1	0	0.9995	1	0	0.9994	1	0	0.9982	0			0			1	1	1	1	1	1	1	0.996491	0.998374	1	1	0.995215	0.000991736
DEDDMISDDEWD	DEDDMIS[Phospho]DDEWD-7	LOC_Os10g30870.1	LOC_Os10g30870.1_458_464	Os10t0445600-01_458_464	sp|Q7XDY9|RAF1_ORYSJ_458_464	Gold	464	S	424	E->D	0	mzspec:PXD002222:Rice_leaf_24h_phospho_test1:scan:19968:DEDDMIS[Phospho]DDEWD/2	0			1	0	1	0			1	0	0.999997	1	0	0.999998	1	0.0424365	0.90789	0			0			1	1	0.980583	1	1	1	1	1	1	1	1	1	0.000661157
RSPEQLDGVK	RS[Phospho]PEQLDGVK-2	LOC_Os01g04100.1	LOC_Os01g04100.1_69_70	Os01t0132500-01_69_70	tr|A0A0P0UXP0|A0A0P0UXP0_ORYSJ_69_70	Gold	70	S	61	G->R	0	mzspec:PXD004705:Rice_phos_Nip_0h_20per_F1_R2:scan:09260:RS[Phospho]PEQLDGVK/2	0			0			1	0.0236373	0.908114	1	0	0.9999	1	0	0.9998	1	0	0.9999	0			0			1	1	0.990291	1	1	1	1	1	1	1	1	1	0.000330579
SVSPEEHR	S[Phospho]VS[Phospho]PEEHR-3	LOC_Os05g46780.1	LOC_Os05g46770.2_251_253;LOC_Os05g46770.1_251_253;LOC_Os05g46780.1_271_273;LOC_Os05g46780.2_271_273	Os05t0545600-00_252_254	tr|A0A0P0WQD6|A0A0P0WQD6_ORYSJ_252_254	Gold	273	S	268	R->H	4	mzspec:PXD002222:Rice_leaf_0h_phospho_test2:scan:01486:S[Phospho]VS[Phospho]PEEHR/2	0			1	0	0.9987	1	0	0.976395	0			1	0.0134313	0.937717	1	0	0.9936	0			0			1	1	1	1	1	0.995025	1	1	1	1	1	1	0.000330579
SVSPEEHR	S[Phospho]VS[Phospho]PEEHR-3	LOC_Os05g46770.1	LOC_Os05g46770.2_251_253;LOC_Os05g46770.1_251_253;LOC_Os05g46780.1_271_273;LOC_Os05g46780.2_271_273	Os05t0545600-00_252_254	tr|A0A0P0WQD6|A0A0P0WQD6_ORYSJ_252_254	Gold	253	S	268	H->R	0	mzspec:PXD002222:Rice_leaf_0h_phospho_test2:scan:01486:S[Phospho]VS[Phospho]PEEHR/2	0			1	0	0.9987	1	0	0.976395	0			1	0.0134313	0.937717	1	0	0.9936	0			0			1	1	1	1	0.973214	1	1	1	1	1	1	1	0.000991736
SVSPEEHR	S[Phospho]VS[Phospho]PEEHR-1	LOC_Os05g46780.1	LOC_Os05g46770.2_251_251;LOC_Os05g46770.1_251_251;LOC_Os05g46780.1_271_271;LOC_Os05g46780.2_271_271	Os05t0545600-00_252_252	tr|A0A0P0WQD6|A0A0P0WQD6_ORYSJ_252_252	Gold	271	S	268	R->H	4	mzspec:PXD002222:Rice_leaf_0h_phospho_test2:scan:01486:S[Phospho]VS[Phospho]PEEHR/2	0			1	0	0.9987	1	0	0.976395	0			1	0.0134313	0.937717	1	0	0.9936	0			0			1	1	1	1	1	0.995025	1	1	1	1	1	1	0.000330579
SVSPEEHR	S[Phospho]VS[Phospho]PEEHR-1	LOC_Os05g46770.1	LOC_Os05g46770.2_251_251;LOC_Os05g46770.1_251_251;LOC_Os05g46780.1_271_271;LOC_Os05g46780.2_271_271	Os05t0545600-00_252_252	tr|A0A0P0WQD6|A0A0P0WQD6_ORYSJ_252_252	Gold	251	S	235	R->W	0	mzspec:PXD002222:Rice_leaf_0h_phospho_test2:scan:01486:S[Phospho]VS[Phospho]PEEHR/2	0			1	0	0.9987	1	0	0.976395	0			1	0.0134313	0.937717	1	0	0.9936	0			0			1	1	0.980583	1	1	1	1	1	1	1	1	1	0.000661157
NSDSLVLR	N[Deamidated]SDS[Phospho]LVLR-4	LOC_Os09g07300.1	LOC_Os09g07300.1_1537_1540	Os09t0247700-01_1478_1481	sp|B9G2A8|BIG_ORYSJ_1375_1378	Gold	1540	S	1530	L->V	0	mzspec:PXD002222:Rice_leaf_0h_phospho_test1:scan:13048:N[Deamidated]SDS[Phospho]LVLR/2	0			1	0	0.982234	1	0	0.973568	1	0	0.974119	1	0	0.976367	0			0			0			1	1	1	1	1	1	1	1	0.998374	0.995122	1	1	0.000661157
SPAATAAVGSPR	SPAATAAVGS[Phospho]PR-10	LOC_Os11g47770.1	LOC_Os11g47770.1_7_16	Os11t0704000-00_7_16	tr|Q53NN8|Q53NN8_ORYSJ_7_16	Gold	16	S	14	V->A	4	mzspec:PXD002756:Orbi00855XM-Yej-Rice-Anthor-T-3:scan:09031:SPAATAAVGS[Phospho]PR/2	0			0			1	0	0.985601	1	0	0.9842	1	0	0.9838	1	0.0170336	0.9502	0			0			0.994624	1	0.990291	1	1	1	0.986842	1	1	1	1	1	0.00132231
APADAALLTPPK	APADAALLT[Phospho]PPK-9	LOC_Os04g23890.2	LOC_Os04g23890.4_256_264;LOC_Os04g23890.3_256_264;LOC_Os04g23890.2_256_264;LOC_Os04g23890.1_256_264	Os04t0304200-01_120_128;Os04t0304200-02_256_264	sp|Q9ST27|PHOT2_ORYSJ_256_264;tr|A0A0P0W8S4|A0A0P0W8S4_ORYSJ_120_128	Gold	264	T	270	D->N	0	mzspec:PXD002222:Rice_leaf_24h_phospho_test3:scan:17827:APADAALLT[Phospho]PPK/2	0			1	0	0.991	0			1	0	0.9867	1	0	0.9882	1	0.0265728	0.935996	0			0			1	0.989583	1	1	1	1	1	1	1	1	1	0.995215	0.00132231
SGPLDYTGTR	S[Phospho]GPLDYTGTR-1	LOC_Os08g43130.1	LOC_Os08g43130.1_1316_1316	Os08t0544500-01_1316_1316	sp|Q6ZBH9|NCKP1_ORYSJ_1316_1316;tr|A0A0P0XJ08|A0A0P0XJ08_ORYSJ_422_422;tr|Q0J3Z5|Q0J3Z5_ORYSJ_1322_1322	Gold	1316	S	1324	T->S	0	mzspec:PXD004705:Rice_phos_Nip_0h_20per_F1_R1:scan:17380:S[Phospho]GPLDYTGTR/2	0			0			1	0	0.976541	1	0	0.9767	1	0	0.9761	1	0	0.972216	0			0			1	1	1	1	1	0.995025	1	0.992982	0.998374	1	1	0.995215	0.00165289
[truncated: 14,677 more rows]
[truncated: 9 more columns]

## Sheet: Column headers
Peptide	Unmodified peptide
Peptidoform_mod_position	Peptidoform with modification position of interest
Protein	Protein of interest
[truncated: 56 more rows]
